# Supplementary material for: Gene expression patterns and sequence polymorphisms associated with mosquito resistance to Bacillus thuringiensis israelensis toxins
Source: BMC Genomics. 2014 Oct 23;15(1):926. doi: 10.1186/1471-2164-15-926 (PMC4223840; doi:10.1186/1471-2164-15-926)
Supplement: Supplementary file 1 — Additional file 1: Table S1: Sequencing and mapping statistics. (XLSX 15 KB) [file 12864_2014_6627_MOESM1_ESM.xlsx]

## Sheet: Feuil1
somme reads bora 1	somme reads bora 2			Table S1: Sequencing and mapping statistics
30237846	25461968
					Bora-Bora			LiTOX_N			LiTOX_S			Total
somme reads bora	somme reads Lin				reads	%		reads	%		reads	%		reads	%
55699814	54779102
				Sequenced	66990113	100		65079428	100		65105679	100		197175220	100
				replicate 1	35634800	53.1941		35239053	54.1478		35248689	54.1407		106122542	53.8214
				replicate 2	31355313	46.8059		29840375	45.8522		29856990	45.8593		91052678	46.1786
somme reads bora 1	somme reads bora 2
27198836	24110092			Mapped to genome	55763834	83.2419		54830765	81.849		54065833	80.7072		164660432	83.5097
				Filtered on reads quality	51364547	76.6748		50183858	74.9123		49320156	73.623		150868561	76.515
somme reads bora	somme reads Lin			Filtered on alignment quality	43848443	65.4551		43119818	64.3674		42352246	63.2216		129320507	65.5866
51308928	50137572			perfect match	43357834	64.7227		42756359	63.8249		42007079	62.7064		128121272	64.9784
				1 mismatch	416731	0.622078		310353	0.463282		297188	0.44363		1024272	0.519473
				2 mismatches	73878	0.110282		53106	0.0792744		47979	0.071621		174963	0.0887348
somme reads bora 1	somme reads bora 2
23027088	20821355
somme reads bora	somme reads Lin
43848443	43119818
43357834	42756359
416731	310353
73878	53106
