# Supplementary material for: Gene expression patterns and sequence polymorphisms associated with mosquito resistance to Bacillus thuringiensis israelensis toxins
Source: BMC Genomics. 2014 Oct 23;15(1):926. doi: 10.1186/1471-2164-15-926 (PMC4223840; doi:10.1186/1471-2164-15-926)
Supplement: Supplementary file 2 — Additional file 2: Table S2: Blast2GO analysis of all predicted peptides annotated as ‘conserved hypothetical protein’ or ‘hypothetical protein’ in Vectorbase against the protein database Swissprot (Blastp, E-value < 10-3, annotation cut-off = 55, GO weight = 5). (XLSX 134 KB) [file 12864_2014_6627_MOESM2_ESM.xlsx]

## Sheet: reannotation_Blast2GO_2014
Table S2: Blast2GO analysis of all predicted peptides annotated as ‘conserved hypothetical protein’ or ‘hypothetical protein’ in Vectorbase against the protein database Swissprot (Blastp, E-value<10-3, annotation cut-off=55, GO weight= 5)
Gene ID	Hit.Desc	Description	Description Vectorbase
AAEL011910	y381_ricfe	ankyrin repeat protein rf 0381	Conserved hypothetical protein
AAEL008059	atpk_drome	atp synthase subunit mitochondrial	Conserved hypothetical protein
AAEL015062	tatd1_xenla	deoxyribonuclease tatdn1	Conserved hypothetical protein
AAEL007298	facr1_drome	fatty acyl- reductase cg5065	Conserved hypothetical protein
AAEL013648	facr1_drome	fatty acyl- reductase cg5065	Conserved hypothetical protein
AAEL013802	facr1_drome	fatty acyl- reductase cg5065	Conserved hypothetical protein
AAEL013910	facr1_drome	fatty acyl- reductase cg5065	Conserved hypothetical protein
AAEL013911	facr1_drome	fatty acyl- reductase cg5065	Conserved hypothetical protein
AAEL013912	facr1_drome	fatty acyl- reductase cg5065	Conserved hypothetical protein
AAEL014302	facr1_drome	fatty acyl- reductase cg5065	Conserved hypothetical protein
AAEL009393	mov10_chick	helicase mov-10	Conserved hypothetical protein
AAEL009397	mov10_chick	helicase mov-10	Conserved hypothetical protein
AAEL010838	phtf_drome	homeodomain transcription factor	Conserved hypothetical protein
AAEL012005	dnjb3_human	homolog subfamily b member 3	Conserved hypothetical protein
AAEL008864	djc11_human	homolog subfamily c member 11	Conserved hypothetical protein
AAEL006437	djc21_danre	homolog subfamily c member 21	Conserved hypothetical protein
AAEL011345	djc22_xentr	homolog subfamily c member 22	Conserved hypothetical protein
AAEL009644	sprtn_caeel	-like domain-containing protein spartan	Conserved hypothetical protein
AAEL012073	lanc3_drome	-like protein 3 homolog	Conserved hypothetical protein
AAEL015218	dnj60_drome	-like protein 60	Conserved hypothetical protein
AAEL006747	ftsj1_drome	methyltransferase domain-containing protein 1 homolog	Conserved hypothetical protein
AAEL010004	immt_drome	mitochondrial inner membrane protein	Conserved hypothetical protein
AAEL011714	wsck_drome	tyrosine-protein kinase wsck flags	Conserved hypothetical protein
AAEL014844	wsck_drome	tyrosine-protein kinase wsck flags	Conserved hypothetical protein
AAEL015392	coq6_drome	ubiquinone biosynthesis monooxygenase coq6	Conserved hypothetical protein
AAEL012452	svep1_mouse	von willebrand factor type egf and pentraxin domain-containing protein 1	Conserved hypothetical protein
AAEL015543	z286b_human	zinc finger protein 286b	Conserved hypothetical protein
AAEL008860	zn724_human	zinc finger protein 724	Conserved hypothetical protein
AAEL000401	DIP13_CHLRE	13 kDa deflagellation-inducible protein	Conserved hypothetical protein
AAEL013494	sep15_bovin	15 kda selenoprotein flags	Conserved hypothetical protein
AAEL001448	PCAT1_DROME	1-acylglycerophosphocholine O-acyltransferase 1	Conserved hypothetical protein
AAEL008403	psd10_human	26s proteasome non-atpase regulatory subunit 10	Conserved hypothetical protein
AAEL011059	psmd5_bovin	26s proteasome non-atpase regulatory subunit 5	Conserved hypothetical protein
AAEL013095	psmd5_bovin	26s proteasome non-atpase regulatory subunit 5	Conserved hypothetical protein
AAEL002728	RT22_BOVIN	28S ribosomal protein S22, mitochondrial	Conserved hypothetical protein
AAEL002087	URAD_AMICA	2-oxo-4-hydroxy-4-carboxy-5-ureidoimidazoline decarboxylase	Conserved hypothetical protein
AAEL008436	URAD_AMICA	2-oxo-4-hydroxy-4-carboxy-5-ureidoimidazoline decarboxylase	Conserved hypothetical protein
AAEL001185	OGFD3_XENTR	2-oxoglutarate and iron-dependent oxygenase domain-containing protein 3	Conserved hypothetical protein
AAEL003142	RM21_BOVIN	39S ribosomal protein L21, mitochondrial	Conserved hypothetical protein
AAEL008044	RM34_DROME	39S ribosomal protein L34, mitochondrial	Conserved hypothetical protein
AAEL005598	RM47_HUMAN	39S ribosomal protein L47, mitochondrial	Conserved hypothetical protein
AAEL011203	ksha_mycs2	3-ketosteroid-9-alpha-monooxygenase oxygenase subunit	Conserved hypothetical protein
AAEL004503	RS21_CERCA	40S ribosomal protein S21	Conserved hypothetical protein
AAEL003303	FKBP4_SPOFR	46 kDa FK506-binding nuclear protein	Conserved hypothetical protein
AAEL002527	4F2_RABIT	4F2 cell-surface antigen heavy chain	Conserved hypothetical protein
AAEL008814	XRN1_HUMAN	5'-3' exoribonuclease 1	hypothetical protein
AAEL003800	XRN2_DROME	5'-3' exoribonuclease 2 homolog	hypothetical protein
AAEL015316	XRN2_DROME	5'-3' exoribonuclease 2 homolog	hypothetical protein
AAEL009968	5NTD_DISOM	5'-nucleotidase	hypothetical protein
AAEL000581	OPLA_HUMAN	5-oxoprolinase	Conserved hypothetical protein
AAEL010830	RL18A_DROME	60S ribosomal protein L18a	Conserved hypothetical protein
AAEL004151	RL29_DROME	60S ribosomal protein L29	Conserved hypothetical protein
AAEL005638	RL7_YARLI	60S ribosomal protein L7	Conserved hypothetical protein
AAEL005163	NIP7_DANRE	60S ribosome subunit biogenesis protein NIP7 homolog	Conserved hypothetical protein
AAEL001584	SP63_STRPU	63 kDa sperm flagellar membrane protein	Conserved hypothetical protein
AAEL014310	PLPL9_HUMAN	85/88 kDa calcium-independent phospholipase A2	hypothetical protein
AAEL014949	abhd2_drome	abhydrolase domain-containing protein 2	Conserved hypothetical protein
AAEL008664	abhd4_bovin	abhydrolase domain-containing protein 4	Conserved hypothetical protein
AAEL000805	F108B_HUMAN	Abhydrolase domain-containing protein FAM108B1	Conserved hypothetical protein
AAEL002967	F108B_CHICK	Abhydrolase domain-containing protein FAM108B1	Conserved hypothetical protein
AAEL014130	abi2_human	abl interactor 2	Conserved hypothetical protein
AAEL006535	ACH1_DROME	Acetylcholine receptor subunit alpha-like 1	hypothetical protein
AAEL018308	ACH4_DROME	Acetylcholine receptor subunit beta-like 2	hypothetical protein
AAEL000511	aces_culpi	acetylcholinesterase short=a flags	none
AAEL004724	aces_anoga	acetylcholinesterase short=a flags	none
AAEL002349	ACATN_HUMAN	Acetyl-coenzyme A transporter 1	Conserved hypothetical protein
AAEL010601	athl1_dicdi	acid trehalase-like protein 1 flags	Conserved hypothetical protein
AAEL013262	chip_betvu	acidic endochitinase sp2 flags	Conserved hypothetical protein
AAEL001528	PA2A2_HELSU	Acidic phospholipase A2 PA4	hypothetical protein
AAEL008546	ABRA_PIG	Actin-binding Rho-activating protein	Conserved hypothetical protein
AAEL013355	AMRA1_MOUSE	Activating molecule in BECN1-regulated autophagy protein 1	hypothetical protein
AAEL011724	TRIP4_MOUSE	Activating signal cointegrator 1	Conserved hypothetical protein
AAEL014389	trip4_mouse	activating signal cointegrator 1	Conserved hypothetical protein
AAEL010199	ascc1_mouse	activating signal cointegrator 1 complex subunit 1	Conserved hypothetical protein
AAEL011050	ascc1_mouse	activating signal cointegrator 1 complex subunit 1	Conserved hypothetical protein
AAEL007417	MCAF1_HUMAN	Activating transcription factor 7-interacting protein 1	hypothetical protein
AAEL012671	atfc_bommo	activating transcription factor of chaperone	Conserved hypothetical protein
AAEL005877	AHSA1_HUMAN	Activator of 90 kDa heat shock protein ATPase homolog 1	Conserved hypothetical protein
AAEL010611	acpm_drome	acyl carrier mitochondrial	Conserved hypothetical protein
AAEL010611	ACPM_DROME	Acyl carrier protein, mitochondrial	Conserved hypothetical protein
AAEL006189	ACBD5_XENLA	Acyl-CoA-binding domain-containing protein 5	Conserved hypothetical protein
AAEL008676	agk_human	acylglycerol mitochondrial	Conserved hypothetical protein
AAEL010144	ATL1_HUMAN	ADAMTS-like protein 1	hypothetical protein
AAEL009344	ADCY5_RAT	Adenylate cyclase type 5	hypothetical protein
AAEL009337	KAD1_CYPCA	Adenylate kinase isoenzyme 1	hypothetical protein
AAEL016968	pur8_mouse	adenylosuccinate lyase short=asl ame	none
AAEL014220	arfg2_xentr	adp-ribosylation factor gtpase-activating protein 2	Conserved hypothetical protein
AAEL001525	GGA1_MOUSE	ADP-ribosylation factor-binding protein GGA1	Conserved hypothetical protein
AAEL008974	cu20_tenmo	adult-specific cuticular protein acp-20 flags	Conserved hypothetical protein
AAEL009009	cu20_tenmo	adult-specific cuticular protein acp-20 flags	Conserved hypothetical protein
AAEL014988	cu20_tenmo	adult-specific cuticular protein acp-20 flags	Conserved hypothetical protein
AAEL015278	cu20_tenmo	adult-specific cuticular protein acp-20 flags	Conserved hypothetical protein
AAEL006680	AFF4_DROPS	AF4/FMR2 family member 4	hypothetical protein
AAEL010475	AFTIN_HUMAN	Aftiphilin	hypothetical protein
AAEL009891	ak17a_human	a-kinase anchor protein 17a short=akap-17a	Conserved hypothetical protein
AAEL012181	akir2_human	akirin-2	Conserved hypothetical protein
AAEL004055	AAAS_MOUSE	Aladin	Conserved hypothetical protein
AAEL016974	syam_drome	alanine--trna mitochondrial ame	none
AAEL000196	PPBT_BOVIN	Alkaline phosphatase, tissue-nonspecific isozyme	Conserved hypothetical protein
AAEL002945	ALKB1_MOUSE	Alkylated DNA repair protein alkB homolog 1	Conserved hypothetical protein
AAEL000938	ALKB8_XENTR	Alkylated DNA repair protein alkB homolog 8	Conserved hypothetical protein
AAEL009541	allt_spofr	allatotropin	Conserved hypothetical protein
AAEL002636	ABHDD_MOUSE	Alpha/beta hydrolase domain-containing protein 13	Conserved hypothetical protein
AAEL010784	amrp_human	alpha-2-macroglobulin receptor-associated protein	Conserved hypothetical protein
AAEL014734	AASS_BOVIN	Alpha-aminoadipic semialdehyde synthase, mitochondrial	hypothetical protein
AAEL008502	AMY3_DICT6	Alpha-amylase 3	hypothetical protein
AAEL010768	alkb4_human	alpha-ketoglutarate-dependent dioxygenase alkb homolog 4	Conserved hypothetical protein
AAEL000465	ALKB6_DANRE	Alpha-ketoglutarate-dependent dioxygenase alkB homolog 6	Conserved hypothetical protein
AAEL011788	lita_lattr	alpha-latroinsectotoxin-lt1a	Conserved hypothetical protein
AAEL008275	ttpal_ponab	alpha-tocopherol transfer	Conserved hypothetical protein
AAEL008278	ttpal_ponab	alpha-tocopherol transfer	Conserved hypothetical protein
AAEL008279	ttpal_ponab	alpha-tocopherol transfer	Conserved hypothetical protein
AAEL008281	ttpal_mouse	alpha-tocopherol transfer	Conserved hypothetical protein
AAEL010053	ttpal_ponab	alpha-tocopherol transfer	Conserved hypothetical protein
AAEL010334	ttpal_mouse	alpha-tocopherol transfer	Conserved hypothetical protein
AAEL010944	ttpal_human	alpha-tocopherol transfer	Conserved hypothetical protein
AAEL011449	ttpal_human	alpha-tocopherol transfer	Conserved hypothetical protein
AAEL009032	ttpa_mouse	alpha-tocopherol transfer protein	Conserved hypothetical protein
AAEL001301	TTPAL_MOUSE	Alpha-tocopherol transfer protein-like	Conserved hypothetical protein
AAEL003069	TTPAL_MOUSE	Alpha-tocopherol transfer protein-like	Conserved hypothetical protein
AAEL007500	TTPAL_MOUSE	Alpha-tocopherol transfer protein-like	Conserved hypothetical protein
AAEL010943	TTPAL_MOUSE	Alpha-tocopherol transfer protein-like	Conserved hypothetical protein
AAEL008682	ATAT_CULQU	Alpha-tubulin N-acetyltransferase	Conserved hypothetical protein
AAEL003438	AL2CL_BOVIN	ALS2 C-terminal-like protein	Conserved hypothetical protein
AAEL008956	r1_human	amme syndrome candidate gene 1 protein	Conserved hypothetical protein
AAEL009535	AMPD2_HUMAN	AMP deaminase 2	hypothetical protein
AAEL004669	APBB2_HUMAN	Amyloid beta A4 precursor protein-binding family B member 2	Conserved hypothetical protein
AAEL003128	APBP2_RAT	Amyloid protein-binding protein 2	Conserved hypothetical protein
AAEL003901	ZFAN4_MOUSE	AN1-type zinc finger protein 4	hypothetical protein
AAEL007241	APC11_MOUSE	Anaphase-promoting complex subunit 11	Conserved hypothetical protein
AAEL001341	APC15_DANRE	Anaphase-promoting complex subunit 15	Conserved hypothetical protein
AAEL000116	APC4_HUMAN	Anaphase-promoting complex subunit 4	Conserved hypothetical protein
AAEL006676	AIG1_HUMAN	Androgen-induced gene 1 protein	Conserved hypothetical protein
AAEL011502	aggf1_mouse	angiogenic factor with g patch and fha domains 1	Conserved hypothetical protein
AAEL011400	angl6_human	angiopoietin-related protein 6	Conserved hypothetical protein
AAEL012496	ABTB2_MOUSE	Ankyrin repeat and BTB/POZ domain-containing protein 2	hypothetical protein
AAEL010800	anfy1_mouse	ankyrin repeat and fyve domain-containing protein 1	Conserved hypothetical protein
AAEL012290	ANKL2_RAT	Ankyrin repeat and LEM domain-containing protein 2	hypothetical protein
AAEL014011	ankl2_rat	ankyrin repeat and lem domain-containing protein 2	Conserved hypothetical protein
AAEL004183	ANKY2_CHICK	Ankyrin repeat and MYND domain-containing protein 2	Conserved hypothetical protein
AAEL018145	ANKK1_MOUSE	Ankyrin repeat and protein kinase domain-containing protein 1	Conserved hypothetical protein
AAEL018279	anr11_human	ankyrin repeat domain-containing protein 11	Conserved hypothetical protein
AAEL018279	anr11_human	ankyrin repeat domain-containing protein 11	Conserved hypothetical protein
AAEL018192	an13b_human	ankyrin repeat domain-containing protein 13b	Conserved hypothetical protein
AAEL018192	an13b_human	ankyrin repeat domain-containing protein 13b	Conserved hypothetical protein
AAEL006663	an13c_human	ankyrin repeat domain-containing protein 13c	Conserved hypothetical protein
AAEL014558	an13c_human	ankyrin repeat domain-containing protein 13c	Conserved hypothetical protein
AAEL018164	ANR27_PONAB	Ankyrin repeat domain-containing protein 27	hypothetical protein
AAEL018164	ANR27_HUMAN	Ankyrin repeat domain-containing protein 27	hypothetical protein
AAEL011338	AN33B_MOUSE	Ankyrin repeat domain-containing protein 33B	Conserved hypothetical protein
AAEL006004	ANR50_HUMAN	Ankyrin repeat domain-containing protein 50	Conserved hypothetical protein
AAEL013079	anr50_human	ankyrin repeat domain-containing protein 50	Conserved hypothetical protein
AAEL002824	ANKR6_MOUSE	Ankyrin repeat domain-containing protein 6	hypothetical protein
AAEL000289	ASZ1_LOXAF	Ankyrin repeat, SAM and basic leucine zipper domain-containing protein 1	Conserved hypothetical protein
AAEL003738	Y9043_DICDI	Ankyrin repeat-containing protein DDB G0279043	Conserved hypothetical protein
AAEL003732	ANK1_HUMAN	Ankyrin-1	Conserved hypothetical protein
AAEL010748	ANK2_MOUSE	Ankyrin-2	hypothetical protein
AAEL001818	ANK3_MOUSE	Ankyrin-3	Conserved hypothetical protein
AAEL013143	ank3_mouse	ankyrin-3	Conserved hypothetical protein
AAEL015595	anxb9_drome	annexin-b9	Conserved hypothetical protein
AAEL012293	ANO1_MOUSE	Anoctamin-1	Conserved hypothetical protein
AAEL006656	ano1_mouse	anoctamin-1	Conserved hypothetical protein
AAEL012300	ano1_mouse	anoctamin-1	Conserved hypothetical protein
AAEL007716	ano4_mouse	anoctamin-4	Conserved hypothetical protein
AAEL012806	ano5_human	anoctamin-5	Conserved hypothetical protein
AAEL006172	ATU_DROME	Another transcription unit protein	Conserved hypothetical protein
AAEL001709	AP1G1_HUMAN	AP-1 complex subunit gamma-1	hypothetical protein
AAEL009039	AP3B2_MOUSE	AP-3 complex subunit beta-2	Conserved hypothetical protein
AAEL009955	aplp_drome	apolipophorins	Conserved hypothetical protein
AAEL012111	acinu_human	apoptotic chromatin condensation inducer in the nucleus	Conserved hypothetical protein
AAEL014071	acinu_human	apoptotic chromatin condensation inducer in the nucleus	Conserved hypothetical protein
AAEL011254	APLF_DROME	Aprataxin and PNK-like factor	hypothetical protein
AAEL014945	aptx_drome	aprataxin-like protein	Conserved hypothetical protein
AAEL011348	APY_TABYA	Apyrase	hypothetical protein
AAEL009958	git2_mouse	arf gtpase-activating protein git2	Conserved hypothetical protein
AAEL003534	AGFG1_RAT	Arf-GAP domain and FG repeat-containing protein 1	hypothetical protein
AAEL004129	AGFG1_MOUSE	Arf-GAP domain and FG repeat-containing protein 1	Conserved hypothetical protein
AAEL003883	ARAP2_MOUSE	Arf-GAP with Rho-GAP domain, ANK repeat and PH domain-containing protein 2	Conserved hypothetical protein
AAEL011710	AL14E_HUMAN	ARL14 effector protein	Conserved hypothetical protein
AAEL002716	ARRD2_HUMAN	Arrestin domain-containing protein 2	Conserved hypothetical protein
AAEL008151	arrd2_human	arrestin domain-containing protein 2	Conserved hypothetical protein
AAEL008153	ARRD2_MOUSE	Arrestin domain-containing protein 2	Conserved hypothetical protein
AAEL008153	arrd2_mouse	arrestin domain-containing protein 2	Conserved hypothetical protein
AAEL008165	arrd2_human	arrestin domain-containing protein 2	Conserved hypothetical protein
AAEL008186	arrd2_mouse	arrestin domain-containing protein 2	Conserved hypothetical protein
AAEL003869	ARRD3_BOVIN	Arrestin domain-containing protein 3	Conserved hypothetical protein
AAEL008157	ARRD3_PONAB	Arrestin domain-containing protein 3	Conserved hypothetical protein
AAEL008173	ARRD3_PONAB	Arrestin domain-containing protein 3	Conserved hypothetical protein
AAEL008185	arrd3_human	arrestin domain-containing protein 3	Conserved hypothetical protein
AAEL014132	arrd3_rat	arrestin domain-containing protein 3	Conserved hypothetical protein
AAEL007164	ARRD4_HUMAN	Arrestin domain-containing protein 4	Conserved hypothetical protein
AAEL010933	ATX1_MOUSE	Ataxin-1	hypothetical protein
AAEL010474	atx10_rat	ataxin-10	Conserved hypothetical protein
AAEL010974	at7l1_human	ataxin-7-like protein 1	Conserved hypothetical protein
AAEL001631	SAMD1_HUMAN	Atherin	hypothetical protein
AAEL003526	ATMIN_HUMAN	ATM interactor	hypothetical protein
AAEL010141	atpf2_bovin	atp synthase mitochondrial f1 complex assembly factor 2 flags	Conserved hypothetical protein
AAEL004060	ATP5E_IPOBA	ATP synthase subunit epsilon, mitochondrial	Conserved hypothetical protein
AAEL010047	ABCD2_RAT	ATP-binding cassette sub-family D member 2	Conserved hypothetical protein
AAEL009482	corin_human	atrial natriuretic peptide-converting enzyme	Conserved hypothetical protein
AAEL018175	ari4b_rat	at-rich interactive domain-containing protein 4b	Conserved hypothetical protein
AAEL002628	ARI5B_MOUSE	AT-rich interactive domain-containing protein 5B	hypothetical protein
AAEL005985	ATG13_DROME	Autophagy-related protein 13 homolog	Conserved hypothetical protein
AAEL003777	ATG2B_MOUSE	Autophagy-related protein 2 homolog B	hypothetical protein
AAEL002060	YB3_XENLA	B box-binding protein	hypothetical protein
AAEL009737	B9D2_MOUSE	B9 domain-containing protein 2	Conserved hypothetical protein
AAEL000883	BAGS_BOMMO	BAG domain-containing protein Samui	hypothetical protein
AAEL006346	BAG2_BOVIN	BAG family molecular chaperone regulator 2	Conserved hypothetical protein
AAEL006346	bag2_bovin	bag family molecular chaperone regulator 2	Conserved hypothetical protein
AAEL008840	bbs2_rat	bardet-biedl syndrome 2 protein homolog	Conserved hypothetical protein
AAEL000962	BBS7_MOUSE	Bardet-Biedl syndrome 7 protein homolog	Conserved hypothetical protein
AAEL000774	UNC52_CAEEL	Basement membrane proteoglycan	Conserved hypothetical protein
AAEL000786	PGBM_MOUSE	Basement membrane-specific heparan sulfate proteoglycan core protein	hypothetical protein
AAEL008735	pgbm_human	basement membrane-specific heparan sulfate proteoglycan core protein	Conserved hypothetical protein
AAEL001652	AMOS_DROME	Basic helix-loop-helix transcription factor amos	hypothetical protein
AAEL002890	BC7BB_DANRE	B-cell CLL/lymphoma 7 protein family member B-B	Conserved hypothetical protein
AAEL006711	bnip3_human	bcl2 adenovirus e1b 19 kda protein-interacting protein 3	Conserved hypothetical protein
AAEL005871	BCOR_HUMAN	BCL-6 corepressor	Conserved hypothetical protein
AAEL001133	BAKOR_HUMAN	Beclin 1-associated autophagy-related key regulator	Conserved hypothetical protein
AAEL002989	BEND5_HUMAN	BEN domain-containing protein 5	hypothetical protein
AAEL007261	bet1_rat	bet1 homolog	Conserved hypothetical protein
AAEL013827	B3GT1_MOUSE	Beta-1,3-galactosyltransferase 1	hypothetical protein
AAEL004688	EGH_DROME	Beta-1,4-mannosyltransferase egh	Conserved hypothetical protein
AAEL000371	SNTB1_HUMAN	Beta-1-syntrophin	hypothetical protein
AAEL005895	A4_DROME	Beta-amyloid-like protein	Conserved hypothetical protein
AAEL000475	CTBL1_BOVIN	Beta-catenin-like protein 1	Conserved hypothetical protein
AAEL014772	siat2_mouse	beta-galactoside alpha- -sialyltransferase 2	Conserved hypothetical protein
AAEL009043	BICRD_DROME	Bicaudal D-related protein homolog	Conserved hypothetical protein
AAEL013211	dhak_human	bifunctional atp-dependent dihydroxyacetone kinase fad-amp lyase includes	Conserved hypothetical protein
AAEL004970	DHAK_MOUSE	Bifunctional ATP-dependent dihydroxyacetone kinase/FAD-AMP lyase (cyclizing)	Conserved hypothetical protein
AAEL003770	COASY_PIG	Bifunctional coenzyme A synthase	Conserved hypothetical protein
AAEL009307	ncoat_rat	bifunctional protein ncoat	Conserved hypothetical protein
AAEL008170	BL1S1_DROME	Biogenesis of lysosome-related organelles complex 1 subunit 1	Conserved hypothetical protein
AAEL011939	bl1s2_drome	biogenesis of lysosome-related organelles complex 1 subunit 2	Conserved hypothetical protein
AAEL011939	BL1S2_DROME	Biogenesis of lysosome-related organelles complex 1 subunit 2	Conserved hypothetical protein
AAEL013472	bl1s4_drome	biogenesis of lysosome-related organelles complex 1 subunit 4	Conserved hypothetical protein
AAEL004551	BOD1_RAT	Biorientation of chromosomes in cell division protein 1	Conserved hypothetical protein
AAEL002207	AP4A_CAEEL	Bis(5'-nucleosyl)-tetraphosphatase [asymmetrical]	Conserved hypothetical protein
AAEL014317	blcap_didma	bladder cancer-associated protein	Conserved hypothetical protein
AAEL018236	BMPER_HUMAN	BMP-binding endothelial regulator protein	Conserved hypothetical protein
AAEL011321	BOREA_DROME	Borealin	Conserved hypothetical protein
AAEL011330	BOREA_DROME	Borealin	Conserved hypothetical protein
AAEL012876	bcd1_ponab	box c d snorna protein 1	Conserved hypothetical protein
AAEL007537	BRI3_BOVIN	Brain protein I3	Conserved hypothetical protein
AAEL015493	bri3_bovin	brain protein i3	Conserved hypothetical protein
AAEL006729	bcar1_human	breast cancer anti-estrogen resistance protein 1	Conserved hypothetical protein
AAEL007759	BIG3_MOUSE	Brefeldin A-inhibited guanine nucleotide-exchange protein 3	Conserved hypothetical protein
AAEL002435	BRC1_DROME	Broad-complex core protein isoforms 1/2/3/4/5	Conserved hypothetical protein
AAEL005231	BAHD1_MOUSE	Bromo adjacent homology domain-containing 1 protein	hypothetical protein
AAEL002037	BAZ2B_HUMAN	Bromodomain adjacent to zinc finger domain protein 2B	hypothetical protein
AAEL002215	BRD7_PONAB	Bromodomain-containing protein 7	Conserved hypothetical protein
AAEL013883	btbdh_xenla	btb poz domain-containing protein 17 flags	Conserved hypothetical protein
AAEL014192	btbd3_human	btb poz domain-containing protein 3	Conserved hypothetical protein
AAEL008401	kcd16_mouse	btb poz domain-containing protein kctd16	Conserved hypothetical protein
AAEL012451	kctd5_mouse	btb poz domain-containing protein kctd5	Conserved hypothetical protein
AAEL006374	kctd9_human	btb poz domain-containing protein kctd9	Conserved hypothetical protein
AAEL004852	BTBDA_MOUSE	BTB/POZ domain-containing protein 10	Conserved hypothetical protein
AAEL002941	BTBDH_XENLA	BTB/POZ domain-containing protein 17	Conserved hypothetical protein
AAEL011227	BTBDJ_HUMAN	BTB/POZ domain-containing protein 19	Conserved hypothetical protein
AAEL002428	BTBD3_MOUSE	BTB/POZ domain-containing protein 3	Conserved hypothetical protein
AAEL005606	BTBD6_XENLA	BTB/POZ domain-containing protein 6	Conserved hypothetical protein
AAEL009767	BTBD6_MOUSE	BTB/POZ domain-containing protein 6	Conserved hypothetical protein
AAEL009769	BTB6B_DANRE	BTB/POZ domain-containing protein 6-B	Conserved hypothetical protein
AAEL002392	BTBD8_HUMAN	BTB/POZ domain-containing protein 8	Conserved hypothetical protein
AAEL007105	KCD15_DANRE	BTB/POZ domain-containing protein kctd15	Conserved hypothetical protein
AAEL005423	KCTD3_HUMAN	BTB/POZ domain-containing protein KCTD3	Conserved hypothetical protein
AAEL010246	bud13_caeel	bud13 homolog	Conserved hypothetical protein
AAEL007310	c2gr1_arath	c2 and gram domain-containing protein at1g03370	Conserved hypothetical protein
AAEL012745	c2cd3_xentr	c2 domain-containing protein 3	Conserved hypothetical protein
AAEL013167	catin_drome	cactin	Conserved hypothetical protein
AAEL011235	CABIN_HUMAN	Calcineurin-binding protein cabin-1	Conserved hypothetical protein
AAEL011236	CABIN_HUMAN	Calcineurin-binding protein cabin-1	hypothetical protein
AAEL000930	FLOWR_DROAN	Calcium channel flower	Conserved hypothetical protein
AAEL010837	cherp_mouse	calcium homeostasis endoplasmic reticulum protein	Conserved hypothetical protein
AAEL001599	CRCM1_DROME	Calcium release-activated calcium channel protein 1	Conserved hypothetical protein
AAEL015437	crcm1_drome	calcium release-activated calcium channel protein 1	Conserved hypothetical protein
AAEL013564	mcu_mouse	calcium uniporter mitochondrial	Conserved hypothetical protein
AAEL010116	MICU1_DROME	Calcium uptake protein 1 homolog, mitochondrial	Conserved hypothetical protein
AAEL010116	micu1_drome	calcium uptake protein 1 mitochondrial flags	Conserved hypothetical protein
AAEL010116	micu1_xentr	calcium uptake protein mitochondrial	Conserved hypothetical protein
AAEL012535	plpl8_rabit	calcium-independent phospholipase a2-gamma	Conserved hypothetical protein
AAEL014739	plpl8_rabit	calcium-independent phospholipase a2-gamma	Conserved hypothetical protein
AAEL003521	ATC1_SCHPO	Calcium-transporting ATPase 1	hypothetical protein
AAEL003951	CANA_DROME	Calpain-A	hypothetical protein
AAEL003974	CANA_DROME	Calpain-A	hypothetical protein
AAEL002252	KAPR1_DROME	cAMP-dependent protein kinase type I regulatory subunit	hypothetical protein
AAEL007444	crbl2_human	camp-responsive element-binding 2	Conserved hypothetical protein
AAEL010312	capr1_drome	caprin homolog	Conserved hypothetical protein
AAEL006950	mtr1_drome	cap-specific mrna (nucleoside-2 -o-)-methyltransferase 1	Conserved hypothetical protein
AAEL010786	MTR1_DROME	Cap-specific mRNA (nucleoside-2'-O-)-methyltransferase 1	Conserved hypothetical protein
AAEL010128	cpn2_human	carboxypeptidase n subunit 2 ame	none
AAEL004545	CASD1_DANRE	CAS1 domain-containing protein 1	Conserved hypothetical protein
AAEL007667	CSKI1_HUMAN	Caskin-1	hypothetical protein
AAEL012203	CECR2_HUMAN	Cat eye syndrome critical region protein 2	Conserved hypothetical protein
AAEL009097	catm_mouse	cathepsin m flags	Conserved hypothetical protein
AAEL012078	CHAC2_DANRE	Cation transport regulator-like protein 2	Conserved hypothetical protein
AAEL001132	MPRD_RAT	Cation-dependent mannose-6-phosphate receptor	Conserved hypothetical protein
AAEL007610	MPRI_MOUSE	Cation-independent mannose-6-phosphate receptor	hypothetical protein
AAEL015217	MPRI_MOUSE	Cation-independent mannose-6-phosphate receptor	hypothetical protein
AAEL017419	Y3800_DROME	CCHC-type zinc finger protein CG3800	hypothetical protein
AAEL010730	cnota_drome	ccr4-not transcription complex subunit 10 homolog	Conserved hypothetical protein
AAEL012930	cnot3_mouse	ccr4-not transcription complex subunit 3	Conserved hypothetical protein
AAEL009437	CNOT4_HUMAN	CCR4-NOT transcription complex subunit 4	hypothetical protein
AAEL006664	cnot4_human	ccr4-not transcription complex subunit 4	Conserved hypothetical protein
AAEL013459	cno6l_mouse	ccr4-not transcription complex subunit 6-like	Conserved hypothetical protein
AAEL006188	C42ES_DROME	CDC42 small effector protein homolog	Conserved hypothetical protein
AAEL004234	CISD2_DROGR	CDGSH iron-sulfur domain-containing protein 2 homolog	Conserved hypothetical protein
AAEL004161	CISD3_MOUSE	CDGSH iron-sulfur domain-containing protein 3, mitochondrial	Conserved hypothetical protein
AAEL005863	CABL1_HUMAN	CDK5 and ABL1 enzyme substrate 1	Conserved hypothetical protein
AAEL002387	CK5P3_DROME	CDK5RAP3-like protein	Conserved hypothetical protein
AAEL002163	CC50A_MOUSE	Cell cycle control protein 50A	Conserved hypothetical protein
AAEL006265	CIDEC_BOVIN	Cell death activator CIDE-3	Conserved hypothetical protein
AAEL010879	cdip1_bovin	cell death-inducing p53-target protein 1	Conserved hypothetical protein
AAEL006867	rcd1_xenla	cell differentiation protein rcd1 homolog	Conserved hypothetical protein
AAEL015080	cdc45_human	cell division control protein 45 homolog	Conserved hypothetical protein
AAEL002010	CD123_XENTR	Cell division cycle protein 123 homolog	Conserved hypothetical protein
AAEL003744	CDC16_HUMAN	Cell division cycle protein 16 homolog	Conserved hypothetical protein
AAEL012735	cdc27_human	cell division cycle protein 27 homolog	Conserved hypothetical protein
AAEL014508	cdc27_human	cell division cycle protein 27 homolog	Conserved hypothetical protein
AAEL004689	CGRF1_MOUSE	Cell growth regulator with RING finger domain protein 1	Conserved hypothetical protein
AAEL008886	LYAR_MOUSE	Cell growth-regulating nucleolar protein	Conserved hypothetical protein
AAEL007594	p53_canfa	cellular tumor antigen p53	Conserved hypothetical protein
AAEL007595	p53_canfa	cellular tumor antigen p53	Conserved hypothetical protein
AAEL008944	CP110_HUMAN	Centriolar coiled-coil protein of 110 kDa	hypothetical protein
AAEL006125	CNTRB_MOUSE	Centrobin	Conserved hypothetical protein
AAEL004352	CE120_XENTR	Centrosomal protein of 120 kDa	Conserved hypothetical protein
AAEL006340	CP135_DANRE	Centrosomal protein of 135 kDa	Conserved hypothetical protein
AAEL012315	ce290_mouse	centrosomal protein of 290 kda	Conserved hypothetical protein
AAEL007312	CE350_HUMAN	Centrosome-associated protein 350	Conserved hypothetical protein
AAEL003812	CDR2L_HUMAN	Cerebellar degeneration-related protein 2-like	hypothetical protein
AAEL018264	pde6_drogr	cgmp-specific 3 -cyclic phosphodiesterase flags	Conserved hypothetical protein
AAEL005739	CHAO_TRICA	Chaoptin	Conserved hypothetical protein
AAEL003867	CTL1_MOUSE	Choline transporter-like protein 1	Conserved hypothetical protein
AAEL001803	CSPG4_RAT	Chondroitin sulfate proteoglycan 4	Conserved hypothetical protein
AAEL018262	CF2_DROME	Chorion transcription factor Cf2	hypothetical protein
AAEL012725	caf1a_chick	chromatin assembly factor 1 subunit a	Conserved hypothetical protein
AAEL006628	BAP18_MOUSE	Chromatin complexes subunit BAP18	Conserved hypothetical protein
AAEL006628	bap18_mouse	chromatin complexes subunit bap18	Conserved hypothetical protein
AAEL012180	eaf6_xenla	chromatin modification-related protein meaf6	Conserved hypothetical protein
AAEL004467	cbx3_ponab	chromobox protein homolog 3 ame	predicted protein
AAEL016973	cdyl_mouse	chromodomain y-like protein short=cdy-like	none
AAEL008320	CTF18_XENLA	Chromosome transmission fidelity protein 18 homolog	Conserved hypothetical protein
AAEL008320	ctf18_xenla	chromosome transmission fidelity protein 18 homolog	Conserved hypothetical protein
AAEL014595	ctrc_bovin	chymotrypsin-c	Conserved hypothetical protein
AAEL007109	CEL2A_BOVIN	Chymotrypsin-like elastase family member 2A	hypothetical protein
AAEL009774	CEL2A_RAT	Chymotrypsin-like elastase family member 2A	hypothetical protein
AAEL011671	CTRL_HUMAN	Chymotrypsin-like protease CTRL-1	hypothetical protein
AAEL002254	CTRB1_MOUSE	Chymotrypsinogen B	Conserved hypothetical protein
AAEL001295	CCCP_DROME	Circadian clock-controlled protein	Conserved hypothetical protein
AAEL004987	CCCP_DROME	Circadian clock-controlled protein	Conserved hypothetical protein
AAEL013327	cccp_drome	circadian clock-controlled protein flags	Conserved hypothetical protein
AAEL003544	CCA_DROME	Circulating cathodic antigen homolog	Conserved hypothetical protein
AAEL000154	CLSPN_DROME	Claspin homolog	Conserved hypothetical protein
AAEL001293	CLVS1_PONAB	Clavesin-1	Conserved hypothetical protein
AAEL001297	CLVS1_HUMAN	Clavesin-1	Conserved hypothetical protein
AAEL005350	CLVS1_XENLA	Clavesin-1	Conserved hypothetical protein
AAEL007991	CLVS1_XENLA	Clavesin-1	Conserved hypothetical protein
AAEL007997	CLVS1_MOUSE	Clavesin-1	Conserved hypothetical protein
AAEL007999	CLVS1_XENLA	Clavesin-1	Conserved hypothetical protein
AAEL008001	CLVS1_PONAB	Clavesin-1	Conserved hypothetical protein
AAEL011623	CLVS1_XENLA	Clavesin-1	Conserved hypothetical protein
AAEL007984	clvs1_xenla	clavesin-1	Conserved hypothetical protein
AAEL008007	clvs1_xenla	clavesin-1	Conserved hypothetical protein
AAEL011448	CLVS2_DANRE	Clavesin-2	Conserved hypothetical protein
AAEL007998	clvs2_human	clavesin-2	Conserved hypothetical protein
AAEL014990	clvs2_danre	clavesin-2	Conserved hypothetical protein
AAEL006519	clpt1_danre	cleft lip and palate transmembrane protein 1 homolog	Conserved hypothetical protein
AAEL007309	clp1l_danre	cleft lip and palate transmembrane protein 1-like protein	Conserved hypothetical protein
AAEL014333	clua1_mouse	clusterin-associated protein 1	Conserved hypothetical protein
AAEL004436	MYCBP_DROME	C-Myc-binding protein homolog	Conserved hypothetical protein
AAEL009467	cotl1_bovin	coactosin-like protein	Conserved hypothetical protein
AAEL009210	fa10_rat	coagulation factor x	Conserved hypothetical protein
AAEL003452	COQ10_DROME	Coenzyme Q-binding protein COQ10, mitochondrial	Conserved hypothetical protein
AAEL003957	CADF_DROME	Cofilin/actin-depolymerizing factor homolog	Conserved hypothetical protein
AAEL004802	C2D1_DROME	Coiled-coil and C2 domain-containing protein 1-like	Conserved hypothetical protein
AAEL014495	cc130_drome	coiled-coil domain-containing protein 130 homolog	Conserved hypothetical protein
AAEL014712	cc130_drome	coiled-coil domain-containing protein 130 homolog	Conserved hypothetical protein
AAEL014345	ccd47_bovin	coiled-coil domain-containing protein 47 flags	Conserved hypothetical protein
AAEL002644	CCD51_HUMAN	Coiled-coil domain-containing protein 51	Conserved hypothetical protein
AAEL010906	ccd58_taegu	coiled-coil domain-containing protein 58	Conserved hypothetical protein
AAEL001379	CCDC6_MOUSE	Coiled-coil domain-containing protein 6	Conserved hypothetical protein
AAEL007148	c85ca_danre	coiled-coil domain-containing protein 85c-a	Conserved hypothetical protein
AAEL011438	CCDCX_ANOGA	Coiled-coil domain-containing protein AGAP005037	Conserved hypothetical protein
AAEL001974	CHCH1_MOUSE	Coiled-coil-helix-coiled-coil-helix domain-containing protein 1	Conserved hypothetical protein
AAEL004065	CHCH3_HUMAN	Coiled-coil-helix-coiled-coil-helix domain-containing protein 3, mitochondrial	Conserved hypothetical protein
AAEL000722	CHCH7_HUMAN	Coiled-coil-helix-coiled-coil-helix domain-containing protein 7	Conserved hypothetical protein
AAEL009235	Y9705_DROME	Cold shock domain-containing protein CG9705	Conserved hypothetical protein
AAEL010018	CSDE1_RAT	Cold shock domain-containing protein E1	hypothetical protein
AAEL005376	co5a1_mouse	collagen alpha-1 chain flags	predicted protein
AAEL002247	COFA1_HUMAN	Collagen alpha-1(XV) chain	Conserved hypothetical protein
AAEL007357	COMD2_HUMAN	COMM domain-containing protein 2	Conserved hypothetical protein
AAEL001614	COMD5_MOUSE	COMM domain-containing protein 5	Conserved hypothetical protein
AAEL005962	CND2_XENLA	Condensin complex subunit 2	Conserved hypothetical protein
AAEL015242	cnkr2_human	connector enhancer of kinase suppressor of ras 2	Conserved hypothetical protein
AAEL007141	COG1_DROME	Conserved oligomeric Golgi complex subunit 1	Conserved hypothetical protein
AAEL010135	cog4_drome	conserved oligomeric golgi complex subunit 4	Conserved hypothetical protein
AAEL005180	COG5_DROME	Conserved oligomeric Golgi complex subunit 5	Conserved hypothetical protein
AAEL007307	cog7_drome	conserved oligomeric golgi complex subunit 7	Conserved hypothetical protein
AAEL008725	cog8_drome	conserved oligomeric golgi complex subunit 8	Conserved hypothetical protein
AAEL011531	cog8_drome	conserved oligomeric golgi complex subunit 8	Conserved hypothetical protein
AAEL004587	CNTP2_HUMAN	Contactin-associated protein-like 2	Conserved hypothetical protein
AAEL009436	ccs_mouse	copper chaperone for superoxide dismutase	Conserved hypothetical protein
AAEL012368	ccs_mouse	copper chaperone for superoxide dismutase	Conserved hypothetical protein
AAEL002424	CRHBP_MOUSE	Corticotropin-releasing factor-binding protein	Conserved hypothetical protein
AAEL006366	CRHBP_MOUSE	Corticotropin-releasing factor-binding protein	Conserved hypothetical protein
AAEL006521	COXAM_HUMAN	COX assembly mitochondrial protein homolog	Conserved hypothetical protein
AAEL009999	eme1_ponab	crossover junction endonuclease eme1	Conserved hypothetical protein
AAEL010078	ctsl2_chick	ctd small phosphatase-like protein 2	Conserved hypothetical protein
AAEL002876	CUBN_MOUSE	Cubilin	Conserved hypothetical protein
AAEL014054	cued2_human	cue domain-containing protein 2	Conserved hypothetical protein
AAEL000691	CELF2_DANRE	CUGBP Elav-like family member 2	Conserved hypothetical protein
AAEL000695	CELF2_DANRE	CUGBP Elav-like family member 2	Conserved hypothetical protein
AAEL007187	CUL3_RAT	Cullin-3	hypothetical protein
AAEL011036	cu01_anoga	cuticle protein	Conserved hypothetical protein
AAEL013377	cu01_anoga	cuticle protein	Conserved hypothetical protein
AAEL011043	CU18B_LOCMI	Cuticle protein 18.6, isoform B	Conserved hypothetical protein
AAEL004770	CU19_LOCMI	Cuticle protein 19	Conserved hypothetical protein
AAEL008972	CU19_LOCMI	Cuticle protein 19	Conserved hypothetical protein
AAEL008975	CU19_LOCMI	Cuticle protein 19	Conserved hypothetical protein
AAEL008976	CU19_LOCMI	Cuticle protein 19	Conserved hypothetical protein
AAEL008989	CU19_LOCMI	Cuticle protein 19	Conserved hypothetical protein
AAEL008990	CU19_LOCMI	Cuticle protein 19	Conserved hypothetical protein
AAEL008992	CU19_LOCMI	Cuticle protein 19	Conserved hypothetical protein
AAEL008995	CU19_LOCMI	Cuticle protein 19	Conserved hypothetical protein
AAEL008998	CU19_LOCMI	Cuticle protein 19	Conserved hypothetical protein
AAEL009000	CU19_LOCMI	Cuticle protein 19	Conserved hypothetical protein
AAEL009003	CU19_LOCMI	Cuticle protein 19	Conserved hypothetical protein
AAEL009004	CU19_LOCMI	Cuticle protein 19	Conserved hypothetical protein
AAEL009007	CU19_LOCMI	Cuticle protein 19	Conserved hypothetical protein
AAEL009012	CU19_LOCMI	Cuticle protein 19	Conserved hypothetical protein
AAEL011037	CU19_LOCMI	Cuticle protein 19	Conserved hypothetical protein
AAEL008968	cu19_locmi	cuticle protein 19	Conserved hypothetical protein
AAEL008970	cu19_locmi	cuticle protein 19	Conserved hypothetical protein
AAEL008977	cu19_locmi	cuticle protein 19	Conserved hypothetical protein
AAEL008984	cu19_locmi	cuticle protein 19	Conserved hypothetical protein
AAEL008993	cu19_locmi	cuticle protein 19	Conserved hypothetical protein
AAEL009002	cu19_locmi	cuticle protein 19	Conserved hypothetical protein
AAEL009008	cu19_locmi	cuticle protein 19	Conserved hypothetical protein
AAEL009010	cu19_locmi	cuticle protein 19	Conserved hypothetical protein
AAEL013878	cu19_locmi	cuticle protein 19	Conserved hypothetical protein
AAEL014974	cu19_locmi	cuticle protein 19	Conserved hypothetical protein
AAEL014977	cu19_locmi	cuticle protein 19	Conserved hypothetical protein
AAEL014985	cu19_locmi	cuticle protein 19	Conserved hypothetical protein
AAEL014986	cu19_locmi	cuticle protein 19	Conserved hypothetical protein
AAEL015279	cu19_locmi	cuticle protein 19	Conserved hypothetical protein
AAEL015503	cu19_locmi	cuticle protein 19	Conserved hypothetical protein
AAEL014925	cu21_locmi	cuticle protein 21	Conserved hypothetical protein
AAEL003218	CU03_LONON	Cuticle protein 3	Conserved hypothetical protein
AAEL003241	CU03_LONON	Cuticle protein 3	Conserved hypothetical protein
AAEL002725	CU15_MANSE	Cuticle protein CP14.6	Conserved hypothetical protein
AAEL003225	CU15_MANSE	Cuticle protein CP14.6	Conserved hypothetical protein
AAEL008868	CMC4_BOVIN	Cx9C motif-containing protein 4	Conserved hypothetical protein
AAEL001925	CXXC4_XENLA	CXXC-type zinc finger protein 4	Conserved hypothetical protein
AAEL000402	CREBA_DROME	Cyclic AMP response element-binding protein A	Conserved hypothetical protein
AAEL009442	ATF3_HUMAN	Cyclic AMP-dependent transcription factor ATF-3	hypothetical protein
AAEL003519	ATF6B_MOUSE	Cyclic AMP-dependent transcription factor ATF-6 beta	Conserved hypothetical protein
AAEL003646	CR3LB_DANRE	Cyclic AMP-responsive element-binding protein 3-like protein 3-B	Conserved hypothetical protein
AAEL013261	creb5_human	cyclic amp-responsive element-binding protein 5	Conserved hypothetical protein
AAEL005713	CDKA1_MESAU	Cyclin-dependent kinase 2-associated protein 1	hypothetical protein
AAEL005425	GAK_HUMAN	Cyclin-G-associated kinase	Conserved hypothetical protein
AAEL013248	CCNH_HUMAN	Cyclin-H	hypothetical protein
AAEL010543	ccyl1_danre	cyclin-y-like protein 1	Conserved hypothetical protein
AAEL011575	cyhr1_drome	cysteine and histidine-rich protein 1 homolog	Conserved hypothetical protein
AAEL001569	CSP_DROME	Cysteine string protein	Conserved hypothetical protein
AAEL018293	CSRN1_HUMAN	Cysteine/serine-rich nuclear protein 1	Conserved hypothetical protein
AAEL018293	CSRN3_HUMAN	Cysteine/serine-rich nuclear protein 3	hypothetical protein
AAEL013232	cript_rat	cysteine-rich pdz-binding protein	Conserved hypothetical protein
AAEL018339	CRIP1_BOVIN	Cysteine-rich protein 1	Conserved hypothetical protein
AAEL013067	crel2_danre	cysteine-rich with egf-like domain protein 2 flags	Conserved hypothetical protein
AAEL014754	cyb5_drome	cytochrome b5	Conserved hypothetical protein
AAEL008606	cyb5_drome	cytochrome b5 short=cytb5	Conserved hypothetical protein
AAEL004278	CYB5R_DROME	Cytochrome b5-related protein	Conserved hypothetical protein
AAEL005737	CYB5R_DROME	Cytochrome b5-related protein	Conserved hypothetical protein
AAEL000182	QCR9_DROME	Cytochrome b-c1 complex subunit 9	Conserved hypothetical protein
AAEL010801	qcr6_human	cytochrome b-c1 complex subunit mitochondrial	Conserved hypothetical protein
AAEL006153	COX16_MOUSE	Cytochrome c oxidase assembly protein COX16 homolog, mitochondrial	Conserved hypothetical protein
AAEL010350	COX19_BOVIN	Cytochrome c oxidase assembly protein COX19	Conserved hypothetical protein
AAEL009526	coa3_drome	cytochrome c oxidase assembly protein mitochondrial	Conserved hypothetical protein
AAEL014492	cox20_human	cytochrome c oxidase protein 20 homolog	Conserved hypothetical protein
AAEL009257	CX6C2_RAT	Cytochrome c oxidase subunit 6C-2	Conserved hypothetical protein
AAEL000258	5NT3_DANRE	Cytosolic 5'-nucleotidase 3	Conserved hypothetical protein
AAEL000258	5NT3L_CHICK	Cytosolic 5'-nucleotidase III-like protein	Conserved hypothetical protein
AAEL014854	nnad_drome	cytosolic carboxypeptidase	Conserved hypothetical protein
AAEL001406	CBPC5_HUMAN	Cytosolic carboxypeptidase-like protein 5	Conserved hypothetical protein
AAEL013973	BDH_HUMAN	D-beta-hydroxybutyrate dehydrogenase, mitochondrial	hypothetical protein
AAEL013396	dcn1l_drome	dcn1-like protein	Conserved hypothetical protein
AAEL013970	dcnl3_bovin	dcn1-like protein 3	Conserved hypothetical protein
AAEL014728	dcnl3_human	dcn1-like protein 3	Conserved hypothetical protein
AAEL006847	dcnl4_mouse	dcn1-like protein 4	Conserved hypothetical protein
AAEL013887	dca10_drome	ddb1- and cul4-associated factor 10 homolog	Conserved hypothetical protein
AAEL004128	DCA12_MOUSE	DDB1- and CUL4-associated factor 12	Conserved hypothetical protein
AAEL011196	dcaf7_human	ddb1- and cul4-associated factor 7	Conserved hypothetical protein
AAEL000276	DCAF1_DROME	DDB1- and CUL4-associated factor-like 1	Conserved hypothetical protein
AAEL004489	DAXX_RAT	Death domain-associated protein 6	hypothetical protein
AAEL018134	dido1_mouse	death-inducer obliterator 1	Conserved hypothetical protein
AAEL004731	DOC11_HUMAN	Dedicator of cytokinesis protein 11	Conserved hypothetical protein
AAEL018215	DOCK3_MOUSE	Dedicator of cytokinesis protein 3	hypothetical protein
AAEL002291	DLL4_HUMAN	Delta-like protein 4	Conserved hypothetical protein
AAEL018299	DEN1A_XENLA	DENN domain-containing protein 1A	hypothetical protein
AAEL003357	DEN1A_XENLA	DENN domain-containing protein 1A	hypothetical protein
AAEL006129	DOHH_DROPS	Deoxyhypusine hydroxylase	Conserved hypothetical protein
AAEL013176	tdif2_human	deoxynucleotidyltransferase terminal-interacting protein 2	Conserved hypothetical protein
AAEL013394	dcakd_danre	dephospho- kinase domain-containing protein	Conserved hypothetical protein
AAEL007229	DERL1_PONAB	Derlin-1	Conserved hypothetical protein
AAEL008425	DERL2_HUMAN	Derlin-2	Conserved hypothetical protein
AAEL003972	PPDE1_DANRE	Desumoylating isopeptidase 2	Conserved hypothetical protein
AAEL012023	DDA1_DANRE	DET1- and DDB1-associated protein 1	Conserved hypothetical protein
AAEL004916	GLCE_MOUSE	D-glucuronyl C5-epimerase	Conserved hypothetical protein
AAEL010806	SAT2_BOVIN	Diamine acetyltransferase 2	Conserved hypothetical protein
AAEL007753	DEF_XENTR	Digestive organ expansion factor homolog	Conserved hypothetical protein
AAEL007370	dyr_aedal	dihydrofolate reductase	Conserved hypothetical protein
AAEL011865	DPH1_XENLA	Diphthamide biosynthesis protein 1	Conserved hypothetical protein
AAEL011241	dab1_human	disabled homolog 1	Conserved hypothetical protein
AAEL005196	DLG5_HUMAN	Disks large homolog 5	hypothetical protein
AAEL008686	DLGP4_HUMAN	Disks large-associated protein 4	hypothetical protein
AAEL011250	DLGP4_HUMAN	Disks large-associated protein 4	Conserved hypothetical protein
AAEL003865	DLGP5_MOUSE	Disks large-associated protein 5	hypothetical protein
AAEL008070	DIUX_DROME	Diuretic hormone class 2	Conserved hypothetical protein
AAEL008408	DRAM1_XENTR	DNA damage-regulated autophagy modulator protein 1	Conserved hypothetical protein
AAEL014825	dffa_mouse	dna fragmentation factor subunit alpha	Conserved hypothetical protein
AAEL010107	DMAP1_HUMAN	DNA methyltransferase 1-associated protein 1	Conserved hypothetical protein
AAEL009905	DPOA2_DROME	DNA polymerase alpha subunit B	Conserved hypothetical protein
AAEL007692	dpoa2_human	dna polymerase alpha subunit b	Conserved hypothetical protein
AAEL011352	DPOG2_XENLA	DNA polymerase subunit gamma-2, mitochondrial	Conserved hypothetical protein
AAEL002341	RA54B_CHICK	DNA repair and recombination protein RAD54B	Conserved hypothetical protein
AAEL002782	XRCC1_CRIGR	DNA repair protein XRCC1	Conserved hypothetical protein
AAEL005110	XRCC2_HUMAN	DNA repair protein XRCC2	Conserved hypothetical protein
AAEL006501	SLD5_RAT	DNA replication complex GINS protein SLD5	Conserved hypothetical protein
AAEL014870	kin17_mouse	dna rna-binding protein kin17	Conserved hypothetical protein
AAEL000290	KIN17_MOUSE	DNA/RNA-binding protein KIN17	Conserved hypothetical protein
AAEL005147	ETS4_DROME	DNA-binding protein D-ETS-4	Conserved hypothetical protein
AAEL012091	SATB2_HUMAN	DNA-binding protein SATB2	hypothetical protein
AAEL008123	PRKDC_CANFA	DNA-dependent protein kinase catalytic subunit	hypothetical protein
AAEL008716	rpa43_mouse	dna-directed rna polymerase i subunit rpa43	Conserved hypothetical protein
AAEL008794	rpc4_bovin	dna-directed rna polymerase iii subunit rpc4 short=rna polymerase iii subunit c4	Conserved hypothetical protein
AAEL011701	rpc5_human	dna-directed rna polymerase iii subunit rpc5	Conserved hypothetical protein
AAEL009202	rpc7_mouse	dna-directed rna polymerase iii subunit rpc7	Conserved hypothetical protein
AAEL001847	RPOM_HUMAN	DNA-directed RNA polymerase, mitochondrial	Conserved hypothetical protein
AAEL005305	DNJB2_HUMAN	DnaJ homolog subfamily B member 2	Conserved hypothetical protein
AAEL003791	DNJC1_HUMAN	DnaJ homolog subfamily C member 1	Conserved hypothetical protein
AAEL003911	DJC14_HUMAN	DnaJ homolog subfamily C member 14	Conserved hypothetical protein
AAEL002502	DJC16_RAT	DnaJ homolog subfamily C member 16	Conserved hypothetical protein
AAEL000042	DJC17_HUMAN	DnaJ homolog subfamily C member 17	Conserved hypothetical protein
AAEL000936	DJC24_MOUSE	DnaJ homolog subfamily C member 24	hypothetical protein
AAEL010955	DJC30_HUMAN	DnaJ homolog subfamily C member 30	Conserved hypothetical protein
AAEL005070	DNJC8_RAT	DnaJ homolog subfamily C member 8	Conserved hypothetical protein
AAEL011082	DNJ60_DROME	DnaJ-like protein 60	hypothetical protein
AAEL006952	dnlz_mouse	dnl-type zinc finger protein	Conserved hypothetical protein
AAEL018132	DOLK_BOVIN	Dolichol kinase	Conserved hypothetical protein
AAEL004879	DPM3_BOVIN	Dolichol-phosphate mannosyltransferase subunit 3	Conserved hypothetical protein
AAEL003874	DOPP1_RHIFE	Dolichyldiphosphatase 1	Conserved hypothetical protein
AAEL004827	DNAT_DROME	Dopamine N-acetyltransferase	Conserved hypothetical protein
AAEL004847	DNAT_DROME	Dopamine N-acetyltransferase	Conserved hypothetical protein
AAEL011088	dnat_drome	dopamine n-acetyltransferase	Conserved hypothetical protein
AAEL012952	dnat_drome	dopamine n-acetyltransferase	Conserved hypothetical protein
AAEL014713	dnat_drome	dopamine n-acetyltransferase	Conserved hypothetical protein
AAEL004696	DMRT1_DANRE	Doublesex- and mab-3-related transcription factor 1	Conserved hypothetical protein
AAEL012964	red2_human	double-stranded rna-specific editase b2	Conserved hypothetical protein
AAEL001104	DBNL_DROME	Drebrin-like protein	Conserved hypothetical protein
AAEL007294	NEMS_DROME	Dromyosuppressin	Conserved hypothetical protein
AAEL018174	DUSK3_DROME	Dual specificity protein phosphatase Mpk3	Conserved hypothetical protein
AAEL001437	SMA2_CAEEL	Dwarfin sma-2	Conserved hypothetical protein
AAEL010689	DYM_DROME	Dymeclin	Conserved hypothetical protein
AAEL011530	daaf3_drome	dynein assembly factor axonemal homolog	Conserved hypothetical protein
AAEL013147	DAG1_BOVIN	Dystroglycan	hypothetical protein
AAEL004049	DMDA_DROME	Dystrophin, isoforms A/C/F/G/H	Conserved hypothetical protein
AAEL001425	NSE2_HUMAN	E3 SUMO-protein ligase NSE2	Conserved hypothetical protein
AAEL009457	RBP2_HUMAN	E3 SUMO-protein ligase RanBP2	Conserved hypothetical protein
AAEL005874	AMFR_MOUSE	E3 ubiquitin-protein ligase AMFR	Conserved hypothetical protein
AAEL000730	BRE1_DROME	E3 ubiquitin-protein ligase Bre1	Conserved hypothetical protein
AAEL013816	hakai_chick	e3 ubiquitin-protein ligase hakai	Conserved hypothetical protein
AAEL004044	HIW_DROME	E3 ubiquitin-protein ligase highwire	hypothetical protein
AAEL000469	KCMF1_HUMAN	E3 ubiquitin-protein ligase KCMF1	Conserved hypothetical protein
AAEL012006	kcmf1_xenla	e3 ubiquitin-protein ligase kcmf1	Conserved hypothetical protein
AAEL012252	KCMF1_DANRE	E3 ubiquitin-protein ligase KCMF1	hypothetical protein
AAEL002325	LTN1_DROME	E3 ubiquitin-protein ligase listerin	Conserved hypothetical protein
AAEL002345	LTN1_DROME	E3 ubiquitin-protein ligase listerin	Conserved hypothetical protein
AAEL006599	ltn1_drome	e3 ubiquitin-protein ligase listerin	Conserved hypothetical protein
AAEL001765	LRSM1_HUMAN	E3 ubiquitin-protein ligase LRSAM1	Conserved hypothetical protein
AAEL004534	MARH3_XENTR	E3 ubiquitin-protein ligase MARCH3	Conserved hypothetical protein
AAEL002516	MARH5_HUMAN	E3 ubiquitin-protein ligase MARCH5	Conserved hypothetical protein
AAEL012941	marh5_human	e3 ubiquitin-protein ligase march5	Conserved hypothetical protein
AAEL014022	nedd4_drome	e3 ubiquitin-protein ligase nedd-4	Conserved hypothetical protein
AAEL008184	RNF41_XENLA	E3 ubiquitin-protein ligase NRDP1	Conserved hypothetical protein
AAEL002729	RBBP6_MOUSE	E3 ubiquitin-protein ligase RBBP6	hypothetical protein
AAEL009242	RFWD3_MOUSE	E3 ubiquitin-protein ligase RFWD3	Conserved hypothetical protein
AAEL005126	RFFL_RAT	E3 ubiquitin-protein ligase rififylin	Conserved hypothetical protein
AAEL013965	rn115_human	e3 ubiquitin-protein ligase rnf115	Conserved hypothetical protein
AAEL007227	RN123_HUMAN	E3 ubiquitin-protein ligase RNF123	Conserved hypothetical protein
AAEL000456	RN128_BOVIN	E3 ubiquitin-protein ligase RNF128	Conserved hypothetical protein
AAEL001357	RN168_XENTR	E3 ubiquitin-protein ligase RNF168	hypothetical protein
AAEL012006	RN181_DANRE	E3 ubiquitin-protein ligase RNF181	Conserved hypothetical protein
AAEL011580	rn181_mouse	e3 ubiquitin-protein ligase rnf181	Conserved hypothetical protein
AAEL007333	RN19A_HUMAN	E3 ubiquitin-protein ligase RNF19A	hypothetical protein
AAEL011413	RNF25_BOVIN	E3 ubiquitin-protein ligase RNF25	Conserved hypothetical protein
AAEL010147	RNF31_HUMAN	E3 ubiquitin-protein ligase RNF31	Conserved hypothetical protein
AAEL007167	RNF5_MOUSE	E3 ubiquitin-protein ligase RNF5	Conserved hypothetical protein
AAEL000781	SIAH1_CAEEL	E3 ubiquitin-protein ligase siah-1	hypothetical protein
AAEL008683	toprs_drome	e3 ubiquitin-protein ligase topors	Conserved hypothetical protein
AAEL007538	TRI33_MOUSE	E3 ubiquitin-protein ligase TRIM33	Conserved hypothetical protein
AAEL004713	TRI37_HUMAN	E3 ubiquitin-protein ligase TRIM37	hypothetical protein
AAEL006156	TRI37_HUMAN	E3 ubiquitin-protein ligase TRIM37	hypothetical protein
AAEL018266	TRI37_MOUSE	E3 ubiquitin-protein ligase TRIM37	hypothetical protein
AAEL009874	znrf2_danre	e3 ubiquitin-protein ligase znrf2	Conserved hypothetical protein
AAEL010715	ECR_BOMMO	Ecdysone receptor	hypothetical protein
AAEL010200	ENOX1_MOUSE	Ecto-NOX disulfide-thiol exchanger 1	Conserved hypothetical protein
AAEL011306	efha2_human	ef-hand domain-containing family member a2	Conserved hypothetical protein
AAEL002798	EGLN1_RAT	Egl nine homolog 1	Conserved hypothetical protein
AAEL010567	elav2_xentr	elav-like protein 2	Conserved hypothetical protein
AAEL003973	EAF_DROME	Ell-associated factor Eaf	Conserved hypothetical protein
AAEL012119	EPAB2_RAT	Embryonic polyadenylate-binding protein 2	hypothetical protein
AAEL014419	cud2_schgr	endocuticle structural glycoprotein bd-2	Conserved hypothetical protein
AAEL013513	cud9_schgr	endocuticle structural glycoprotein bd-9	Conserved hypothetical protein
AAEL015460	cud9_schgr	endocuticle structural glycoprotein bd-9	Conserved hypothetical protein
AAEL003216	CUD2_SCHGR	Endocuticle structural glycoprotein SgAbd-2	Conserved hypothetical protein
AAEL003231	CUD2_SCHGR	Endocuticle structural glycoprotein SgAbd-2	Conserved hypothetical protein
AAEL003256	CUD2_SCHGR	Endocuticle structural glycoprotein SgAbd-2	Conserved hypothetical protein
AAEL003274	CUD2_SCHGR	Endocuticle structural glycoprotein SgAbd-2	Conserved hypothetical protein
AAEL004921	CUD2_SCHGR	Endocuticle structural glycoprotein SgAbd-2	Conserved hypothetical protein
AAEL014420	CUD8_SCHGR	Endocuticle structural glycoprotein SgAbd-8	hypothetical protein
AAEL002064	NUCG_CAEEL	Endonuclease G, mitochondrial	Conserved hypothetical protein
AAEL007204	erap2_human	endoplasmic reticulum aminopeptidase	Conserved hypothetical protein
AAEL007204	erap2_human	endoplasmic reticulum aminopeptidase 2	Conserved hypothetical protein
AAEL000778	ERMP1_RAT	Endoplasmic reticulum metallopeptidase 1	Conserved hypothetical protein
AAEL002408	ERMP1_XENLA	Endoplasmic reticulum metallopeptidase 1	Conserved hypothetical protein
AAEL002426	ERMP1_HUMAN	Endoplasmic reticulum metallopeptidase 1	Conserved hypothetical protein
AAEL002432	ERMP1_MOUSE	Endoplasmic reticulum metallopeptidase 1	Conserved hypothetical protein
AAEL002044	ZNF71_HUMAN	Endothelial zinc finger protein induced by tumor necrosis factor alpha	hypothetical protein
AAEL008375	edc3_drome	enhancer of mrna-decapping protein 3	Conserved hypothetical protein
AAEL009934	EDC4_DROME	Enhancer of mRNA-decapping protein 4 homolog	Conserved hypothetical protein
AAEL014367	ENTK_MOUSE	Enteropeptidase	hypothetical protein
AAEL004488	EFNB2_DANRE	Ephrin-B2a	Conserved hypothetical protein
AAEL009956	NPC2_BOVIN	Epididymal secretory protein E1	Conserved hypothetical protein
AAEL015135	npc2_bovin	epididymal secretory protein e1	Conserved hypothetical protein
AAEL003019	D39U1_BOVIN	Epimerase family protein SDR39U1	Conserved hypothetical protein
AAEL005639	EDEM2_HUMAN	ER degradation-enhancing alpha-mannosidase-like protein 2	Conserved hypothetical protein
AAEL002648	EDEM3_MOUSE	ER degradation-enhancing alpha-mannosidase-like protein 3	Conserved hypothetical protein
AAEL003785	EMC1_CHICK	ER membrane protein complex subunit 1	Conserved hypothetical protein
AAEL005141	EMC10_HUMAN	ER membrane protein complex subunit 10	Conserved hypothetical protein
AAEL011813	emc2_xentr	er membrane protein complex subunit 2	Conserved hypothetical protein
AAEL006611	emc3_danre	er membrane protein complex subunit 3	Conserved hypothetical protein
AAEL005414	EMC6_HUMAN	ER membrane protein complex subunit 6	Conserved hypothetical protein
AAEL003774	EMC89_DROME	ER membrane protein complex subunit 8/9 homolog	Conserved hypothetical protein
AAEL008623	MTQ2_YEAST	eRF1 methyltransferase catalytic subunit MTQ2	Conserved hypothetical protein
AAEL002102	ERO1L_DROME	Ero1-like protein	Conserved hypothetical protein
AAEL000978	ESF1_RAT	ESF1 homolog	Conserved hypothetical protein
AAEL005102	CK054_RAT	Ester hydrolase C11orf54 homolog	Conserved hypothetical protein
AAEL015304	ck054_rat	ester hydrolase c11orf54 homolog	Conserved hypothetical protein
AAEL000530	est1_culpi	esterase b1 flags	none
AAEL000862	estf_myzpe	esterase fe4 ame	none
AAEL002376	estf_myzpe	esterase fe4 ame	none
AAEL003051	EHF_BOVIN	ETS homologous factor	Conserved hypothetical protein
AAEL002787	PNT2_DROME	ETS-like protein pointed, isoform P2/D	Conserved hypothetical protein
AAEL007366	mca3_mouse	eukaryotic translation elongation factor 1 epsilon-1	Conserved hypothetical protein
AAEL008248	eif2a_drome	eukaryotic translation initiation factor 2a	Conserved hypothetical protein
AAEL015547	EIF3I_AEDAE	Eukaryotic translation initiation factor 3 subunit I	hypothetical protein
AAEL013249	IF4G1_MOUSE	Eukaryotic translation initiation factor 4 gamma 1	hypothetical protein
AAEL009646	if4b_mouse	eukaryotic translation initiation factor 4b	Conserved hypothetical protein
AAEL009369	IF2P_MOUSE	Eukaryotic translation initiation factor 5B	hypothetical protein
AAEL009926	exoc2_drome	exocyst complex component 2	Conserved hypothetical protein
AAEL012676	exd2_human	exonuclease 3 -5 domain-containing protein 2	Conserved hypothetical protein
AAEL002475	EXD1_HUMAN	Exonuclease 3'-5' domain-containing protein 1	Conserved hypothetical protein
AAEL001619	EXOS1_MOUSE	Exosome complex component CSL4	Conserved hypothetical protein
AAEL006697	EXOS6_DANRE	Exosome complex component MTR3	Conserved hypothetical protein
AAEL013103	exos3_bovin	exosome complex component rrp40	Conserved hypothetical protein
AAEL014498	exos3_bovin	exosome complex component rrp40	Conserved hypothetical protein
AAEL006819	EXOS5_HUMAN	Exosome complex component RRP46	Conserved hypothetical protein
AAEL010007	EXOSX_MOUSE	Exosome component 10	Conserved hypothetical protein
AAEL009636	XPO7_CHICK	Exportin-7	Conserved hypothetical protein
AAEL009636	xpo7_chick	exportin-7	Conserved hypothetical protein
AAEL005432	Y1004_DROME	Extracellular domains-containing protein CG31004	Conserved hypothetical protein
AAEL002815	DMP4_MOUSE	Extracellular serine/threonine protein kinase FAM20C	Conserved hypothetical protein
AAEL011876	spt16_drome	fact complex subunit spt16	Conserved hypothetical protein
AAEL015182	spt16_drome	fact complex subunit spt16	Conserved hypothetical protein
AAEL003459	FAXC_DROME	Failed axon connections	hypothetical protein
AAEL009460	FANCM_HUMAN	Fanconi anemia group M protein	Conserved hypothetical protein
AAEL013822	fancm_human	fanconi anemia group m protein	Conserved hypothetical protein
AAEL002919	FAIM1_BOVIN	Fas apoptotic inhibitory molecule 1	Conserved hypothetical protein
AAEL007292	FEZ2_HUMAN	Fasciculation and elongation protein zeta-2	Conserved hypothetical protein
AAEL008901	fakd3_human	fast kinase domain-containing protein 3	Conserved hypothetical protein
AAEL011165	FAT2_DROME	Fat-like cadherin-related tumor suppressor homolog	Conserved hypothetical protein
AAEL007296	facr1_xenla	fatty acyl- reductase 1	Conserved hypothetical protein
AAEL014866	facr1_chick	fatty acyl- reductase 1	Conserved hypothetical protein
AAEL001737	FACR1_XENLA	Fatty acyl-CoA reductase 1	Conserved hypothetical protein
AAEL001747	FACR1_XENLA	Fatty acyl-CoA reductase 1	Conserved hypothetical protein
AAEL005306	FACR1_CHICK	Fatty acyl-CoA reductase 1	Conserved hypothetical protein
AAEL007220	FACR1_MOUSE	Fatty acyl-CoA reductase 1	Conserved hypothetical protein
AAEL008034	FACR1_MOUSE	Fatty acyl-CoA reductase 1	Conserved hypothetical protein
AAEL007218	FACR2_HUMAN	Fatty acyl-CoA reductase 2	Conserved hypothetical protein
AAEL012161	AL3A2_RAT	Fatty aldehyde dehydrogenase	hypothetical protein
AAEL018227	fxl16_rat	f-box lrr-repeat protein 16	Conserved hypothetical protein
AAEL011921	fbxl4_mouse	f-box lrr-repeat protein 4	Conserved hypothetical protein
AAEL014027	fbl4_arath	f-box lrr-repeat protein 4	Conserved hypothetical protein
AAEL014330	fbxl4_mouse	f-box lrr-repeat protein 4	Conserved hypothetical protein
AAEL013568	fbxl6_mouse	f-box lrr-repeat protein 6	Conserved hypothetical protein
AAEL009533	fbx25_mouse	f-box only protein 25	Conserved hypothetical protein
AAEL004845	FBX9_BOVIN	F-box only protein 9	Conserved hypothetical protein
AAEL014960	fbx9_bovin	f-box only protein 9	Conserved hypothetical protein
AAEL007694	fbxw5_rat	f-box wd repeat-containing protein 5	Conserved hypothetical protein
AAEL015522	fbxw7_drome	f-box wd repeat-containing protein 7	Conserved hypothetical protein
AAEL007295	FXL20_RAT	F-box/LRR-repeat protein 20	hypothetical protein
AAEL012391	FXL20_RAT	F-box/LRR-repeat protein 20	Conserved hypothetical protein
AAEL011561	FBXW4_HUMAN	F-box/WD repeat-containing protein 4	Conserved hypothetical protein
AAEL010815	FCHO2_DANRE	FCH domain only protein 2	Conserved hypothetical protein
AAEL005204	FLVC2_HUMAN	Feline leukemia virus subgroup C receptor-related protein 2	Conserved hypothetical protein
AAEL011945	frpd4_human	ferm and pdz domain-containing protein 4	Conserved hypothetical protein
AAEL011948	frpd4_human	ferm and pdz domain-containing protein 4	Conserved hypothetical protein
AAEL007646	FRMD8_XENTR	FERM domain-containing protein 8	Conserved hypothetical protein
AAEL015376	fezf1_mouse	fez family zinc finger protein 1	Conserved hypothetical protein
AAEL010187	fhod3_human	fh1 fh2 domain-containing protein 3	Conserved hypothetical protein
AAEL010061	fhdc1_mouse	fh2 domain-containing protein 1	Conserved hypothetical protein
AAEL018356	FBN1_MOUSE	Fibrillin-1	Conserved hypothetical protein
AAEL012909	FBN2_MOUSE	Fibrillin-2	hypothetical protein
AAEL001475	FRS3_HUMAN	Fibroblast growth factor receptor substrate 3	Conserved hypothetical protein
AAEL013083	fgrl1_human	fibroblast growth factor receptor-like 1	Conserved hypothetical protein
AAEL005983	FBLN5_MOUSE	Fibulin-5	hypothetical protein
AAEL015057	FLNA_DROME	Filamin-A	hypothetical protein
AAEL015058	flna_mouse	filamin-a	Conserved hypothetical protein
AAEL009624	FITM_DROME	FIT family protein CG10671	Conserved hypothetical protein
AAEL015335	fitm_drome	fit family protein cg10671	Conserved hypothetical protein
AAEL005529	FAZ1_TRYB9	Flagellar attachment zone protein 1	hypothetical protein
AAEL000425	GEN_DROME	Flap endonuclease GEN	Conserved hypothetical protein
AAEL014821	BLVRB_HUMAN	Flavin reductase (NADPH)	hypothetical protein
AAEL004249	FTN_DROME	Flightin	Conserved hypothetical protein
AAEL001387	FNIP1_MOUSE	Folliculin-interacting protein 1	hypothetical protein
AAEL000236	FOXD3_RAT	Forkhead box protein D3	hypothetical protein
AAEL010565	FOXK2_HUMAN	Forkhead box protein K2	hypothetical protein
AAEL018187	FOXN4_XENLA	Forkhead box protein N4	hypothetical protein
AAEL008269	FMNL_MOUSE	Formin-like protein 1	Conserved hypothetical protein
AAEL009371	y2138_drome	formin-like protein cg32138	Conserved hypothetical protein
AAEL002262	FNG_DROME	Fringe glycosyltransferase	Conserved hypothetical protein
AAEL013641	fund1_xentr	fun14 domain-containing protein 1	Conserved hypothetical protein
AAEL014799	fund1_bovin	fun14 domain-containing protein 1	Conserved hypothetical protein
AAEL002793	FUR2_DROME	Furin-like protease 2	Conserved hypothetical protein
AAEL012675	gpkow_danre	g patch domain and kow motifs-containing protein	Conserved hypothetical protein
AAEL008583	GPTC1_DROME	G patch domain-containing protein 1 homolog	Conserved hypothetical protein
AAEL006861	GPRK1_DROME	G protein-coupled receptor kinase 1	hypothetical protein
AAEL006878	gprk1_drome	g protein-coupled receptor kinase 1	Conserved hypothetical protein
AAEL006120	GPRK2_DROME	G protein-coupled receptor kinase 2	hypothetical protein
AAEL011859	GTSF1_MACFA	Gametocyte-specific factor 1	Conserved hypothetical protein
AAEL001884	GABR1_RAT	Gamma-aminobutyric acid type B receptor subunit 1	hypothetical protein
AAEL000186	GGCT_BOVIN	Gamma-glutamylcyclotransferase	Conserved hypothetical protein
AAEL010345	gilt_bovin	gamma-interferon-inducible lysosomal thiol reductase	Conserved hypothetical protein
AAEL010397	gilt_human	gamma-interferon-inducible lysosomal thiol reductase	Conserved hypothetical protein
AAEL006653	GCP5_HUMAN	Gamma-tubulin complex component 5	Conserved hypothetical protein
AAEL002312	GCP6_HUMAN	Gamma-tubulin complex component 6	Conserved hypothetical protein
AAEL009602	gdap1_mouse	ganglioside-induced differentiation-associated protein 1	Conserved hypothetical protein
AAEL015336	gdap1_mouse	ganglioside-induced differentiation-associated protein 1	Conserved hypothetical protein
AAEL011151	ga2l1_mouse	gas2-like protein 1	Conserved hypothetical protein
AAEL007260	zg46_xenla	gastrula zinc finger protein	Conserved hypothetical protein
AAEL011304	zg46_xenla	gastrula zinc finger protein	Conserved hypothetical protein
AAEL011705	ZG26_XENLA	Gastrula zinc finger protein XlCGF26.1	Conserved hypothetical protein
AAEL011664	ZG46_XENLA	Gastrula zinc finger protein XlCGF46.1	Conserved hypothetical protein
AAEL005556	ZG66_XENLA	Gastrula zinc finger protein XlCGF66.1	hypothetical protein
AAEL005838	ZG7_XENLA	Gastrula zinc finger protein XlCGF7.1	hypothetical protein
AAEL001729	GAD1_DROME	Gastrulation defective protein 1 homolog	Conserved hypothetical protein
AAEL011021	GATD1_HUMAN	GATA zinc finger domain-containing protein 1	hypothetical protein
AAEL011367	gdpp1_danre	gdp-d-glucose phosphorylase 1	Conserved hypothetical protein
AAEL006735	GEMI2_MOUSE	Gem-associated protein 2	Conserved hypothetical protein
AAEL004842	GRASP_HUMAN	General receptor for phosphoinositides 1-associated scaffold protein	Conserved hypothetical protein
AAEL012442	TF3C1_HUMAN	General transcription factor 3C polypeptide 1	Conserved hypothetical protein
AAEL007258	TF3C2_MOUSE	General transcription factor 3C polypeptide 2	hypothetical protein
AAEL010607	tf3c3_human	general transcription factor 3c polypeptide 3	Conserved hypothetical protein
AAEL009331	tf3c5_human	general transcription factor 3c polypeptide 5	Conserved hypothetical protein
AAEL011462	T2EB_BOVIN	General transcription factor IIE subunit 2	Conserved hypothetical protein
AAEL013998	t2fb_drome	general transcription factor iif subunit 2	Conserved hypothetical protein
AAEL012891	tf2h5_human	general transcription factor iih subunit 5	Conserved hypothetical protein
AAEL012900	tf2h5_chick	general transcription factor iih subunit 5	Conserved hypothetical protein
AAEL004873	YKJ2_CAEEL	GILT-like protein C02D5.2	Conserved hypothetical protein
AAEL012235	gscr2_human	glioma tumor suppressor candidate region gene 2 protein	Conserved hypothetical protein
AAEL004052	GID8_CHICK	Glucose-induced degradation protein 8 homolog	Conserved hypothetical protein
AAEL006294	GLU2B_SCHPO	Glucosidase 2 subunit beta	hypothetical protein
AAEL011072	GXLT1_DANRE	Glucoside xylosyltransferase 1	Conserved hypothetical protein
AAEL015300	gxlt1_danre	glucoside xylosyltransferase 1	Conserved hypothetical protein
AAEL000898	glt_drome	glutactin flags	none
AAEL000904	glt_drome	glutactin flags	none
AAEL000905	glt_drome	glutactin flags	none
AAEL000918	glt_drome	glutactin flags	none
AAEL006097	glt_drome	glutactin flags	none
AAEL006101	glt_drome	glutactin flags	none
AAEL006104	glt_drome	glutactin flags	none
AAEL005012	NMDA1_DROMO	Glutamate [NMDA] receptor subunit 1	Conserved hypothetical protein
AAEL018149	glk1_drome	glutamate receptor 1	Conserved hypothetical protein
AAEL002500	GRIK1_MOUSE	Glutamate receptor ionotropic, kainate 1	Conserved hypothetical protein
AAEL006360	GRIK2_MOUSE	Glutamate receptor ionotropic, kainate 2	Conserved hypothetical protein
AAEL015095	GRIP2_XENLA	Glutamate receptor-interacting protein 2	hypothetical protein
AAEL002696	AMPE_BOVIN	Glutamyl aminopeptidase	hypothetical protein
AAEL003807	GRCR1_DROME	Glutaredoxin domain-containing cysteine-rich protein CG31559	Conserved hypothetical protein
AAEL016984	g3p_glomm	glyceraldehyde-3-phosphate dehydrogenase short=gapdh	none
AAEL000427	GPAT3_DANRE	Glycerol-3-phosphate acyltransferase 3	Conserved hypothetical protein
AAEL018273	gpcp1_human	glycerophosphocholine phosphodiesterase gpcpd1	Conserved hypothetical protein
AAEL012764	gnmt_rabit	glycine n-methyltransferase	Conserved hypothetical protein
AAEL005728	SYG_BOMMO	Glycine--tRNA ligase	hypothetical protein
AAEL006216	GBS76_DROME	Glycogen-binding subunit 76A	Conserved hypothetical protein
AAEL004553	GLTP_DANRE	Glycolipid transfer protein	Conserved hypothetical protein
AAEL004682	GLTD1_XENLA	Glycolipid transfer protein domain-containing protein 1	Conserved hypothetical protein
AAEL008089	xylk_human	glycosaminoglycan xylosylkinase	Conserved hypothetical protein
AAEL013805	xylk_mouse	glycosaminoglycan xylosylkinase	Conserved hypothetical protein
AAEL015107	gpi11_canga	glycosylphosphatidylinositol anchor biosynthesis protein 11	Conserved hypothetical protein
AAEL005395	GTDC1_DROME	Glycosyltransferase-like domain-containing protein 1-like	Conserved hypothetical protein
AAEL009890	GOLI4_HUMAN	Golgi integral membrane protein 4	hypothetical protein
AAEL012912	gphr_salsa	golgi ph regulator	Conserved hypothetical protein
AAEL006309	GCP60_HUMAN	Golgi resident protein GCP60	Conserved hypothetical protein
AAEL006309	gcp60_human	golgi resident protein gcp60	Conserved hypothetical protein
AAEL002521	GET4_DROME	Golgi to ER traffic protein 4 homolog	Conserved hypothetical protein
AAEL012936	get4_drome	golgi to er traffic protein 4 homolog	Conserved hypothetical protein
AAEL008479	GAPR1_MOUSE	Golgi-associated plant pathogenesis-related protein 1	hypothetical protein
AAEL015483	GAPR1_MOUSE	Golgi-associated plant pathogenesis-related protein 1	hypothetical protein
AAEL000802	GOGA2_RAT	Golgin subfamily A member 2	Conserved hypothetical protein
AAEL013746	goga7_bovin	golgin subfamily a member 7	Conserved hypothetical protein
AAEL010005	go45_human	golgin-45	Conserved hypothetical protein
AAEL002097	GOGA5_DROME	Golgin-84	Conserved hypothetical protein
AAEL000645	GDL_DROME	Gonadal protein gdl	hypothetical protein
AAEL010081	pigg_human	gpi ethanolamine phosphate transferase 2	Conserved hypothetical protein
AAEL002465	PIGO_HUMAN	GPI ethanolamine phosphate transferase 3	Conserved hypothetical protein
AAEL008875	PIGM_ARATH	GPI mannosyltransferase 1	Conserved hypothetical protein
AAEL008042	PIGV_DROME	GPI mannosyltransferase 2	Conserved hypothetical protein
AAEL007498	pigs_rat	gpi transamidase component pig-s	Conserved hypothetical protein
AAEL011353	pigt_mouse	gpi transamidase component pig-t	Conserved hypothetical protein
AAEL006445	GWT1_SCHPO	GPI-anchored wall transfer protein 1	Conserved hypothetical protein
AAEL011782	GPN2_DANRE	GPN-loop GTPase 2	Conserved hypothetical protein
AAEL011135	GPN3_HUMAN	GPN-loop GTPase 3	Conserved hypothetical protein
AAEL003314	GDC_HUMAN	Graves disease carrier protein	hypothetical protein
AAEL001862	GREM1_HUMAN	Gremlin-1	Conserved hypothetical protein
AAEL006886	ga45a_mouse	growth arrest and dna damage-inducible protein gadd45 alpha	Conserved hypothetical protein
AAEL006883	ga45b_mouse	growth arrest and dna damage-inducible protein gadd45 beta	Conserved hypothetical protein
AAEL014285	GHITM_HUMAN	Growth hormone-inducible transmembrane protein	hypothetical protein
AAEL013255	ghitm_human	growth hormone-inducible transmembrane protein	Conserved hypothetical protein
AAEL004438	GRPE_DROME	GrpE protein homolog, mitochondrial	Conserved hypothetical protein
AAEL006678	gtsf1_macfa	gtocyte-specific factor 1	Conserved hypothetical protein
AAEL009728	gtsf1_macfa	gtocyte-specific factor 1	Conserved hypothetical protein
AAEL013843	gtsf1_macfa	gtocyte-specific factor 1	Conserved hypothetical protein
AAEL012102	ggnb2_drome	gtogenetin-binding protein 2-like	Conserved hypothetical protein
AAEL000093	GAP1_DROME	GTPase-activating protein	Conserved hypothetical protein
AAEL013387	rem1_mouse	gtp-binding protein rem 1	Conserved hypothetical protein
AAEL014340	rem2_mouse	gtp-binding protein rem 2	Conserved hypothetical protein
AAEL012732	MCF2L_HUMAN	Guanine nucleotide exchange factor DBS	hypothetical protein
AAEL013125	GNAT2_MOUSE	Guanine nucleotide-binding protein G(t) subunit alpha-2	hypothetical protein
AAEL012581	MESH1_XENTR	Guanosine-3',5'-bis(diphosphate) 3'-pyrophosphohydrolase MESH1	Conserved hypothetical protein
AAEL004022	est1_caeel	gut esterase 1 ame	none
AAEL002843	NAF1_DROME	H/ACA ribonucleoprotein complex non-core subunit NAF1	Conserved hypothetical protein
AAEL007431	NOP10_DROME	H/ACA ribonucleoprotein complex subunit 3	Conserved hypothetical protein
AAEL002548	TSC1_RAT	Hamartin	Conserved hypothetical protein
AAEL011081	HDDC2_DANRE	HD domain-containing protein 2	hypothetical protein
AAEL015219	hddc2_xenla	hd domain-containing protein 2	Conserved hypothetical protein
AAEL010907	HDC_DROME	Headcase protein	Conserved hypothetical protein
AAEL002423	HAND2_DANRE	Heart- and neural crest derivatives-expressed protein 2	Conserved hypothetical protein
AAEL005884	HS6B_DROME	Heat shock protein 67B2	Conserved hypothetical protein
AAEL005890	HS6B_DROME	Heat shock protein 67B2	Conserved hypothetical protein
AAEL007339	hs6b_drome	heat shock protein 67b2	Conserved hypothetical protein
AAEL001094	HSPB1_CHICK	Heat shock protein beta-1	Conserved hypothetical protein
AAEL004707	HHEX_XENTR	Hematopoietically-expressed homeobox protein hhex	Conserved hypothetical protein
AAEL008136	ho1_noss1	heme oxygenase 1	Conserved hypothetical protein
AAEL012262	HMCN1_HUMAN	Hemicentin-1	Conserved hypothetical protein
AAEL012262	hmcn1_human	hemicentin-1	Conserved hypothetical protein
AAEL000933	HGNAT_HUMAN	Heparan-alpha-glucosaminide N-acetyltransferase	Conserved hypothetical protein
AAEL012884	hps1_macfa	hermansky-pudlak syndrome 1 protein homolog	Conserved hypothetical protein
AAEL011097	HPS4_HUMAN	Hermansky-Pudlak syndrome 4 protein	Conserved hypothetical protein
AAEL004484	hp1_drovi	heterochromatin protein 1 short=hp1	predicted protein
AAEL006720	hp1_drovi	heterochromatin protein 1 short=hp1	predicted protein
AAEL004383	HEXDC_MOUSE	Hexosaminidase D	Conserved hypothetical protein
AAEL008723	HIG1A_HUMAN	HIG1 domain family member 1A, mitochondrial	Conserved hypothetical protein
AAEL005309	HM20A_HUMAN	High mobility group protein 20A	Conserved hypothetical protein
AAEL013914	hm20a_human	high mobility group protein 20a	Conserved hypothetical protein
AAEL002381	HMGD_DROME	High mobility group protein D	Conserved hypothetical protein
AAEL018170	HIRP3_HUMAN	HIRA-interacting protein 3	Conserved hypothetical protein
AAEL011106	KAT6A_HUMAN	Histone acetyltransferase KAT6A	hypothetical protein
AAEL014513	kat7_rat	histone acetyltransferase kat7	Conserved hypothetical protein
AAEL000065	HINFP_MOUSE	Histone H4 transcription factor	Conserved hypothetical protein
AAEL004274	SETB1_DROPS	Histone-lysine N-methyltransferase eggless	hypothetical protein
AAEL007303	EHMT1_HUMAN	Histone-lysine N-methyltransferase EHMT1	hypothetical protein
AAEL001147	MLL5_MOUSE	Histone-lysine N-methyltransferase MLL5	hypothetical protein
AAEL005717	PRDM9_MOUSE	Histone-lysine N-methyltransferase PRDM9	Conserved hypothetical protein
AAEL010807	SE1BA_DANRE	Histone-lysine N-methyltransferase SETD1B-A	hypothetical protein
AAEL002998	SETD3_DANRE	Histone-lysine N-methyltransferase setd3	Conserved hypothetical protein
AAEL008027	SUV42_DROME	Histone-lysine N-methyltransferase Suv4-20	hypothetical protein
AAEL005549	HTSF1_HUMAN	HIV Tat-specific factor 1	hypothetical protein
AAEL011851	HTSF1_HUMAN	HIV Tat-specific factor 1	Conserved hypothetical protein
AAEL011161	bbx_human	hmg box transcription factor bbx	Conserved hypothetical protein
AAEL010388	HMGX4_XENLA	HMG box-containing protein 4	hypothetical protein
AAEL009047	AKR_CHICK	Homeobox protein AKR	hypothetical protein
AAEL018154	ALX4_HUMAN	Homeobox protein aristaless-like 4	hypothetical protein
AAEL004418	HM10_CAEEL	Homeobox protein ceh-10	hypothetical protein
AAEL003277	HM09_CAEEL	Homeobox protein ceh-9	hypothetical protein
AAEL007605	CUT_DROME	Homeobox protein cut	hypothetical protein
AAEL012879	EXD_ANOGA	Homeobox protein extradenticle	hypothetical protein
AAEL012150	HMH2_DROME	Homeobox protein H2.0	hypothetical protein
AAEL010597	mkx_mouse	homeobox protein mohawk	Conserved hypothetical protein
AAEL004005	NKX61_RAT	Homeobox protein Nkx-6.1	Conserved hypothetical protein
AAEL004033	NKX61_RAT	Homeobox protein Nkx-6.1	Conserved hypothetical protein
AAEL007285	unc4_drome	homeobox protein unc-4	Conserved hypothetical protein
AAEL002090	FSH_DROME	Homeotic protein female sterile	Conserved hypothetical protein
AAEL002125	FSH_DROME	Homeotic protein female sterile	Conserved hypothetical protein
AAEL010298	ubx_musdo	homeotic protein ultrabithorax	Conserved hypothetical protein
AAEL014032	ubx_musdo	homeotic protein ultrabithorax	Conserved hypothetical protein
AAEL014732	HERP2_MOUSE	Homocysteine-responsive endoplasmic reticulum-resident ubiquitin-like domain member 2 protein	hypothetical protein
AAEL011881	F10A1_DROME	Hsc70-interacting protein 1	Conserved hypothetical protein
AAEL010057	cdc37_drovi	hsp90 co-chaperone cdc37	Conserved hypothetical protein
AAEL005248	HD_FUGRU	Huntingtin	Conserved hypothetical protein
AAEL007985	hycci_danre	hyccin	Conserved hypothetical protein
AAEL011240	HIC2_MOUSE	Hypermethylated in cancer 2 protein	hypothetical protein
AAEL011672	hic2_human	hypermethylated in cancer 2 protein	Conserved hypothetical protein
AAEL011996	HTF_BLADI	Hypertrehalosaemic prohormone	Conserved hypothetical protein
AAEL003133	YPG43_CAEEL	Ig-like and fibronectin type-III domain-containing protein C25G4.10	Conserved hypothetical protein
AAEL001944	IR3IP_XENLA	Immediate early response 3-interacting protein 1	Conserved hypothetical protein
AAEL003054	IGBP1_HUMAN	Immunoglobulin-binding protein 1	Conserved hypothetical protein
AAEL013465	ibtk_xenla	inhibitor of bruton tyrosine kinase	Conserved hypothetical protein
AAEL014533	ibtk_xenla	inhibitor of bruton tyrosine kinase	Conserved hypothetical protein
AAEL000990	ING3_MOUSE	Inhibitor of growth protein 3	Conserved hypothetical protein
AAEL018220	ing3_chick	inhibitor of growth protein 3	Conserved hypothetical protein
AAEL018220	ing3_mouse	inhibitor of growth protein 3	Conserved hypothetical protein
AAEL001416	MAN1_MOUSE	Inner nuclear membrane protein Man1	Conserved hypothetical protein
AAEL014237	in80b_human	ino80 complex subunit b	Conserved hypothetical protein
AAEL001805	IN80C_MOUSE	INO80 complex subunit C	Conserved hypothetical protein
AAEL013285	IN80D_MOUSE	INO80 complex subunit D	hypothetical protein
AAEL002139	IN80E_RAT	INO80 complex subunit E	Conserved hypothetical protein
AAEL008950	vip1_drome	inositol hexakisphosphate and diphosphoinositol-pentakisphosphate kinase	Conserved hypothetical protein
AAEL015539	ocrl_human	inositol polyphosphate 5-phosphatase ocrl-1	Conserved hypothetical protein
AAEL004727	IPPK_DROME	Inositol-pentakisphosphate 2-kinase	Conserved hypothetical protein
AAEL007817	IRS1_DROME	Insulin receptor substrate 1	hypothetical protein
AAEL007819	IRS1B_XENLA	Insulin receptor substrate 1-B	hypothetical protein
AAEL001788	ALS_PAPHA	Insulin-like growth factor-binding protein complex acid labile subunit	hypothetical protein
AAEL003331	ALS_MOUSE	Insulin-like growth factor-binding protein complex acid labile subunit	hypothetical protein
AAEL010125	als_rat	insulin-like growth factor-binding protein complex acid labile subunit short=als flags	none
AAEL010129	als_papha	insulin-like growth factor-binding protein complex acid labile subunit short=als flags	none
AAEL001913	ITM2B_BOVIN	Integral membrane protein 2B	Conserved hypothetical protein
AAEL008048	IDD_MOUSE	Integral membrane protein DGCR2/IDD	Conserved hypothetical protein
AAEL001977	INT1_MOUSE	Integrator complex subunit 1	Conserved hypothetical protein
AAEL000033	INT10_HUMAN	Integrator complex subunit 10	Conserved hypothetical protein
AAEL007788	int12_danre	integrator complex subunit 12	Conserved hypothetical protein
AAEL011147	int2_mouse	integrator complex subunit 2	Conserved hypothetical protein
AAEL008068	INT3_ANOGA	Integrator complex subunit 3 homolog	Conserved hypothetical protein
AAEL001332	INT4_XENLA	Integrator complex subunit 4	Conserved hypothetical protein
AAEL018054	int7_chick	integrator complex subunit 7	Conserved hypothetical protein
AAEL005848	INT8_XENLA	Integrator complex subunit 8	Conserved hypothetical protein
AAEL013175	ICEF1_HUMAN	Interactor protein for cytohesin exchange factors 1	hypothetical protein
AAEL007528	I2B2B_DANRE	Interferon regulatory factor 2-binding protein 2-B	Conserved hypothetical protein
AAEL002459	I2BLB_XENLA	Interferon regulatory factor 2-binding protein-like B	hypothetical protein
AAEL011753	prkaa_xenla	interferon-inducible double stranded rna-dependent protein kinase activator a homolog a	Conserved hypothetical protein
AAEL002175	IFRD1_MOUSE	Interferon-related developmental regulator 1	Conserved hypothetical protein
AAEL001463	IFT20_DANRE	Intraflagellar transport protein 20 homolog	Conserved hypothetical protein
AAEL011524	aqr_mouse	intron-binding protein aquarius	Conserved hypothetical protein
AAEL013736	aqr_human	intron-binding protein aquarius	Conserved hypothetical protein
AAEL000418	ISCA1_DANRE	Iron-sulfur cluster assembly 1 homolog, mitochondrial	Conserved hypothetical protein
AAEL004465	HSC20_HUMAN	Iron-sulfur cluster co-chaperone protein HscB, mitochondrial	Conserved hypothetical protein
AAEL008454	isoc1_danre	isochorismatase domain-containing protein 1	Conserved hypothetical protein
AAEL008454	ISOC1_DANRE	Isochorismatase domain-containing protein 1	Conserved hypothetical protein
AAEL001385	IST1_HUMAN	IST1 homolog	Conserved hypothetical protein
AAEL007034	jdp_drome	j domain-containing protein	Conserved hypothetical protein
AAEL000226	Y6693_DROME	J domain-containing protein CG6693	Conserved hypothetical protein
AAEL008177	JHD1_DROME	JmjC domain-containing histone demethylation protein 1	Conserved hypothetical protein
AAEL013254	JMJD4_DROME	JmjC domain-containing protein 4 homolog	hypothetical protein
AAEL000222	JOSL_DROME	Josephin-like protein	Conserved hypothetical protein
AAEL011094	jph3_mouse	junctophilin-3	Conserved hypothetical protein
AAEL001530	KALRN_RAT	Kalirin	hypothetical protein
AAEL006205	KANL1_MOUSE	KAT8 regulatory NSL complex subunit 1	hypothetical protein
AAEL004832	KANL2_BOVIN	KAT8 regulatory NSL complex subunit 2	Conserved hypothetical protein
AAEL007144	klh10_human	kelch-like protein 10	Conserved hypothetical protein
AAEL012709	klhl9_bovin	kelch-like protein 9	Conserved hypothetical protein
AAEL005358	KHDR2_HUMAN	KH domain-containing, RNA-binding, signal transduction-associated protein 2	Conserved hypothetical protein
AAEL009694	KHDR2_DANRE	KH domain-containing, RNA-binding, signal transduction-associated protein 2	hypothetical protein
AAEL013797	ki26l_drome	kinesin-like protein cg14535	Conserved hypothetical protein
AAEL010619	cos_drome	kinesin-like protein costa	Conserved hypothetical protein
AAEL004244	NOD_DROME	Kinesin-like protein Nod	hypothetical protein
AAEL008377	KNTC1_HUMAN	Kinetochore-associated protein 1	hypothetical protein
AAEL013518	KNRL_DROME	Knirps-related protein	hypothetical protein
AAEL011231	knrl_drome	knirps-related protein	Conserved hypothetical protein
AAEL003465	KLF5_MOUSE	Krueppel-like factor 5	hypothetical protein
AAEL008774	KLF5_MOUSE	Krueppel-like factor 5	hypothetical protein
AAEL005273	KXDL1_DROME	KxDL motif-containing protein CG10681	Conserved hypothetical protein
AAEL004509	KFA_DANRE	Kynurenine formamidase	Conserved hypothetical protein
AAEL000536	LACH_SCHAM	Lachesin	Conserved hypothetical protein
AAEL000803	LACH_DROME	Lachesin	Conserved hypothetical protein
AAEL004077	LACH_DROME	Lachesin	Conserved hypothetical protein
AAEL001493	LAMA1_HUMAN	Laminin subunit alpha-1	Conserved hypothetical protein
AAEL002338	LARP6_HUMAN	La-related protein 6	hypothetical protein
AAEL014964	LARP6_HUMAN	La-related protein 6	hypothetical protein
AAEL008142	LAT2_RAT	Large neutral amino acids transporter small subunit 2	hypothetical protein
AAEL014998	BAG6_ORNAN	Large proline-rich protein BAG6	hypothetical protein
AAEL007082	bag6_mouse	large proline-rich protein bag6	Conserved hypothetical protein
AAEL006031	LSG1_DROME	Large subunit GTPase 1 homolog	Conserved hypothetical protein
AAEL014908	lsg1_drome	large subunit gtpase 1 homolog	Conserved hypothetical protein
AAEL015013	dbr1_drops	lariat debranching enzyme	Conserved hypothetical protein
AAEL002439	CULP1_HELAM	Larval cuticle protein 1	Conserved hypothetical protein
AAEL003112	CUA1A_TENMO	Larval cuticle protein A1A	Conserved hypothetical protein
AAEL003222	CU30_BOMMO	Larval cuticle protein LCP-30	Conserved hypothetical protein
AAEL003232	CU30_BOMMO	Larval cuticle protein LCP-30	Conserved hypothetical protein
AAEL003266	CU30_BOMMO	Larval cuticle protein LCP-30	Conserved hypothetical protein
AAEL000890	CUH1C_TENMO	Larval/pupal cuticle protein H1C	Conserved hypothetical protein
AAEL000896	CUH1C_TENMO	Larval/pupal cuticle protein H1C	Conserved hypothetical protein
AAEL010504	MESD_DROME	LDLR chaperone boca	Conserved hypothetical protein
AAEL013307	mesd_drome	ldlr chaperone boca flags	Conserved hypothetical protein
AAEL006707	lmln_drome	leishmanolysin-like peptidase	Conserved hypothetical protein
AAEL014484	obrg_danre	leptin receptor gene-related protein	Conserved hypothetical protein
AAEL002483	NT56_DROME	Lethal(2)neighbour of tid protein	Conserved hypothetical protein
AAEL003055	LTMD1_HUMAN	LETM1 domain-containing protein 1	Conserved hypothetical protein
AAEL006220	A2GL_HUMAN	Leucine-rich alpha-2-glycoprotein	Conserved hypothetical protein
AAEL012619	LRCH3_HUMAN	Leucine-rich repeat and calponin homology domain-containing protein 3	Conserved hypothetical protein
AAEL014003	lrch3_human	leucine-rich repeat and calponin homology domain-containing protein 3 flags	Conserved hypothetical protein
AAEL008398	lrk1_caeel	leucine-rich repeat serine threonine-protein kinase 1	Conserved hypothetical protein
AAEL012724	lrrk2_human	leucine-rich repeat serine threonine-protein kinase 2	Conserved hypothetical protein
AAEL010656	lrrt1_ponab	leucine-rich repeat transmembrane neuronal protein 1 flags	none
AAEL009894	lrrt3_human	leucine-rich repeat transmembrane neuronal protein 3 flags	none
AAEL000668	LGR4_RAT	Leucine-rich repeat-containing G-protein coupled receptor 4	Conserved hypothetical protein
AAEL007224	lgr4_rat	leucine-rich repeat-containing g-protein coupled receptor 4 ame	none
AAEL009520	lgr4_rat	leucine-rich repeat-containing g-protein coupled receptor 4 ame	none
AAEL008658	lrc15_human	leucine-rich repeat-containing protein 15 ame	none
AAEL004212	LRC20_HUMAN	Leucine-rich repeat-containing protein 20	Conserved hypothetical protein
AAEL006041	LRC47_MOUSE	Leucine-rich repeat-containing protein 47	Conserved hypothetical protein
AAEL007127	LRC49_MOUSE	Leucine-rich repeat-containing protein 49	Conserved hypothetical protein
AAEL005185	LRC59_BOVIN	Leucine-rich repeat-containing protein 59	Conserved hypothetical protein
AAEL001207	LMO4_HUMAN	LIM domain transcription factor LMO4	hypothetical protein
AAEL001018	LSAMP_CHICK	Limbic system-associated membrane protein	Conserved hypothetical protein
AAEL011405	LSAMP_CHICK	Limbic system-associated membrane protein	Conserved hypothetical protein
AAEL002767	LFC_CARRO	Limulus clotting factor C	Conserved hypothetical protein
AAEL018185	LFC_TACTR	Limulus clotting factor C	hypothetical protein
AAEL002907	LIP1_DROME	Lipase 1	Conserved hypothetical protein
AAEL011928	LMF2_CHICK	Lipase maturation factor 2	Conserved hypothetical protein
AAEL005980	LHPL3_HUMAN	Lipoma HMGIC fusion partner-like 3 protein	Conserved hypothetical protein
AAEL007344	LITAF_MOUSE	Lipopolysaccharide-induced tumor necrosis factor-alpha factor homolog	Conserved hypothetical protein
AAEL007342	litaf_mouse	lipopolysaccharide-induced tumor necrosis factor-alpha factor homolog	Conserved hypothetical protein
AAEL007881	lipt_mouse	lipoyltransferase mitochondrial	Conserved hypothetical protein
AAEL005811	LMBD2_DROPS	LMBR1 domain-containing protein 2 homolog	Conserved hypothetical protein
AAEL004725	HIG_DROME	Locomotion-related protein Hikaru genki	hypothetical protein
AAEL018335	LONF2_HUMAN	LON peptidase N-terminal domain and RING finger protein 2	Conserved hypothetical protein
AAEL005760	BGML_DROME	Long-chain-fatty-acid--CoA ligase bubblegum-like	hypothetical protein
AAEL018203	LOLAL_DROME	Longitudinals lacking protein-like	hypothetical protein
AAEL012388	lolal_drome	longitudinals lacking short=lola-like protein ame	predicted protein
AAEL012133	ctr2_mouse	low affinity cationic amino acid transporter 2 short=cat-2 short=cat2	Conserved hypothetical protein
AAEL012012	arha_xenla	low density lipoprotein receptor adapter protein 1-a	Conserved hypothetical protein
AAEL012518	arha_xenla	low density lipoprotein receptor adapter protein 1-a	Conserved hypothetical protein
AAEL012253	LRP1_CHICK	Low-density lipoprotein receptor-related protein 1	hypothetical protein
AAEL018121	LRP4_MOUSE	Low-density lipoprotein receptor-related protein 4	Conserved hypothetical protein
AAEL012328	lyrm2_mouse	lyr motif-containing protein 2	Conserved hypothetical protein
AAEL013479	lyrm2_xenla	lyr motif-containing protein 2	Conserved hypothetical protein
AAEL005928	LYRM4_TAEGU	LYR motif-containing protein 4	Conserved hypothetical protein
AAEL002812	LYRM5_TAEGU	LYR motif-containing protein 5	Conserved hypothetical protein
AAEL018133	KDM3A_RAT	Lysine-specific demethylase 3A	Conserved hypothetical protein
AAEL011092	kdm5a_human	lysine-specific demethylase 5a	Conserved hypothetical protein
AAEL013634	KDM6A_HUMAN	Lysine-specific demethylase 6A	hypothetical protein
AAEL014793	KDM6A_HUMAN	Lysine-specific demethylase 6A	hypothetical protein
AAEL004405	KDM8_RAT	Lysine-specific demethylase 8	Conserved hypothetical protein
AAEL003895	LYPL1_PONAB	Lysophospholipase-like protein 1	Conserved hypothetical protein
AAEL001464	TM86A_MOUSE	Lysoplasmalogenase-like protein TMEM86A	Conserved hypothetical protein
AAEL000055	NCUG1_SALSA	Lysosomal protein NCU-G1	Conserved hypothetical protein
AAEL010324	LAMP5_XENTR	Lysosome-associated membrane glycoprotein 5	Conserved hypothetical protein
AAEL000277	LYS_CRAGI	Lysozyme	Conserved hypothetical protein
AAEL001485	LYS2_CRAVI	Lysozyme 2	Conserved hypothetical protein
AAEL015607	dcp2_ponab	m7 -mrna hydrolase	Conserved hypothetical protein
AAEL000783	DCP2_PONAB	m7GpppN-mRNA hydrolase	Conserved hypothetical protein
AAEL000949	MACOI_HUMAN	Macoilin	Conserved hypothetical protein
AAEL001190	NIPA2_BOVIN	Magnesium transporter NIPA2	Conserved hypothetical protein
AAEL005457	MAGT1_DANRE	Magnesium transporter protein 1	Conserved hypothetical protein
AAEL006002	MFSD1_MOUSE	Major facilitator superfamily domain-containing protein 1	Conserved hypothetical protein
AAEL009195	mfsd8_xenla	major facilitator superfamily domain-containing protein 8	Conserved hypothetical protein
AAEL009198	mfsd8_xenla	major facilitator superfamily domain-containing protein 8	Conserved hypothetical protein
AAEL009198	MFSD8_XENLA	Major facilitator superfamily domain-containing protein 8	Conserved hypothetical protein
AAEL004863	MRJP1_APIME	Major royal jelly protein 1	Conserved hypothetical protein
AAEL005016	MLECA_XENLA	Malectin-A	Conserved hypothetical protein
AAEL008594	MPU1_DROME	Mannose-P-dolichol utilization defect 1 protein homolog	Conserved hypothetical protein
AAEL012416	PUM_DROME	Maternal protein pumilio	hypothetical protein
AAEL007841	TUD_DROME	Maternal protein tudor	hypothetical protein
AAEL000790	MMP16_HUMAN	Matrix metalloproteinase-16	Conserved hypothetical protein
AAEL012508	MDC1_PIG	Mediator of DNA damage checkpoint protein 1	hypothetical protein
AAEL015004	MED16_AEDAE	Mediator of RNA polymerase II transcription subunit 16	hypothetical protein
AAEL007825	med6_anoga	mediator of rna polymerase ii transcription subunit 6	Conserved hypothetical protein
AAEL006323	AMPM_HELVI	Membrane alanyl aminopeptidase	hypothetical protein
AAEL008492	MMGT1_DANRE	Membrane magnesium transporter 1	Conserved hypothetical protein
AAEL011176	PPB_BOMMO	Membrane-bound alkaline phosphatase	hypothetical protein
AAEL005553	MEN1_BOVIN	Menin	Conserved hypothetical protein
AAEL005686	MEN1_BOVIN	Menin	Conserved hypothetical protein
AAEL010533	MIER1_CHICK	Mesoderm induction early response protein 1	Conserved hypothetical protein
AAEL003613	MESP2_MOUSE	Mesoderm posterior protein 2	Conserved hypothetical protein
AAEL008005	MTF1_MOUSE	Metal regulatory transcription factor 1	Conserved hypothetical protein
AAEL004277	MPPE1_DROME	Metallophosphoesterase 1 homolog	Conserved hypothetical protein
AAEL013879	mppe1_drome	metallophosphoesterase 1 homolog	Conserved hypothetical protein
AAEL010211	MTF2_MOUSE	Metal-response element-binding transcription factor 2	hypothetical protein
AAEL011955	MTSS1_HUMAN	Metastasis suppressor protein 1	Conserved hypothetical protein
AAEL008616	mta1_human	metastasis-associated protein mta1	Conserved hypothetical protein
AAEL002178	MTHSD_BOVIN	Methenyltetrahydrofolate synthase domain-containing protein	Conserved hypothetical protein
AAEL013716	mthsd_bovin	methenyltetrahydrofolate synthase domain-containing protein	Conserved hypothetical protein
AAEL001921	TET2_HUMAN	Methylcytosine dioxygenase TET2	hypothetical protein
AAEL007084	metl_drome	methyltransferase-like protein	Conserved hypothetical protein
AAEL007084	METL_DROME	Methyltransferase-like protein	Conserved hypothetical protein
AAEL000284	METLA_MOUSE	Methyltransferase-like protein 10	Conserved hypothetical protein
AAEL002186	MTL13_DROME	Methyltransferase-like protein 13	Conserved hypothetical protein
AAEL010271	MTL14_DROME	Methyltransferase-like protein 14 homolog	hypothetical protein
AAEL009401	met16_danre	methyltransferase-like protein 16	Conserved hypothetical protein
AAEL003822	MET17_MOUSE	Methyltransferase-like protein 17, mitochondrial	Conserved hypothetical protein
AAEL006882	MET20_DANRE	Methyltransferase-like protein 20	Conserved hypothetical protein
AAEL011749	METL5_MOUSE	Methyltransferase-like protein 5	Conserved hypothetical protein
AAEL012932	metl6_human	methyltransferase-like protein 6	Conserved hypothetical protein
AAEL007011	MILK2_HUMAN	MICAL-like protein 2	Conserved hypothetical protein
AAEL010700	MITF_RAT	Microphthalmia-associated transcription factor	hypothetical protein
AAEL001793	MTP_BOVIN	Microsomal triglyceride transfer protein large subunit	Conserved hypothetical protein
AAEL001806	MTP_BOVIN	Microsomal triglyceride transfer protein large subunit	Conserved hypothetical protein
AAEL010280	MTP_BOVIN	Microsomal triglyceride transfer protein large subunit	Conserved hypothetical protein
AAEL000594	MCRS1_MOUSE	Microspherule protein 1	Conserved hypothetical protein
AAEL004182	MCRS1_MOUSE	Microspherule protein 1	Conserved hypothetical protein
AAEL014194	jupit_drose	microtubule-associated protein jupiter	Conserved hypothetical protein
AAEL014490	jupit_drowi	microtubule-associated protein jupiter	Conserved hypothetical protein
AAEL014506	mdn1_human	midasin	Conserved hypothetical protein
AAEL007452	mi4gd_xentr	mif4g domain-containing protein	Conserved hypothetical protein
AAEL011718	mien1_bovin	migration and invasion enhancer 1 flags	Conserved hypothetical protein
AAEL014383	mien1_mouse	migration and invasion enhancer 1 flags	Conserved hypothetical protein
AAEL003542	MCMBP_DROME	Mini-chromosome maintenance complex-binding protein	Conserved hypothetical protein
AAEL010112	u195b_drome	mip18 family protein cg30152	Conserved hypothetical protein
AAEL006731	u195a_drome	mip18 family protein cg7949	Conserved hypothetical protein
AAEL010091	masu1_mouse	mitochondrial assembly of ribosomal large subunit protein 1	Conserved hypothetical protein
AAEL014525	masu1_mouse	mitochondrial assembly of ribosomal large subunit protein 1	Conserved hypothetical protein
AAEL011385	ZUC_DROME	Mitochondrial cardiolipin hydrolase	hypothetical protein
AAEL008671	FIS1_HUMAN	Mitochondrial fission 1 protein	Conserved hypothetical protein
AAEL005914	TIM14_DROME	Mitochondrial import inner membrane translocase subunit TIM14	Conserved hypothetical protein
AAEL011189	tim21_xenla	mitochondrial import inner membrane translocase subunit tim21	Conserved hypothetical protein
AAEL015275	tim21_xenla	mitochondrial import inner membrane translocase subunit tim21	Conserved hypothetical protein
AAEL001852	TIM23_DANRE	Mitochondrial import inner membrane translocase subunit Tim23	Conserved hypothetical protein
AAEL006124	TI50C_DROME	Mitochondrial import inner membrane translocase subunit TIM50-C	Conserved hypothetical protein
AAEL002526	MOS1_MOUSE	Mitochondrial inner membrane organizing system protein 1	Conserved hypothetical protein
AAEL000332	ATP23_DANRE	Mitochondrial inner membrane protease ATP23 homolog	Conserved hypothetical protein
AAEL001085	MIA40_XENTR	Mitochondrial intermembrane space import and assembly protein 40	Conserved hypothetical protein
AAEL006079	MNF1_DANRE	Mitochondrial nucleoid factor 1	Conserved hypothetical protein
AAEL002860	MPC1_MOUSE	Mitochondrial pyruvate carrier 1	Conserved hypothetical protein
AAEL009278	MPC2_HUMAN	Mitochondrial pyruvate carrier 2	Conserved hypothetical protein
AAEL011538	mrrp1_drome	mitochondrial ribonuclease p protein 1 homolog	Conserved hypothetical protein
AAEL015198	mrrp1_drome	mitochondrial ribonuclease p protein 1 homolog	Conserved hypothetical protein
AAEL003879	MRRP3_HUMAN	Mitochondrial ribonuclease P protein 3	Conserved hypothetical protein
AAEL000137	SL9B2_PONAB	Mitochondrial sodium/hydrogen exchanger 9B2	Conserved hypothetical protein
AAEL011109	SL9B2_HUMAN	Mitochondrial sodium/hydrogen exchanger 9B2	Conserved hypothetical protein
AAEL010023	TPC_MOUSE	Mitochondrial thiamine pyrophosphate carrier	Conserved hypothetical protein
AAEL013392	tam41_drome	mitochondrial translocator assembly and maintenance protein 41 homolog	Conserved hypothetical protein
AAEL010831	mul1_mouse	mitochondrial ubiquitin ligase activator of nfkb 1	Conserved hypothetical protein
AAEL018276	md1l1_human	mitotic spindle assembly checkpoint protein mad1	Conserved hypothetical protein
AAEL013310	md2l2_danre	mitotic spindle assembly checkpoint protein mad2b	Conserved hypothetical protein
AAEL007304	MKL1_MOUSE	MKL/myocardin-like protein 1	hypothetical protein
AAEL013945	mlxip_human	mlx-interacting protein	Conserved hypothetical protein
AAEL007920	MOB2_DROPS	MOB kinase activator-like 2	Conserved hypothetical protein
AAEL004838	MEP1_CAEBR	MOG interacting and ectopic P-granules protein 1	Conserved hypothetical protein
AAEL014168	mep1_caebr	mog interacting and ectopic p-granules protein 1	Conserved hypothetical protein
AAEL000457	MORN4_BOVIN	MORN repeat-containing protein 4	Conserved hypothetical protein
AAEL013785	mosc2_bovin	mosc domain-containing protein mitochondrial	Conserved hypothetical protein
AAEL012474	MNX1_MOUSE	Motor neuron and pancreas homeobox protein 1	hypothetical protein
AAEL007827	mpnd_drome	mpn domain-containing protein cg4751	Conserved hypothetical protein
AAEL015398	mpnd_drome	mpn domain-containing protein cg4751	Conserved hypothetical protein
AAEL000644	MP17L_XENLA	Mpv17-like protein	Conserved hypothetical protein
AAEL001601	MP17L_MOUSE	Mpv17-like protein	Conserved hypothetical protein
AAEL009112	MP17L_MOUSE	Mpv17-like protein	Conserved hypothetical protein
AAEL001187	DCP1A_MOUSE	mRNA-decapping enzyme 1A	Conserved hypothetical protein
AAEL002179	MTER2_MOUSE	mTERF domain-containing protein 2	Conserved hypothetical protein
AAEL008392	mter1_rat	mterf domain-containing protein mitochondrial	Conserved hypothetical protein
AAEL015644	MRP1_CANFA	Multidrug resistance-associated protein 1	hypothetical protein
AAEL006893	mctp1_human	multiple c2 and transmembrane domain-containing protein 1	Conserved hypothetical protein
AAEL014135	mcfd2_human	multiple coagulation factor deficiency protein 2	Conserved hypothetical protein
AAEL014271	mcfd2_mouse	multiple coagulation factor deficiency protein 2 homolog	Conserved hypothetical protein
AAEL007968	MEGF6_HUMAN	Multiple epidermal growth factor-like domains protein 6	hypothetical protein
AAEL014347	megf8_mouse	multiple epidermal growth factor-like domains protein 8	Conserved hypothetical protein
AAEL005846	F125B_HUMAN	Multivesicular body subunit 12B	Conserved hypothetical protein
AAEL006593	HMSH_DROME	Muscle segmentation homeobox	Conserved hypothetical protein
AAEL012019	mkln1_rat	muskelin	Conserved hypothetical protein
AAEL000299	MYNN_MOUSE	Myoneurin	hypothetical protein
AAEL004154	MYNN_HUMAN	Myoneurin	Conserved hypothetical protein
AAEL015442	MYNN_HUMAN	Myoneurin	hypothetical protein
AAEL014145	mynn_human	myoneurin	Conserved hypothetical protein
AAEL008065	MYLK_MOUSE	Myosin light chain kinase, smooth muscle	hypothetical protein
AAEL004600	MYOM_DICDI	Myosin-M heavy chain	Conserved hypothetical protein
AAEL002370	MTMRE_HUMAN	Myotubularin-related protein 14	Conserved hypothetical protein
AAEL008455	nhrf2_human	na(+) h(+) exchange regulatory cofactor nhe-rf2	Conserved hypothetical protein
AAEL013138	nhrf2_rabit	na(+) h(+) exchange regulatory cofactor nhe-rf2	Conserved hypothetical protein
AAEL006364	NAGK_MOUSE	N-acetyl-D-glucosamine kinase	Conserved hypothetical protein
AAEL007395	gnpta_human	n-acetylglucosamine-1-phosphotransferase subunits alpha beta	Conserved hypothetical protein
AAEL014822	nat6_human	n-acetyltransferase 6	Conserved hypothetical protein
AAEL007994	nat9_drome	n-acetyltransferase 9-like protein	Conserved hypothetical protein
AAEL006772	esco2_mouse	n-acetyltransferase esco2	Conserved hypothetical protein
AAEL002791	NANP_HUMAN	N-acylneuraminate-9-phosphatase	Conserved hypothetical protein
AAEL009374	nduf7_drome	nadh dehydrogenase	Conserved hypothetical protein
AAEL013960	ndub2_gorgo	nadh dehydrogenase	Conserved hypothetical protein
AAEL008811	NDUF3_HUMAN	NADH dehydrogenase [ubiquinone] 1 alpha subcomplex assembly factor 3	Conserved hypothetical protein
AAEL005857	NDUF5_DANRE	NADH dehydrogenase [ubiquinone] 1 alpha subcomplex assembly factor 5	Conserved hypothetical protein
AAEL001865	NDUBA_BOMMO	NADH dehydrogenase [ubiquinone] 1 beta subcomplex subunit 10	hypothetical protein
AAEL008945	nduf6_drome	nadh dehydrogenase complex assembly factor 6 homolog flags	Conserved hypothetical protein
AAEL013201	nb5r5_mouse	nadh-cytochrome b5 reductase-like	Conserved hypothetical protein
AAEL006087	NAA15_MOUSE	N-alpha-acetyltransferase 15, NatA auxiliary subunit	Conserved hypothetical protein
AAEL007100	naa35_macfa	n-alpha-acetyltransferase auxiliary subunit	Conserved hypothetical protein
AAEL011582	NANO1_MOUSE	Nanos homolog 1	hypothetical protein
AAEL003036	SPN90_HUMAN	NCK-interacting protein with SH3 domain	Conserved hypothetical protein
AAEL000985	NFI1L_DANRE	NEDD4 family-interacting protein 1-like	Conserved hypothetical protein
AAEL006843	n42l1_mouse	nedd4-binding protein 2-like 1	Conserved hypothetical protein
AAEL001950	NUB1_HUMAN	NEDD8 ultimate buster 1	Conserved hypothetical protein
AAEL005813	NELFA_DROME	Negative elongation factor A	Conserved hypothetical protein
AAEL014752	nelfb_drome	negative elongation factor b	Conserved hypothetical protein
AAEL002450	NELFD_DROME	Negative elongation factor D	Conserved hypothetical protein
AAEL003077	NELFE_DROME	Negative elongation factor E	Conserved hypothetical protein
AAEL012931	neufc_drome	neuferricin homolog	Conserved hypothetical protein
AAEL002251	NEB1_RAT	Neurabin-1	Conserved hypothetical protein
AAEL013467	neul2_human	neuralized-like protein 2	Conserved hypothetical protein
AAEL002114	NBEL1_HUMAN	Neurobeachin-like protein 1	Conserved hypothetical protein
AAEL007659	NBL1_DANRE	Neuroblastoma suppressor of tumorigenicity 1	hypothetical protein
AAEL012905	notc1_mouse	neurogenic locus notch homolog protein 1	Conserved hypothetical protein
AAEL013612	notc3_human	neurogenic locus notch homolog protein 3	Conserved hypothetical protein
AAEL012910	NOTCH_DROME	Neurogenic locus Notch protein	hypothetical protein
AAEL008443	ngdn_human	neuroguidin	Conserved hypothetical protein
AAEL018294	NLGN1_CAEEL	Neuroligin-1	Conserved hypothetical protein
AAEL018294	NLGNY_HUMAN	Neuroligin-4, Y-linked	Conserved hypothetical protein
AAEL006535	ACHN3_CARAU	Neuronal acetylcholine receptor subunit non-alpha-3	hypothetical protein
AAEL004233	NRCAM_RAT	Neuronal cell adhesion molecule	Conserved hypothetical protein
AAEL008129	npas4_rat	neuronal pas domain-containing protein 4	Conserved hypothetical protein
AAEL008419	nkrf_mouse	nf-kappa-b-repressing factor	Conserved hypothetical protein
AAEL002148	NFU1_DROVI	NFU1 iron-sulfur cluster scaffold homolog, mitochondrial	Conserved hypothetical protein
AAEL002112	NAB_DROME	NGFI-A-binding protein homolog	Conserved hypothetical protein
AAEL000965	NHLC2_HUMAN	NHL repeat-containing protein 2	Conserved hypothetical protein
AAEL014377	nbn_rat	nibrin	Conserved hypothetical protein
AAEL006155	NCLN_DANRE	Nicalin-1	Conserved hypothetical protein
AAEL005106	NRK2_HUMAN	Nicotinamide riboside kinase 2	Conserved hypothetical protein
AAEL004665	NINJ1_HUMAN	Ninjurin-1	Conserved hypothetical protein
AAEL007242	NIPB_DROME	Nipped-B protein	Conserved hypothetical protein
AAEL007234	nipb_drome	nipped-b protein	Conserved hypothetical protein
AAEL002819	NISCH_MOUSE	Nischarin	Conserved hypothetical protein
AAEL002819	NISCH_HUMAN	Nischarin	Conserved hypothetical protein
AAEL002050	NOSIP_DROME	Nitric oxide synthase-interacting protein homolog	Conserved hypothetical protein
AAEL008402	NOSIP_DROME	Nitric oxide synthase-interacting protein homolog	Conserved hypothetical protein
AAEL008086	NOA1_BOVIN	Nitric oxide-associated protein 1	Conserved hypothetical protein
AAEL008095	NOA1_BOVIN	Nitric oxide-associated protein 1	Conserved hypothetical protein
AAEL003870	NPRL2_MOUSE	Nitrogen permease regulator 2-like protein	Conserved hypothetical protein
AAEL015393	nprl2_mouse	nitrogen permease regulator 2-like protein	Conserved hypothetical protein
AAEL010520	nomo1_mouse	nodal modulator 1 flags	Conserved hypothetical protein
AAEL009647	NGBR_MOUSE	Nogo-B receptor	Conserved hypothetical protein
AAEL015541	ngbr_danre	nogo-b receptor	Conserved hypothetical protein
AAEL003756	NSE1_DROME	Non-structural maintenance of chromosomes element 1 homolog	Conserved hypothetical protein
AAEL011715	nse1_drome	non-structural maintenance of chromosomes element 1 homolog	Conserved hypothetical protein
AAEL005476	NOSTN_HUMAN	Nostrin	hypothetical protein
AAEL008954	ntkl_xentr	n-terminal kinase-like protein	Conserved hypothetical protein
AAEL007580	NXT1_DROME	NTF2-related export protein	hypothetical protein
AAEL006551	NEPR1_DROME	Nuclear envelope phosphatase-regulatory subunit 1 homolog	Conserved hypothetical protein
AAEL007639	NEMF_DROME	Nuclear export mediator factor NEMF homolog	Conserved hypothetical protein
AAEL011371	nfil3_mouse	nuclear factor interleukin-3-regulated protein	Conserved hypothetical protein
AAEL010996	NFKB1_HUMAN	Nuclear factor NF-kappa-B p105 subunit	Conserved hypothetical protein
AAEL000699	NUFP1_RAT	Nuclear fragile X mental retardation-interacting protein 1	Conserved hypothetical protein
AAEL002933	C1D_XENLA	Nuclear nucleic acid-binding protein C1D	Conserved hypothetical protein
AAEL012489	nu133_mouse	nuclear pore complex protein nup133	Conserved hypothetical protein
AAEL002339	NU160_DROME	Nuclear pore complex protein Nup160 homolog	Conserved hypothetical protein
AAEL010526	nu205_human	nuclear pore complex protein nup205	Conserved hypothetical protein
AAEL014502	nu205_human	nuclear pore complex protein nup205	Conserved hypothetical protein
AAEL014503	nu205_human	nuclear pore complex protein nup205	Conserved hypothetical protein
AAEL012989	nup85_danre	nuclear pore complex protein nup85	Conserved hypothetical protein
AAEL013293	NUP98_HUMAN	Nuclear pore complex protein Nup98-Nup96	hypothetical protein
AAEL000782	NUP62_HUMAN	Nuclear pore glycoprotein p62	Conserved hypothetical protein
AAEL003160	NUPR1_MOUSE	Nuclear protein 1	Conserved hypothetical protein
AAEL002382	NCOA2_MOUSE	Nuclear receptor coactivator 2	Conserved hypothetical protein
AAEL010101	ncoa5_human	nuclear receptor coactivator 5	Conserved hypothetical protein
AAEL014649	NCOA5_HUMAN	Nuclear receptor coactivator 5	hypothetical protein
AAEL009265	NCOA6_HUMAN	Nuclear receptor coactivator 6	hypothetical protein
AAEL006848	NRBF2_PONAB	Nuclear receptor-binding factor 2	Conserved hypothetical protein
AAEL001848	NRBP_DROPS	Nuclear receptor-binding protein homolog	Conserved hypothetical protein
AAEL001007	NXF1_DROME	Nuclear RNA export factor 1	Conserved hypothetical protein
AAEL012942	nsrp1_danre	nuclear speckle splicing regulatory protein 1	Conserved hypothetical protein
AAEL004818	NOC2L_DROME	Nucleolar complex protein 2 homolog	Conserved hypothetical protein
AAEL011827	NOC3L_DROME	Nucleolar complex protein 3 homolog	Conserved hypothetical protein
AAEL003839	NOM1_DROME	Nucleolar MIF4G domain-containing protein 1 homolog	Conserved hypothetical protein
AAEL000046	NOL12_XENTR	Nucleolar protein 12	Conserved hypothetical protein
AAEL010594	NOL12_XENTR	Nucleolar protein 12	Conserved hypothetical protein
AAEL003944	NOP16_TETNG	Nucleolar protein 16	Conserved hypothetical protein
AAEL003750	NLP_DROME	Nucleoplasmin-like protein	Conserved hypothetical protein
AAEL010355	GLE1_DROME	Nucleoporin GLE1	Conserved hypothetical protein
AAEL004877	NDC1_DROPS	Nucleoporin Ndc1	Conserved hypothetical protein
AAEL008557	nu188_human	nucleoporin nup188 homolog	Conserved hypothetical protein
AAEL009399	nup37_mouse	nucleoporin nup37	Conserved hypothetical protein
AAEL011719	nup43_human	nucleoporin nup43	Conserved hypothetical protein
AAEL014388	nup43_human	nucleoporin nup43	Conserved hypothetical protein
AAEL004053	NUP53_HUMAN	Nucleoporin NUP53	Conserved hypothetical protein
AAEL003882	TPR_HUMAN	Nucleoprotein TPR	Conserved hypothetical protein
AAEL003030	NDK5_HUMAN	Nucleoside diphosphate kinase homolog 5	hypothetical protein
AAEL007750	NUDT8_HUMAN	Nucleoside diphosphate-linked moiety X motif 8, mitochondrial	Conserved hypothetical protein
AAEL011713	NTPTH_AQUAE	Nucleoside-triphosphatase THEP1	Conserved hypothetical protein
AAEL005715	NUDT2_ARATH	Nudix hydrolase 2	Conserved hypothetical protein
AAEL009075	nrm_drome	nurim homolog	Conserved hypothetical protein
AAEL000348	OARD1_MOUSE	O-acetyl-ADP-ribose deacetylase 1	Conserved hypothetical protein
AAEL012196	OARD1_MOUSE	O-acetyl-ADP-ribose deacetylase 1	Conserved hypothetical protein
AAEL001573	OCAD1_DROPS	OCIA domain-containing protein 1	Conserved hypothetical protein
AAEL000143	NIT2_BOVIN	Omega-amidase NIT2	Conserved hypothetical protein
AAEL014149	zo84_xenla	oocyte zinc finger protein	Conserved hypothetical protein
AAEL013184	ork1_drome	open rectifier potassium channel protein 1	Conserved hypothetical protein
AAEL010253	orc6_drome	origin recognition complex subunit 6	Conserved hypothetical protein
AAEL005694	DCOR_RAT	Ornithine decarboxylase	Conserved hypothetical protein
AAEL000448	OTU5B_XENLA	OTU domain-containing protein 5-B	Conserved hypothetical protein
AAEL002529	OTU6B_XENLA	OTU domain-containing protein 6B	Conserved hypothetical protein
AAEL006032	OTU7B_HUMAN	OTU domain-containing protein 7B	hypothetical protein
AAEL002217	OVCH2_XENLA	Ovochymase-2	hypothetical protein
AAEL002835	OSGI2_HUMAN	Oxidative stress-induced growth inhibitor 2	Conserved hypothetical protein
AAEL013871	oxld1_mouse	oxidoreductase-like domain-containing protein 1	Conserved hypothetical protein
AAEL018354	OSBP1_MOUSE	Oxysterol-binding protein 1	hypothetical protein
AAEL008577	osb11_human	oxysterol-binding protein 11	Conserved hypothetical protein
AAEL000262	PAN3_XENTR	PAB-dependent poly(A)-specific ribonuclease subunit 3	Conserved hypothetical protein
AAEL014848	prrx2_chick	paired mesoderm homeobox protein 2	Conserved hypothetical protein
AAEL006780	ZDH17_MOUSE	Palmitoyltransferase ZDHHC17	hypothetical protein
AAEL011342	zdhc6_human	palmitoyltransferase zdhhc6	Conserved hypothetical protein
AAEL012705	zdhc6_human	palmitoyltransferase zdhhc6	Conserved hypothetical protein
AAEL015466	zdhc6_human	palmitoyltransferase zdhhc6	Conserved hypothetical protein
AAEL010726	lipp_rat	pancreatic triacylglycerol lipase	Conserved hypothetical protein
AAEL005465	PACRG_MOUSE	Parkin coregulated gene protein homolog	Conserved hypothetical protein
AAEL011918	PLPL2_MOUSE	Patatin-like phospholipase domain-containing protein 2	hypothetical protein
AAEL001299	PTHD3_MOUSE	Patched domain-containing protein 3	Conserved hypothetical protein
AAEL003698	PTHD3_MOUSE	Patched domain-containing protein 3	Conserved hypothetical protein
AAEL000241	PCID2_DROME	PCI domain-containing protein 2 homolog	Conserved hypothetical protein
AAEL003118	PDLI3_CHICK	PDZ and LIM domain protein 3	Conserved hypothetical protein
AAEL001815	PDZD2_HUMAN	PDZ domain-containing protein 2	hypothetical protein
AAEL004673	PDZD2_HUMAN	PDZ domain-containing protein 2	Conserved hypothetical protein
AAEL004964	PDZD2_HUMAN	PDZ domain-containing protein 2	hypothetical protein
AAEL004211	PDZD8_HUMAN	PDZ domain-containing protein 8	Conserved hypothetical protein
AAEL009350	PTCD2_BOVIN	Pentatricopeptide repeat-containing protein 2, mitochondrial	Conserved hypothetical protein
AAEL014576	ptcd2_bovin	pentatricopeptide repeat-containing protein mitochondrial	Conserved hypothetical protein
AAEL003037	PGPLC_DROME	Peptidoglycan-recognition protein LC	Conserved hypothetical protein
AAEL001394	PHM_DROME	Peptidylglycine alpha-hydroxylating monooxygenase	Conserved hypothetical protein
AAEL008145	PTH_THEAC	Peptidyl-tRNA hydrolase	Conserved hypothetical protein
AAEL014153	pth_theac	peptidyl-trna hydrolase	Conserved hypothetical protein
AAEL010339	ICT1_MOUSE	Peptidyl-tRNA hydrolase ICT1, mitochondrial	hypothetical protein
AAEL018188	PCM1_MOUSE	Pericentriolar material 1 protein	hypothetical protein
AAEL010873	PCM1_MOUSE	Pericentriolar material 1 protein	hypothetical protein
AAEL006159	PE1_ANOGA	Peritrophin-1	Conserved hypothetical protein
AAEL018292	PXDN_XENTR	Peroxidasin	Conserved hypothetical protein
AAEL011511	octc_human	peroxisomal carnitine o-octanoyltransferase	Conserved hypothetical protein
AAEL001789	TYSD1_MOUSE	Peroxisomal leader peptide-processing protease	hypothetical protein
AAEL004417	PEX13_HUMAN	Peroxisomal membrane protein PEX13	Conserved hypothetical protein
AAEL010368	pex14_crilo	peroxisomal membrane protein pex14	Conserved hypothetical protein
AAEL010461	pex16_bovin	peroxisomal membrane protein pex16	Conserved hypothetical protein
AAEL006463	pex12_bovin	peroxisome assembly protein 12	Conserved hypothetical protein
AAEL003768	PPRC1_MOUSE	Peroxisome proliferator-activated receptor gamma coactivator-related protein 1	hypothetical protein
AAEL002844	PCNP_RAT	PEST proteolytic signal-containing nuclear protein	Conserved hypothetical protein
AAEL003955	PHRF1_HUMAN	PHD and RING finger domain-containing protein 1	hypothetical protein
AAEL018056	PHRF1_RAT	PHD and RING finger domain-containing protein 1	hypothetical protein
AAEL013616	PHF12_MOUSE	PHD finger protein 12	hypothetical protein
AAEL004849	RNO_DROME	PHD finger protein rhinoceros	hypothetical protein
AAEL003695	PHF5A_RAT	PHD finger-like domain-containing protein 5A	Conserved hypothetical protein
AAEL012182	PHAR4_CHICK	Phosphatase and actin regulator 4	Conserved hypothetical protein
AAEL010818	MPCP_CHOFU	Phosphate carrier protein, mitochondrial	hypothetical protein
AAEL014183	PIGU_HUMAN	Phosphatidylinositol glycan anchor biosynthesis class U protein	hypothetical protein
AAEL013336	pigh_mouse	phosphatidylinositol n-acetylglucosaminyltransferase subunit h	Conserved hypothetical protein
AAEL003310	PIGP_MOUSE	Phosphatidylinositol N-acetylglucosaminyltransferase subunit P	Conserved hypothetical protein
AAEL001202	PIGX_HUMAN	Phosphatidylinositol-glycan biosynthesis class X protein	Conserved hypothetical protein
AAEL015521	pacs1_human	phosphofurin acidic cluster sorting protein 1	Conserved hypothetical protein
AAEL003623	PACS2_HUMAN	Phosphofurin acidic cluster sorting protein 2	Conserved hypothetical protein
AAEL002895	PI3R4_HUMAN	Phosphoinositide 3-kinase regulatory subunit 4	Conserved hypothetical protein
AAEL003651	PLD3_XENLA	Phospholipase D3	Conserved hypothetical protein
AAEL010525	PLS3_HUMAN	Phospholipid scramblase 3	hypothetical protein
AAEL014530	PHKG1_RABIT	Phosphorylase b kinase gamma catalytic chain, skeletal muscle/heart isoform	hypothetical protein
AAEL013905	pcif1_mouse	phosphorylated ctd-interacting factor 1	Conserved hypothetical protein
AAEL012033	ARRA_DROME	Phosrestin-2	Conserved hypothetical protein
AAEL006433	PIEZ2_HUMAN	Piezo-type mechanosensitive ion channel component 2	Conserved hypothetical protein
AAEL004763	PIHD1_XENLA	PIH1 domain-containing protein 1	Conserved hypothetical protein
AAEL006908	PITH1_DROPS	PITH domain-containing protein GA19395	Conserved hypothetical protein
AAEL010295	PITH1_DROPS	PITH domain-containing protein GA19395	Conserved hypothetical protein
AAEL018159	KLKB1_BOVIN	Plasma kallikrein	hypothetical protein
AAEL015533	klkb1_rat	plasma kallikrein	Conserved hypothetical protein
AAEL008073	PAIRB_MOUSE	Plasminogen activator inhibitor 1 RNA-binding protein	Conserved hypothetical protein
AAEL001644	PLRKT_MOUSE	Plasminogen receptor (KT)	Conserved hypothetical protein
AAEL013840	pdgfa_rat	platelet-derived growth factor subunit a	Conserved hypothetical protein
AAEL003252	PKHA7_DANRE	Pleckstrin homology domain-containing family A member 7	hypothetical protein
AAEL014564	pkhf2_danre	pleckstrin homology domain-containing family f member 2	Conserved hypothetical protein
AAEL015302	pkhf2_danre	pleckstrin homology domain-containing family f member 2	Conserved hypothetical protein
AAEL001244	PKHG1_HUMAN	Pleckstrin homology domain-containing family G member 1	Conserved hypothetical protein
AAEL012744	pkhm2_human	pleckstrin homology domain-containing family m member 2	Conserved hypothetical protein
AAEL018288	PLEC_MOUSE	Plectin	hypothetical protein
AAEL018182	pogz_mouse	pogo transposable element with znf domain	Conserved hypothetical protein
AAEL007239	puf60_ponab	poly -binding-splicing factor puf60	Conserved hypothetical protein
AAEL000996	PAPD1_HUMAN	Poly(A) RNA polymerase, mitochondrial	Conserved hypothetical protein
AAEL007535	parg_rat	poly(adp-ribose) glycohydrolase	Conserved hypothetical protein
AAEL008243	arhl2_mouse	poly(adp-ribose) glycohydrolase arh3	Conserved hypothetical protein
AAEL006931	PAIP1_MOUSE	Polyadenylate-binding protein-interacting protein 1	hypothetical protein
AAEL010357	ASX_DROME	Polycomb protein Asx	hypothetical protein
AAEL010364	ASX_DROME	Polycomb protein Asx	hypothetical protein
AAEL006469	U202_DROME	Polycomb protein l(1)G0020	Conserved hypothetical protein
AAEL005453	SMBT_DROME	Polycomb protein Sfmbt	Conserved hypothetical protein
AAEL008578	suz12_drome	polycomb protein su 12	Conserved hypothetical protein
AAEL011113	pdip2_human	polymerase delta-interacting protein 2	Conserved hypothetical protein
AAEL008938	PDIP3_HUMAN	Polymerase delta-interacting protein 3	hypothetical protein
AAEL013142	nol9_drome	polynucleotide 5 -hydroxyl-kinase nol9	Conserved hypothetical protein
AAEL015527	pols2_human	polyserase-2	Conserved hypothetical protein
AAEL007746	popd2_mouse	popeye domain-containing protein 2	Conserved hypothetical protein
AAEL012984	pgap2_drome	post-gpi attachment to proteins factor 2	Conserved hypothetical protein
AAEL004910	PGAP3_DROME	Post-GPI attachment to proteins factor 3	Conserved hypothetical protein
AAEL006293	kcnk9_cavpo	potassium channel subfamily k member 9	Conserved hypothetical protein
AAEL001578	KCNH2_MOUSE	Potassium voltage-gated channel subfamily H member 2	hypothetical protein
AAEL015277	pqlc1_rat	pq-loop repeat-containing protein 1	Conserved hypothetical protein
AAEL011217	PQLC3_MOUSE	PQ-loop repeat-containing protein 3	Conserved hypothetical protein
AAEL006580	pqlc3_mouse	pq-loop repeat-containing protein 3 flags	Conserved hypothetical protein
AAEL005568	PRD16_HUMAN	PR domain zinc finger protein 16	hypothetical protein
AAEL002896	PRDM4_PONAB	PR domain zinc finger protein 4	Conserved hypothetical protein
AAEL012986	PRDM4_MOUSE	PR domain zinc finger protein 4	hypothetical protein
AAEL002751	PRDM5_HUMAN	PR domain zinc finger protein 5	Conserved hypothetical protein
AAEL015126	PRDM5_MOUSE	PR domain zinc finger protein 5	hypothetical protein
AAEL008538	prdm5_human	pr domain zinc finger protein 5	Conserved hypothetical protein
AAEL004406	PADC1_DROME	PRADC1-like protein	Conserved hypothetical protein
AAEL001838	PFD1_PONAB	Prefoldin subunit 1	Conserved hypothetical protein
AAEL006515	BN3D2_DANRE	Pre-miRNA 5'-monophosphate methyltransferase	Conserved hypothetical protein
AAEL008100	FIP1_DANRE	Pre-mRNA 3'-end-processing factor FIP1	Conserved hypothetical protein
AAEL011663	pcf11_human	pre-mrna cleavage complex 2 protein pcf11	Conserved hypothetical protein
AAEL007747	PRP39_DROME	Pre-mRNA-processing factor 39	hypothetical protein
AAEL013888	prp39_drome	pre-mrna-processing factor 39	Conserved hypothetical protein
AAEL004355	PR38A_HUMAN	Pre-mRNA-splicing factor 38A	Conserved hypothetical protein
AAEL007203	isy1_crynb	pre-mrna-splicing factor isy1	Conserved hypothetical protein
AAEL005880	SYF2_DROME	Pre-mRNA-splicing factor Syf2	Conserved hypothetical protein
AAEL012987	FL2D_DROME	Pre-mRNA-splicing regulator female-lethal(2)D	hypothetical protein
AAEL007655	esf2_schpo	pre-rrna-processing protein esf2	Conserved hypothetical protein
AAEL013749	parl_ponab	presenilins-associated rhomboid-like mitochondrial	Conserved hypothetical protein
AAEL008674	PPAC2_RAT	Presqualene diphosphate phosphatase	Conserved hypothetical protein
AAEL014743	pri1a_xenla	prickle-like protein 1-a	Conserved hypothetical protein
AAEL000785	PKRI1_XENLA	PRKR-interacting protein 1 homolog	Conserved hypothetical protein
AAEL014158	DHX35_PONAB	Probable ATP-dependent RNA helicase DHX35	hypothetical protein
AAEL009119	c6a13_drome	probable cytochrome p450 6a13	Conserved hypothetical protein
AAEL009699	CP9F2_DROME	Probable cytochrome P450 9f2	hypothetical protein
AAEL012314	HERC4_RAT	Probable E3 ubiquitin-protein ligase HERC4	Conserved hypothetical protein
AAEL005826	SINAL_DROME	Probable E3 ubiquitin-protein ligase sinah	Conserved hypothetical protein
AAEL008450	sinal_drome	probable e3 ubiquitin-protein ligase sinah	Conserved hypothetical protein
AAEL004896	ELP2_DROME	Probable elongator complex protein 2	Conserved hypothetical protein
AAEL004042	GNA1_DROME	Probable glucosamine 6-phosphate N-acetyltransferase	Conserved hypothetical protein
AAEL003213	GUAD_SCHPO	Probable guanine deaminase	hypothetical protein
AAEL008260	KDM4B_DROME	Probable lysine-specific demethylase 4B	hypothetical protein
AAEL010522	kdm4b_drome	probable lysine-specific demethylase 4b	Conserved hypothetical protein
AAEL013974	tarb1_human	probable methyltransferase tarbp1	Conserved hypothetical protein
AAEL018267	L259_DROME	Probable multidrug resistance-associated protein lethal(2)03659	hypothetical protein
AAEL015290	L259_DROME	Probable multidrug resistance-associated protein lethal(2)03659	hypothetical protein
AAEL009772	NTF2_CAEEL	Probable nuclear transport factor 2	Conserved hypothetical protein
AAEL009772	ntf2_caeel	probable nuclear transport factor 2	Conserved hypothetical protein
AAEL001029	NUPL1_DROME	Probable nucleoporin Nup58	Conserved hypothetical protein
AAEL002209	ZDH11_MOUSE	Probable palmitoyltransferase ZDHHC11	hypothetical protein
AAEL001389	ZDH14_MOUSE	Probable palmitoyltransferase ZDHHC14	Conserved hypothetical protein
AAEL003238	ZDH16_HUMAN	Probable palmitoyltransferase ZDHHC16	Conserved hypothetical protein
AAEL012784	zdh16_human	probable palmitoyltransferase zdhhc16	Conserved hypothetical protein
AAEL005023	ZDH23_RAT	Probable palmitoyltransferase ZDHHC23	hypothetical protein
AAEL015257	ZDHC8_MOUSE	Probable palmitoyltransferase ZDHHC8	hypothetical protein
AAEL015258	ZDHC8_MOUSE	Probable palmitoyltransferase ZDHHC8	hypothetical protein
AAEL015617	brk1b_xenla	probable protein brick1-b	Conserved hypothetical protein
AAEL018202	pdia4_caeel	probable protein disulfide-isomerase a4	Conserved hypothetical protein
AAEL009158	ERP60_SCHMA	Probable protein disulfide-isomerase ER-60	hypothetical protein
AAEL014596	PORCN_ANOGA	Probable protein-cysteine N-palmitoyltransferase porcupine	hypothetical protein
AAEL011652	ZC12C_HUMAN	Probable ribonuclease ZC3H12C	Conserved hypothetical protein
AAEL001562	ZC12D_MOUSE	Probable ribonuclease ZC3H12D	hypothetical protein
AAEL010693	armi_drome	probable rna helicase armi	Conserved hypothetical protein
AAEL010696	armi_drome	probable rna helicase armi	Conserved hypothetical protein
AAEL003540	BN3D1_DROME	Probable RNA methyltransferase bin3	Conserved hypothetical protein
AAEL006787	bn3d2_drome	probable rna methyltransferase cg1239	Conserved hypothetical protein
AAEL008942	EBP2_DROME	Probable rRNA-processing protein EBP2 homolog	Conserved hypothetical protein
AAEL001203	ZDHC2_ARATH	Probable S-acyltransferase At2g14255	Conserved hypothetical protein
AAEL009135	Y0701_DICDI	Probable serine/threonine-protein kinase DDB G0272282	Conserved hypothetical protein
AAEL011568	rsp7_caeel	probable splicing arginine serine-rich 7	Conserved hypothetical protein
AAEL006688	SF3B5_DROME	Probable splicing factor 3B subunit 5	Conserved hypothetical protein
AAEL002544	Y1135_THETN	Probable transcriptional regulatory protein TTE1135	Conserved hypothetical protein
AAEL014040	thg1_drome	probable trna guanylyltransferase	Conserved hypothetical protein
AAEL009809	FAF_DROME	Probable ubiquitin carboxyl-terminal hydrolase FAF	hypothetical protein
AAEL011950	UFSP1_DROME	Probable Ufm1-specific protease 1	Conserved hypothetical protein
AAEL006337	UFSP2_DROME	Probable Ufm1-specific protease 2	Conserved hypothetical protein
AAEL018185	PCE_TACTR	Proclotting enzyme	hypothetical protein
AAEL013864	paqr3_human	progestin and adipoq receptor family member 3	Conserved hypothetical protein
AAEL006420	PDC10_CHICK	Programmed cell death protein 10	Conserved hypothetical protein
AAEL006557	PDCD5_BOVIN	Programmed cell death protein 5	Conserved hypothetical protein
AAEL012352	PROH4_APIME	Prohormone-4	Conserved hypothetical protein
AAEL009988	IL16_BOVIN	Pro-interleukin-16	hypothetical protein
AAEL010198	il16_bovin	pro-interleukin-16 contains	Conserved hypothetical protein
AAEL012841	preb_mouse	prolactin regulatory element-binding protein	Conserved hypothetical protein
AAEL011984	pelp1_macmu	proline- glutamic acid- and leucine-rich protein 1	Conserved hypothetical protein
AAEL014265	pelp1_macmu	proline- glutamic acid- and leucine-rich protein 1	Conserved hypothetical protein
AAEL009445	PRCC_HUMAN	Proline-rich protein PRCC	Conserved hypothetical protein
AAEL010629	PRCC_HUMAN	Proline-rich protein PRCC	hypothetical protein
AAEL012367	PRCC_HUMAN	Proline-rich protein PRCC	hypothetical protein
AAEL003441	PROM1_MOUSE	Prominin-1	Conserved hypothetical protein
AAEL009640	PRIP1_HUMAN	ProSAP-interacting protein 1	Conserved hypothetical protein
AAEL013430	PI2R_MOUSE	Prostacyclin receptor	hypothetical protein
AAEL013413	PRSS8_HUMAN	Prostasin	hypothetical protein
AAEL010680	ivbi4_dabrr	protease inhibitor 4	Conserved hypothetical protein
AAEL013450	adrm1_drome	proteasomal ubiquitin receptor adrm1 homolog	Conserved hypothetical protein
AAEL000815	PSME4_XENLA	Proteasome activator complex subunit 4	Conserved hypothetical protein
AAEL000022	PSMG2_HUMAN	Proteasome assembly chaperone 2	Conserved hypothetical protein
AAEL012325	ecm29_drome	proteasome-associated protein ecm29 homolog	Conserved hypothetical protein
AAEL002974	60A_DROVI	Protein 60A	Conserved hypothetical protein
AAEL010885	AATF_DROME	Protein AATF-like	Conserved hypothetical protein
AAEL005791	ASP_DROME	Protein abnormal spindle	Conserved hypothetical protein
AAEL014999	shep_drowi	protein alan shepard	Conserved hypothetical protein
AAEL000939	AMN1_RAT	Protein AMN1 homolog	Conserved hypothetical protein
AAEL010306	u239_drome	protein anon-73b1	Conserved hypothetical protein
AAEL014669	apte_drome	protein apterous	Conserved hypothetical protein
AAEL014791	APTE_DROME	Protein apterous	hypothetical protein
AAEL012816	arch_drome	protein archease-like	Conserved hypothetical protein
AAEL010810	ARV1_HUMAN	Protein ARV1	Conserved hypothetical protein
AAEL013992	aster_drome	protein asterix	Conserved hypothetical protein
AAEL007237	aste_drome	protein asteroid	Conserved hypothetical protein
AAEL012059	ASUN_DROPS	Protein asunder	Conserved hypothetical protein
AAEL004648	ATO_DROME	Protein atonal	hypothetical protein
AAEL007045	bora_drops	protein aurora borealis	Conserved hypothetical protein
AAEL013728	ave_drome	protein aveugle	Conserved hypothetical protein
AAEL000981	BCL9_DROME	Protein BCL9 homolog	hypothetical protein
AAEL004936	BICD_DROME	Protein bicaudal D	Conserved hypothetical protein
AAEL005829	BGB_DROME	Protein big brother	Conserved hypothetical protein
AAEL008961	BOWEL_DROME	Protein bowel	hypothetical protein
AAEL010842	bab1_drome	protein bric-a-brac 1	Conserved hypothetical protein
AAEL002499	BAB2_DROME	Protein bric-a-brac 2	hypothetical protein
AAEL011779	BAB2_DROME	Protein bric-a-brac 2	Conserved hypothetical protein
AAEL007682	BUN1_DROME	Protein bunched, class 1/class 3/D/E isoforms	Conserved hypothetical protein
AAEL013005	cnpy2_mouse	protein canopy homolog 2	Conserved hypothetical protein
AAEL002823	CASC3_XENLA	Protein CASC3	Conserved hypothetical protein
AAEL005058	CRBN_DROGR	Protein cereblon homolog	Conserved hypothetical protein
AAEL018331	CRBN_DROVI	Protein cereblon homolog	Conserved hypothetical protein
AAEL018331	CRBN_DROMO	Protein cereblon homolog	Conserved hypothetical protein
AAEL011552	CHN_DROME	Protein charlatan	hypothetical protein
AAEL009171	crerf_drome	protein crebrf homolog	Conserved hypothetical protein
AAEL005401	CREG1_MOUSE	Protein CREG1	Conserved hypothetical protein
AAEL005401	CREG1_HUMAN	Protein CREG1	Conserved hypothetical protein
AAEL014295	cwc15_drome	protein cwc15 homolog	Conserved hypothetical protein
AAEL010648	DRI_DROME	Protein dead ringer	hypothetical protein
AAEL007043	dek_human	protein dek	Conserved hypothetical protein
AAEL008229	DAB_DROME	Protein disabled	Conserved hypothetical protein
AAEL010401	disp_drome	protein dispatched	Conserved hypothetical protein
AAEL000504	DOK7_HUMAN	Protein Dok-7	Conserved hypothetical protein
AAEL009348	DOM3Z_DROME	Protein Dom3Z	Conserved hypothetical protein
AAEL014577	dom3z_drome	protein dom3z	Conserved hypothetical protein
AAEL001583	DOP1_DROME	Protein dopey-1 homolog	Conserved hypothetical protein
AAEL009114	DSX_DROME	Protein doublesex	Conserved hypothetical protein
AAEL003559	DONS_DROME	Protein downstream neighbor of son homolog	Conserved hypothetical protein
AAEL010760	dpcd_danre	protein dpcd	Conserved hypothetical protein
AAEL006629	dpy30_mouse	protein dpy-30 homolog	Conserved hypothetical protein
AAEL004283	DRM_ANOGA	Protein drumstick	Conserved hypothetical protein
AAEL000984	ECT2_HUMAN	Protein ECT2	Conserved hypothetical protein
AAEL008164	elav_drovi	protein elav	Conserved hypothetical protein
AAEL010978	ELYS_DROME	Protein ELYS homolog	hypothetical protein
AAEL002369	EMSY_DANRE	Protein EMSY	hypothetical protein
AAEL003566	EVA1C_MOUSE	Protein eva-1 homolog C	Conserved hypothetical protein
AAEL008495	expa_drome	protein expanded	Conserved hypothetical protein
AAEL002721	EMC_DROME	Protein extra-macrochaetae	Conserved hypothetical protein
AAEL007414	f136a_xentr	protein fam136a	Conserved hypothetical protein
AAEL015446	f136a_xenla	protein fam136a	Conserved hypothetical protein
AAEL012281	f188a_human	protein fam188a	Conserved hypothetical protein
AAEL009470	F188A_DROME	Protein FAM188A homolog	Conserved hypothetical protein
AAEL003688	F214A_HUMAN	Protein FAM214A	Conserved hypothetical protein
AAEL000838	FA43A_HUMAN	Protein FAM43A	hypothetical protein
AAEL018119	FA49A_CHICK	Protein FAM49A	Conserved hypothetical protein
AAEL018119	fa49b_mouse	protein fam49b	Conserved hypothetical protein
AAEL009606	fa76a_chick	protein fam76a	Conserved hypothetical protein
AAEL006920	flii_drome	protein flightless-1 ame	none
AAEL002303	F10C1_MOUSE	Protein FRA10AC1 homolog	Conserved hypothetical protein
AAEL006845	FRG1_DROME	Protein FRG1 homolog	Conserved hypothetical protein
AAEL004166	FRY_DROME	Protein furry	Conserved hypothetical protein
AAEL002244	FUZZY_DROME	Protein fuzzy	Conserved hypothetical protein
AAEL007436	gawky_drome	protein gawky	Conserved hypothetical protein
AAEL007447	GAWKY_DROME	Protein Gawky	hypothetical protein
AAEL007449	GAWKY_DROME	Protein Gawky	hypothetical protein
AAEL016964	glas_drome	protein glass	none
AAEL007329	how_drome	protein held out wings	Conserved hypothetical protein
AAEL001507	HID1_HUMAN	Protein HID1	Conserved hypothetical protein
AAEL012710	cuta_xenla	protein homolog flags	Conserved hypothetical protein
AAEL007317	intu_drome	protein inturned	Conserved hypothetical protein
AAEL007026	JTB_BRUMA	Protein JTB	Conserved hypothetical protein
AAEL010971	JARD2_DANRE	Protein Jumonji	hypothetical protein
AAEL007268	kibra_droan	protein kibra	Conserved hypothetical protein
AAEL010352	KPCI_DANRE	Protein kinase C iota type	hypothetical protein
AAEL001120	KPC1_DROME	Protein kinase C, brain isozyme	Conserved hypothetical protein
AAEL009893	pkcb1_human	protein kinase c-binding protein 1	Conserved hypothetical protein
AAEL000407	KISHA_MOUSE	Protein kish-A	Conserved hypothetical protein
AAEL004421	KRH2_DROME	Protein Kr-h2	hypothetical protein
AAEL008328	krh2_drome	protein kr-h2	Conserved hypothetical protein
AAEL013321	krup_drome	protein krueppel	Conserved hypothetical protein
AAEL002340	LAP4_DROME	Protein lap4	Conserved hypothetical protein
AAEL015459	LAP4_DROME	Protein lap4	hypothetical protein
AAEL010877	l2dtl_drome	protein lethal denticleless	Conserved hypothetical protein
AAEL002883	LIN10_CAEEL	Protein lin-10	Conserved hypothetical protein
AAEL004552	LIN52_PONAB	Protein lin-52 homolog	Conserved hypothetical protein
AAEL005893	LIN54_MOUSE	Protein lin-54 homolog	hypothetical protein
AAEL004846	LIN7B_RAT	Protein lin-7 homolog B	Conserved hypothetical protein
AAEL005631	LIN9_MOUSE	Protein lin-9 homolog	Conserved hypothetical protein
AAEL000950	LTV1_DROME	Protein LTV1 homolog	Conserved hypothetical protein
AAEL004300	LNPB_DANRE	Protein lunapark-B	Conserved hypothetical protein
AAEL018151	MAEL_CULQU	Protein maelstrom homolog	Conserved hypothetical protein
AAEL018151	MAEL_AEDAE	Protein maelstrom homolog	Conserved hypothetical protein
AAEL010054	MSL3_DROME	Protein male-specific lethal-3	Conserved hypothetical protein
AAEL009477	M21D2_HUMAN	Protein MB21D2	hypothetical protein
AAEL004302	MCM10_DROME	Protein MCM10 homolog	Conserved hypothetical protein
AAEL005735	MF2NB_DROME	Protein MEF2BNB homolog	Conserved hypothetical protein
AAEL009213	melt_drome	protein melted	Conserved hypothetical protein
AAEL011394	memo1_danre	protein memo1	Conserved hypothetical protein
AAEL014294	memo1_danre	protein memo1	Conserved hypothetical protein
AAEL008947	MST_DROME	Protein misato	Conserved hypothetical protein
AAEL007726	MMS22_DROME	Protein MMS22-like	hypothetical protein
AAEL002924	MO25_DROME	Protein Mo25	Conserved hypothetical protein
AAEL003923	MON2_DROME	Protein MON2 homolog	Conserved hypothetical protein
AAEL001857	MSTAA_DROME	Protein msta, isoform A	Conserved hypothetical protein
AAEL001936	MSTAA_DROME	Protein msta, isoform A	Conserved hypothetical protein
AAEL003295	MSTAA_DROME	Protein msta, isoform A	Conserved hypothetical protein
AAEL001920	MSTAB_DROME	Protein msta, isoform B	Conserved hypothetical protein
AAEL009757	MSTAB_DROME	Protein msta, isoform B	Conserved hypothetical protein
AAEL001527	MBL_DROME	Protein muscleblind	Conserved hypothetical protein
AAEL001531	MBL_DROME	Protein muscleblind	Conserved hypothetical protein
AAEL005904	NASP_DROME	Protein NASP homolog	Conserved hypothetical protein
AAEL005171	NDUF4_DROME	Protein NDUFAF4 homolog	Conserved hypothetical protein
AAEL001635	NEDD1_BOVIN	Protein NEDD1	Conserved hypothetical protein
AAEL007177	ntaq1_anoga	protein n-terminal glutamine amidohydrolase	Conserved hypothetical protein
AAEL017445	PDM1_DROME	Protein nubbin	hypothetical protein
AAEL001476	NUMB_DROME	Protein numb	Conserved hypothetical protein
AAEL008667	osp_drome	protein outspread	Conserved hypothetical protein
AAEL013502	POF_DROME	Protein painting of fourth	hypothetical protein
AAEL001431	PATL1_DANRE	Protein PAT1 homolog 1	hypothetical protein
AAEL005388	PATL1_HUMAN	Protein PAT1 homolog 1	Conserved hypothetical protein
AAEL002420	PELI_DROME	Protein pellino	Conserved hypothetical protein
AAEL009912	PEN_DROME	Protein penguin	Conserved hypothetical protein
AAEL007679	pp1rb_danre	protein phosphatase 1 regulatory subunit 11	Conserved hypothetical protein
AAEL012751	mypt1_danre	protein phosphatase 1 regulatory subunit 12a	Conserved hypothetical protein
AAEL007219	ppr21_xenla	protein phosphatase 1 regulatory subunit 21	Conserved hypothetical protein
AAEL010232	PPR42_DANRE	Protein phosphatase 1 regulatory subunit 42	Conserved hypothetical protein
AAEL003326	PPM1B_RAT	Protein phosphatase 1B	hypothetical protein
AAEL001170	PPME1_MOUSE	Protein phosphatase methylesterase 1	Conserved hypothetical protein
AAEL007111	PHLPP_DROME	Protein phosphatase PHLPP-like protein	hypothetical protein
AAEL006926	pclo_chick	protein piccolo	Conserved hypothetical protein
AAEL005659	PRRC1_DANRE	Protein PRRC1	Conserved hypothetical protein
AAEL011602	PRUNE_RAT	Protein prune homolog	Conserved hypothetical protein
AAEL001471	REF2P_DROSI	Protein ref(2)P	hypothetical protein
AAEL013393	rft1_drome	protein rft1 homolog	Conserved hypothetical protein
AAEL004502	RHOM_DROME	Protein rhomboid	Conserved hypothetical protein
AAEL009681	RHOM_DROME	Protein rhomboid	Conserved hypothetical protein
AAEL018319	RIG_DROME	Protein rigor mortis	hypothetical protein
AAEL018319	RIG_DROME	Protein rigor mortis	hypothetical protein
AAEL009407	RMD5A_XENTR	Protein RMD5 homolog A	Conserved hypothetical protein
AAEL000738	ROGDI_DROME	Protein rogdi	Conserved hypothetical protein
AAEL002986	SCAF8_HUMAN	Protein SCAF8	Conserved hypothetical protein
AAEL008054	sclla_drome	protein scylla	Conserved hypothetical protein
AAEL008852	SDA1_DROME	Protein SDA1 homolog	Conserved hypothetical protein
AAEL004514	SE1L1_MOUSE	Protein sel-1 homolog 1	Conserved hypothetical protein
AAEL008521	se1l1_mouse	protein sel-1 homolog 1	Conserved hypothetical protein
AAEL004090	SRAC1_BOVIN	Protein SERAC1	Conserved hypothetical protein
AAEL008906	sgt1_drome	protein sgt1 homolog ecdysoneless	Conserved hypothetical protein
AAEL011386	wif1_drome	protein shifted	Conserved hypothetical protein
AAEL018269	SHRM_DROME	Protein Shroom	Conserved hypothetical protein
AAEL004494	SICK_DROME	Protein sickie	Conserved hypothetical protein
AAEL013106	SDK2_HUMAN	Protein sidekick-2	hypothetical protein
AAEL006736	HFW2_DROME	Protein singed wings 2	Conserved hypothetical protein
AAEL007453	SOB_DROME	Protein sister of odd and bowel	hypothetical protein
AAEL009148	SLIT_DROME	Protein slit	hypothetical protein
AAEL004808	SON_MOUSE	Protein SON	Conserved hypothetical protein
AAEL009430	spen_drome	protein split ends	predicted protein
AAEL014701	ssxt_mouse	protein ssxt	Conserved hypothetical protein
AAEL005704	STAR_DROME	Protein Star	Conserved hypothetical protein
AAEL018225	SBNO1_HUMAN	Protein strawberry notch homolog 1	Conserved hypothetical protein
AAEL012818	sys1_mouse	protein sys1 homolog	Conserved hypothetical protein
AAEL001287	TAKT_DROME	Protein takeout	Conserved hypothetical protein
AAEL001294	TAKT_DROME	Protein takeout	Conserved hypothetical protein
AAEL001306	TAKT_DROME	Protein takeout	Conserved hypothetical protein
AAEL001323	TAKT_DROME	Protein takeout	Conserved hypothetical protein
AAEL011966	takt_drome	protein takeout flags	Conserved hypothetical protein
AAEL013326	takt_drome	protein takeout flags	Conserved hypothetical protein
AAEL014366	takt_drome	protein takeout flags	Conserved hypothetical protein
AAEL012160	TAMO_DROME	Protein tamozhennic	hypothetical protein
AAEL012166	tamo_drome	protein tamozhennic	Conserved hypothetical protein
AAEL012166	TAMO_DROME	Protein tamozhennic	Conserved hypothetical protein
AAEL013090	TAN_DROME	Protein tantalus	hypothetical protein
AAEL013578	TAN_DROME	Protein tantalus	hypothetical protein
AAEL011635	tx261_rat	protein tex261	Conserved hypothetical protein
AAEL003648	TIPIN_DROME	Protein TIPIN homolog	Conserved hypothetical protein
AAEL007618	TOLL_DROME	Protein toll	Conserved hypothetical protein
AAEL010843	SUI1_ANOGA	Protein translation factor SUI1 homolog	Conserved hypothetical protein
AAEL001543	SECA_BACFN	Protein translocase subunit SecA	hypothetical protein
AAEL006589	TRC8_DROME	Protein TRC8 homolog	Conserved hypothetical protein
AAEL006724	tssc1_gecja	protein tssc1	Conserved hypothetical protein
AAEL007728	TID_DROVI	Protein tumorous imaginal discs, mitochondrial	hypothetical protein
AAEL010941	ttyh2_xenla	protein tweety homolog 2	Conserved hypothetical protein
AAEL011800	TTY2_DROME	Protein tweety-2	hypothetical protein
AAEL009538	TSG_DROME	Protein twisted gastrulation	Conserved hypothetical protein
AAEL010213	TSG_DROME	Protein twisted gastrulation	Conserved hypothetical protein
AAEL007387	UBS3A_DROME	Protein UBASH3A homolog	Conserved hypothetical protein
AAEL002357	UN13B_MOUSE	Protein unc-13 homolog B	Conserved hypothetical protein
AAEL004690	UN13D_HUMAN	Protein unc-13 homolog D	Conserved hypothetical protein
AAEL009168	un45a_rat	protein unc-45 homolog a	Conserved hypothetical protein
AAEL013898	unc50_drome	protein unc-50 homolog	Conserved hypothetical protein
AAEL012212	unc80_drome	protein unc-80 homolog	Conserved hypothetical protein
AAEL009109	uxt_rat	protein uxt	Conserved hypothetical protein
AAEL011389	VAC14_DANRE	Protein VAC14 homolog	Conserved hypothetical protein
AAEL007554	vls_drome	protein valois	Conserved hypothetical protein
AAEL012977	vein_drome	protein vein	Conserved hypothetical protein
AAEL003240	VG_DROME	Protein vestigial	Conserved hypothetical protein
AAEL003263	VG_DROME	Protein vestigial	hypothetical protein
AAEL009878	VIR_DROPS	Protein virilizer	Conserved hypothetical protein
AAEL012178	WECH_DROME	Protein wech	hypothetical protein
AAEL002532	WAPL_DROME	Protein wings apart-like	Conserved hypothetical protein
AAEL007842	WLS_DROVI	Protein wntless	Conserved hypothetical protein
AAEL014943	wos2_schpo	protein wos2	Conserved hypothetical protein
AAEL011699	YELL_DROYA	Protein yellow	hypothetical protein
AAEL005500	YIF1B_MOUSE	Protein YIF1B	Conserved hypothetical protein
AAEL001596	YIPF1_MOUSE	Protein YIPF1	Conserved hypothetical protein
AAEL011754	YIPF7_MOUSE	Protein YIPF7	Conserved hypothetical protein
AAEL014018	yorki_drome	protein yorkie	Conserved hypothetical protein
AAEL002358	ZER1_DROME	Protein zer-1 homolog	Conserved hypothetical protein
AAEL007083	ZER1_DROME	Protein zer-1 homolog	Conserved hypothetical protein
AAEL005433	ZWILC_DROME	Protein zwilch	Conserved hypothetical protein
AAEL015555	zwilc_drome	protein zwilch	Conserved hypothetical protein
AAEL005430	MICAL_DROME	Protein-methionine sulfoxide oxidase Mical	hypothetical protein
AAEL006897	mica3_bovin	protein-methionine sulfoxide oxidase mical3	Conserved hypothetical protein
AAEL009867	TPST_DROME	Protein-tyrosine sulfotransferase	hypothetical protein
AAEL005814	PRTGB_DANRE	Protogenin B	Conserved hypothetical protein
AAEL007123	RET_HUMAN	Proto-oncogene tyrosine-protein kinase receptor Ret	hypothetical protein
AAEL002898	PHS_DROVI	Pterin-4-alpha-carbinolamine dehydratase	Conserved hypothetical protein
AAEL004951	CU20_MANSE	Pupal cuticle protein 20	Conserved hypothetical protein
AAEL014418	cu20_manse	pupal cuticle protein 20	Conserved hypothetical protein
AAEL011068	cuc1b_tenmo	pupal cuticle protein c1b	Conserved hypothetical protein
AAEL008290	cupp_drome	pupal cuticle protein flags	Conserved hypothetical protein
AAEL001519	PKHG4_HUMAN	Puratrophin-1	hypothetical protein
AAEL004066	PKHG4_HUMAN	Puratrophin-1	Conserved hypothetical protein
AAEL012786	psa_human	puromycin-sensitive aminopeptidase	Conserved hypothetical protein
AAEL001438	Y381_RICFE	Putative ankyrin repeat protein RF 0381	hypothetical protein
AAEL002366	Y381_RICFE	Putative ankyrin repeat protein RF 0381	Conserved hypothetical protein
AAEL003726	Y381_RICFE	Putative ankyrin repeat protein RF 0381	Conserved hypothetical protein
AAEL003728	Y381_RICFE	Putative ankyrin repeat protein RF 0381	Conserved hypothetical protein
AAEL003740	Y381_RICFE	Putative ankyrin repeat protein RF 0381	Conserved hypothetical protein
AAEL006754	Y381_RICFE	Putative ankyrin repeat protein RF 0381	Conserved hypothetical protein
AAEL010687	Y580_RICFE	Putative ankyrin repeat protein RF 0580	Conserved hypothetical protein
AAEL000619	ATPK_DROME	Putative ATP synthase subunit f, mitochondrial	Conserved hypothetical protein
AAEL000877	ATPK_DROME	Putative ATP synthase subunit f, mitochondrial	Conserved hypothetical protein
AAEL001718	ATPK_DROME	Putative ATP synthase subunit f, mitochondrial	Conserved hypothetical protein
AAEL002897	ATPK_DROME	Putative ATP synthase subunit f, mitochondrial	Conserved hypothetical protein
AAEL010754	ATPK_DROME	Putative ATP synthase subunit f, mitochondrial	hypothetical protein
AAEL011110	ATPK_DROME	Putative ATP synthase subunit f, mitochondrial	Conserved hypothetical protein
AAEL000871	FACR1_DROME	Putative fatty acyl-CoA reductase CG5065	Conserved hypothetical protein
AAEL000910	FACR1_DROME	Putative fatty acyl-CoA reductase CG5065	Conserved hypothetical protein
AAEL002533	FACR1_DROME	Putative fatty acyl-CoA reductase CG5065	Conserved hypothetical protein
AAEL005296	FACR1_DROME	Putative fatty acyl-CoA reductase CG5065	Conserved hypothetical protein
AAEL018337	FACR1_DROME	Putative fatty acyl-CoA reductase CG5065	Conserved hypothetical protein
AAEL018337	FACR1_DROME	Putative fatty acyl-CoA reductase CG5065	Conserved hypothetical protein
AAEL006774	FACR1_DROME	Putative fatty acyl-CoA reductase CG5065	Conserved hypothetical protein
AAEL008125	FACR1_DROME	Putative fatty acyl-CoA reductase CG5065	Conserved hypothetical protein
AAEL006322	FRRS1_DROME	Putative ferric-chelate reductase 1 homolog	Conserved hypothetical protein
AAEL012375	PHTF_DROME	Putative homeodomain transcription factor	Conserved hypothetical protein
AAEL002165	HYI_DROME	Putative hydroxypyruvate isomerase	Conserved hypothetical protein
AAEL002198	OSATC_DROME	Putative oligosaccharyltransferase complex subunit CG9662	Conserved hypothetical protein
AAEL004554	OPA32_DROME	Putative OPA3-like protein CG13603	Conserved hypothetical protein
AAEL002758	PTRD1_BOVIN	Putative peptidyl-tRNA hydrolase PTRHD1	Conserved hypothetical protein
AAEL005036	RPAP2_DROME	Putative RNA polymerase II subunit B1 CTD phosphatase RPAP2 homolog	Conserved hypothetical protein
AAEL003599	SRX_DROME	Putative sulfiredoxin	Conserved hypothetical protein
AAEL015613	CIC_DROME	Putative transcription factor capicua	hypothetical protein
AAEL011831	SOX14_DROME	Putative transcription factor SOX-14	Conserved hypothetical protein
AAEL000771	SOX15_DROME	Putative transcription factor SOX-15	hypothetical protein
AAEL000792	SOX15_DROME	Putative transcription factor SOX-15	Conserved hypothetical protein
AAEL005504	CAF17_HUMAN	Putative transferase CAF17, mitochondrial	Conserved hypothetical protein
AAEL009989	YOU1_CAEEL	Putative transporter ZK637.1	hypothetical protein
AAEL010362	PUS10_DROME	Putative tRNA pseudouridine synthase Pus10	Conserved hypothetical protein
AAEL009090	USB1_RAT	Putative U6 snRNA phosphodiesterase	Conserved hypothetical protein
AAEL004180	COQ6_DROME	Putative ubiquinone biosynthesis monooxygenase COQ6	Conserved hypothetical protein
AAEL013210	ZSA5D_HUMAN	Putative zinc finger and SCAN domain-containing protein 5D	hypothetical protein
AAEL001594	ZN724_HUMAN	Putative zinc finger protein 724	Conserved hypothetical protein
AAEL010287	ZN840_HUMAN	Putative zinc finger protein 840	hypothetical protein
AAEL011597	phop2_mouse	pyridoxal phosphate phosphatase phospho2	Conserved hypothetical protein
AAEL018171	RB3GP_DROME	Rab3 GTPase-activating protein catalytic subunit	Conserved hypothetical protein
AAEL010285	RB3GP_MOUSE	Rab3 GTPase-activating protein catalytic subunit	Conserved hypothetical protein
AAEL010283	rb3gp_mouse	rab3 gtpase-activating protein catalytic subunit	Conserved hypothetical protein
AAEL009668	RBGPR_DROME	Rab3 GTPase-activating protein regulatory subunit	Conserved hypothetical protein
AAEL011765	gorab_mouse	rab6-interacting golgin	Conserved hypothetical protein
AAEL013842	rbns5_mouse	rabenosyn-5	Conserved hypothetical protein
AAEL018310	RABL6_HUMAN	Rab-like protein 6	Conserved hypothetical protein
AAEL000562	LTOR1_RAT	Ragulator complex protein LAMTOR1	Conserved hypothetical protein
AAEL004056	LTOR3_DROME	Ragulator complex protein LAMTOR3 homolog	Conserved hypothetical protein
AAEL006529	RLGPB_HUMAN	Ral GTPase-activating protein subunit beta	hypothetical protein
AAEL002089	RLIP_DROME	RalA-binding protein 1	Conserved hypothetical protein
AAEL009428	REPS1_HUMAN	RalBP1-associated Eps domain-containing protein 1	Conserved hypothetical protein
AAEL014529	ranb3_macfa	ran-binding protein 3	Conserved hypothetical protein
AAEL008645	ranb9_danre	ran-binding protein 9 short= 9	Conserved hypothetical protein
AAEL014621	HOIL1_DANRE	RanBP-type and C3HC4-type zinc finger-containing protein 1	hypothetical protein
AAEL010329	RPGF4_HUMAN	Rap guanine nucleotide exchange factor 4	Conserved hypothetical protein
AAEL014488	RASF8_MOUSE	Ras association domain-containing protein 8	hypothetical protein
AAEL005528	G3BP2_PONAB	Ras GTPase-activating protein-binding protein 2	Conserved hypothetical protein
AAEL001188	RRAGA_HUMAN	Ras-related GTP-binding protein A	Conserved hypothetical protein
AAEL005197	RRAGC_MOUSE	Ras-related GTP-binding protein C	Conserved hypothetical protein
AAEL009342	RAB14_DICDI	Ras-related protein Rab-14	hypothetical protein
AAEL013252	RAB14_MOUSE	Ras-related protein Rab-14	hypothetical protein
AAEL012857	RAP2C_MOUSE	Ras-related protein Rap-2c	hypothetical protein
AAEL018213	RGRF1_RAT	Ras-specific guanine nucleotide-releasing factor 1	Conserved hypothetical protein
AAEL018348	RBCC1_HUMAN	RB1-inducible coiled-coil protein 1	Conserved hypothetical protein
AAEL010011	rbak_human	rb-associated krab zinc finger protein	Conserved hypothetical protein
AAEL008394	romo1_danre	reactive oxygen species modulator 1	Conserved hypothetical protein
AAEL006632	REEP2_MOUSE	Receptor expression-enhancing protein 2	Conserved hypothetical protein
AAEL006632	REEP2_HUMAN	Receptor expression-enhancing protein 2	Conserved hypothetical protein
AAEL006632	reep2_human	receptor expression-enhancing protein 2	Conserved hypothetical protein
AAEL009604	reep5_bovin	receptor expression-enhancing protein 5	Conserved hypothetical protein
AAEL014181	PTPRK_HUMAN	Receptor-type tyrosine-protein phosphatase kappa	hypothetical protein
AAEL018217	PTPRR_RAT	Receptor-type tyrosine-protein phosphatase R	hypothetical protein
AAEL007058	RMI1_XENLA	RecQ-mediated genome instability protein 1	Conserved hypothetical protein
AAEL018324	RIMS2_HUMAN	Regulating synaptic membrane exocytosis protein 2	Conserved hypothetical protein
AAEL013618	rims2_mouse	regulating synaptic membrane exocytosis protein 2	Conserved hypothetical protein
AAEL005103	RPR1A_MOUSE	Regulation of nuclear pre-mRNA domain-containing protein 1A	Conserved hypothetical protein
AAEL005158	RPR1A_MOUSE	Regulation of nuclear pre-mRNA domain-containing protein 1A	Conserved hypothetical protein
AAEL001651	RPRD2_HUMAN	Regulation of nuclear pre-mRNA domain-containing protein 2	Conserved hypothetical protein
AAEL012029	RGA_DROME	Regulator of gene activity	Conserved hypothetical protein
AAEL012029	rga_drome	regulator of gene activity	Conserved hypothetical protein
AAEL007358	RGS_DROME	Regulator of G-protein signaling loco	hypothetical protein
AAEL018139	RGS_DROME	Regulator of G-protein signaling loco	hypothetical protein
AAEL003405	RMD1_MOUSE	Regulator of microtubule dynamics protein 1	Conserved hypothetical protein
AAEL003428	RMD1_HUMAN	Regulator of microtubule dynamics protein 1	Conserved hypothetical protein
AAEL003430	RMD1_BOVIN	Regulator of microtubule dynamics protein 1	Conserved hypothetical protein
AAEL010598	rent2_human	regulator of nonsense transcripts 2	Conserved hypothetical protein
AAEL003735	REN3A_HUMAN	Regulator of nonsense transcripts 3A	Conserved hypothetical protein
AAEL006865	rptor_human	regulatory-associated protein of mtor	Conserved hypothetical protein
AAEL007690	rptor_human	regulatory-associated protein of mtor	Conserved hypothetical protein
AAEL008063	RSF1_HUMAN	Remodeling and spacing factor 1	Conserved hypothetical protein
AAEL008063	rsf1_human	remodeling and spacing factor 1	Conserved hypothetical protein
AAEL002411	RENR_BOVIN	Renin receptor	Conserved hypothetical protein
AAEL005570	REPI1_MOUSE	Replication initiator 1	hypothetical protein
AAEL006976	MAF1_HUMAN	Repressor of RNA polymerase III transcription MAF1 homolog	Conserved hypothetical protein
AAEL011155	RMND1_HUMAN	Required for meiotic nuclear division protein 1 homolog	Conserved hypothetical protein
AAEL009688	RHG10_BOVIN	Rho GTPase-activating protein 10	hypothetical protein
AAEL012236	RHGBA_MOUSE	Rho GTPase-activating protein 11A	hypothetical protein
AAEL014901	rhg18_mouse	rho gtpase-activating protein 18	Conserved hypothetical protein
AAEL018248	rhg20_human	rho gtpase-activating protein 20	Conserved hypothetical protein
AAEL014308	RHG26_CHICK	Rho GTPase-activating protein 26	hypothetical protein
AAEL006191	RHG39_HUMAN	Rho GTPase-activating protein 39	hypothetical protein
AAEL012602	ARHGA_HUMAN	Rho guanine nucleotide exchange factor 10	hypothetical protein
AAEL011061	ARHGB_HUMAN	Rho guanine nucleotide exchange factor 11	hypothetical protein
AAEL011065	ARHGB_HUMAN	Rho guanine nucleotide exchange factor 11	hypothetical protein
AAEL002100	ARHGH_HUMAN	Rho guanine nucleotide exchange factor 17	hypothetical protein
AAEL002123	ARHGH_HUMAN	Rho guanine nucleotide exchange factor 17	Conserved hypothetical protein
AAEL001509	ARHGP_HUMAN	Rho guanine nucleotide exchange factor 25	Conserved hypothetical protein
AAEL000734	ARHGQ_HUMAN	Rho guanine nucleotide exchange factor 26	hypothetical protein
AAEL002562	POP7_HUMAN	Ribonuclease P protein subunit p20	Conserved hypothetical protein
AAEL003455	RP25L_HUMAN	Ribonuclease P protein subunit p25-like protein	Conserved hypothetical protein
AAEL002249	LAS1L_MOUSE	Ribosomal biogenesis protein LAS1L	Conserved hypothetical protein
AAEL008189	ks6c1_human	ribosomal protein s6 kinase delta-1	Conserved hypothetical protein
AAEL006637	RRP8_DROME	Ribosomal RNA-processing protein 8	Conserved hypothetical protein
AAEL012100	NOP15_YEAST	Ribosome biogenesis protein 15	Conserved hypothetical protein
AAEL013533	nsa2_human	ribosome biogenesis protein nsa2 homolog	Conserved hypothetical protein
AAEL010333	tsr3_mouse	ribosome biogenesis protein tsr3 homolog	Conserved hypothetical protein
AAEL006625	sbds_rat	ribosome maturation protein sbds	Conserved hypothetical protein
AAEL004455	RPF2_DROME	Ribosome production factor 2 homolog	Conserved hypothetical protein
AAEL012476	RIPL_DROME	RILP-like protein homolog	Conserved hypothetical protein
AAEL003343	RSPRY_MOUSE	RING finger and SPRY domain-containing protein 1	hypothetical protein
AAEL009719	RNFT2_MOUSE	RING finger and transmembrane domain-containing protein 2	Conserved hypothetical protein
AAEL009719	rnft2_mouse	ring finger and transmembrane domain-containing protein 2	Conserved hypothetical protein
AAEL008854	rnf10_xenla	ring finger protein 10	Conserved hypothetical protein
AAEL018281	RN121_XENTR	RING finger protein 121	hypothetical protein
AAEL018281	RN121_XENLA	RING finger protein 121	Conserved hypothetical protein
AAEL004356	RN165_HUMAN	RING finger protein 165	hypothetical protein
AAEL014694	RNF17_MACFA	RING finger protein 17	hypothetical protein
AAEL007527	NHL1_CAEEL	RING finger protein nhl-1	Conserved hypothetical protein
AAEL018336	RBX2_HUMAN	RING-box protein 2	Conserved hypothetical protein
AAEL018336	RBX1_YEAST	RING-box protein HRT1	Conserved hypothetical protein
AAEL007462	RINT1_DROME	RINT1-like protein	Conserved hypothetical protein
AAEL009023	rmtl1_drome	rna methyltransferase-like protein 1 homolog	Conserved hypothetical protein
AAEL018357	ELL_HUMAN	RNA polymerase II elongation factor ELL	hypothetical protein
AAEL001339	PAF1_DANRE	RNA polymerase II-associated factor 1 homolog	Conserved hypothetical protein
AAEL014957	rpap3_xentr	rna polymerase ii-associated protein 3	Conserved hypothetical protein
AAEL003976	RTF1_DROME	RNA polymerase-associated protein Rtf1	Conserved hypothetical protein
AAEL007487	RUSD1_DANRE	RNA pseudouridylate synthase domain-containing protein 1	Conserved hypothetical protein
AAEL012708	mex3c_mouse	rna-binding e3 ubiquitin-protein ligase mex3c	Conserved hypothetical protein
AAEL011533	RBM12_MACMU	RNA-binding protein 12	hypothetical protein
AAEL003407	RB24B_XENLA	RNA-binding protein 24-B	Conserved hypothetical protein
AAEL012618	rbm34_mouse	rna-binding protein 34	Conserved hypothetical protein
AAEL008317	RBM38_HUMAN	RNA-binding protein 38	Conserved hypothetical protein
AAEL005083	RBM40_PONAB	RNA-binding protein 40	Conserved hypothetical protein
AAEL005394	CAZ_DROME	RNA-binding protein cabeza	Conserved hypothetical protein
AAEL011420	fusil_drome	rna-binding protein fusilli	Conserved hypothetical protein
AAEL000729	MSIR6_DROME	RNA-binding protein Musashi homolog Rbp6	hypothetical protein
AAEL005628	NOB1_HUMAN	RNA-binding protein NOB1	Conserved hypothetical protein
AAEL011832	PNO1_DROME	RNA-binding protein pno1	Conserved hypothetical protein
AAEL012820	140u_drome	rpii140-upstream gene protein	Conserved hypothetical protein
AAEL007697	FCF1_HUMAN	rRNA-processing protein FCF1 homolog	Conserved hypothetical protein
AAEL004482	RRP15_DROME	RRP15-like protein	Conserved hypothetical protein
AAEL012137	rubic_human	run domain beclin-1 interacting and cystein-rich containing protein	Conserved hypothetical protein
AAEL007647	rwdd1_rat	rwd domain-containing protein 1	Conserved hypothetical protein
AAEL004934	SCAPE_HUMAN	S phase cyclin A-associated protein in the endoplasmic reticulum	hypothetical protein
AAEL005326	SAC31_HUMAN	SAC3 domain-containing protein 1	Conserved hypothetical protein
AAEL002857	SCPDL_PONAB	Saccharopine dehydrogenase-like oxidoreductase	Conserved hypothetical protein
AAEL002861	SCPDL_HUMAN	Saccharopine dehydrogenase-like oxidoreductase	Conserved hypothetical protein
AAEL002882	SCPDL_HUMAN	Saccharopine dehydrogenase-like oxidoreductase	Conserved hypothetical protein
AAEL009448	SGF29_RAT	SAGA-associated factor 29 homolog	Conserved hypothetical protein
AAEL010025	SGF29_RAT	SAGA-associated factor 29 homolog	Conserved hypothetical protein
AAEL013687	sgf29_rat	saga-associated factor 29 homolog	Conserved hypothetical protein
AAEL001347	SALL1_MOUSE	Sal-like protein 1	Conserved hypothetical protein
AAEL003199	SASH3_BOVIN	SAM and SH3 domain-containing protein 3	Conserved hypothetical protein
AAEL000460	SAM50_DROME	SAM50-like protein CG7639	Conserved hypothetical protein
AAEL009879	SARNP_MOUSE	SAP domain-containing ribonucleoprotein	Conserved hypothetical protein
AAEL008636	S30BP_HUMAN	SAP30-binding protein	Conserved hypothetical protein
AAEL001065	SMDC1_HUMAN	SAYSvFN domain-containing protein 1	Conserved hypothetical protein
AAEL012247	SCYL2_HUMAN	SCY1-like protein 2	Conserved hypothetical protein
AAEL005335	SESD1_MOUSE	SEC14 domain and spectrin repeat-containing protein 1	Conserved hypothetical protein
AAEL008650	SCRN1_MOUSE	Secernin-1	Conserved hypothetical protein
AAEL003244	SRGEF_MOUSE	Secretion-regulating guanine nucleotide exchange factor	Conserved hypothetical protein
AAEL002129	BSCL2_DROME	Seipin	Conserved hypothetical protein
AAEL011576	sbp2l_mouse	selenocysteine insertion sequence-binding protein 2-like	Conserved hypothetical protein
AAEL007944	SELT_DROME	SelT-like protein	Conserved hypothetical protein
AAEL008116	espl1_mouse	separin	Conserved hypothetical protein
AAEL000900	SRYA_DROVI	Serendipity locus protein alpha	Conserved hypothetical protein
AAEL014216	sryc_drome	serendipity locus protein h-1	Conserved hypothetical protein
AAEL005048	SPTSB_XENTR	Serine palmitoyltransferase small subunit B	Conserved hypothetical protein
AAEL014350	EAST_DROME	Serine protease easter	hypothetical protein
AAEL003233	east_drome	serine protease easter flags	predicted protein
AAEL014353	east_drome	serine protease easter flags	Conserved hypothetical protein
AAEL003276	SNAK_DROME	Serine protease snake	hypothetical protein
AAEL004948	SNAK_DROME	Serine protease snake	Conserved hypothetical protein
AAEL005645	SNAK_DROME	Serine protease snake	hypothetical protein
AAEL010270	SNAK_DROME	Serine protease snake	hypothetical protein
AAEL009554	snak_drome	serine protease snake flags	Conserved hypothetical protein
AAEL013032	snak_drome	serine protease snake flags	Conserved hypothetical protein
AAEL013319	p2r3a_human	serine threonine-protein phosphatase 2a regulatory subunit b subunit alpha	Conserved hypothetical protein
AAEL013334	pp4r3_drome	serine threonine-protein phosphatase 4 regulatory subunit 3	Conserved hypothetical protein
AAEL006915	pgam5_drops	serine threonine-protein phosphatase mitochondrial	Conserved hypothetical protein
AAEL001997	SRSF2_PANTR	Serine/arginine-rich splicing factor 2	Conserved hypothetical protein
AAEL005679	CHK1_DROME	Serine/threonine-protein kinase grp	hypothetical protein
AAEL015082	PAKM_DROME	Serine/threonine-protein kinase PAK mbt	hypothetical protein
AAEL010643	PAK1_CAEEL	Serine/threonine-protein kinase pak-1	hypothetical protein
AAEL018206	SMG1_MOUSE	Serine/threonine-protein kinase SMG1	hypothetical protein
AAEL003819	UNC51_CAEEL	Serine/threonine-protein kinase unc-51	Conserved hypothetical protein
AAEL013050	WNK1_HUMAN	Serine/threonine-protein kinase WNK1	hypothetical protein
AAEL002852	P2R3C_HUMAN	Serine/threonine-protein phosphatase 2A regulatory subunit B'' subunit gamma	Conserved hypothetical protein
AAEL001129	PP4R2_DROME	Serine/threonine-protein phosphatase 4 regulatory subunit 2	Conserved hypothetical protein
AAEL006443	ANR52_DANRE	Serine/threonine-protein phosphatase 6 regulatory ankyrin repeat subunit C	hypothetical protein
AAEL001742	SAPS3_HUMAN	Serine/threonine-protein phosphatase 6 regulatory subunit 3	Conserved hypothetical protein
AAEL006025	PPT1_SCHPO	Serine/threonine-protein phosphatase T	Conserved hypothetical protein
AAEL001149	GPRS_DROME	Serine-enriched protein	Conserved hypothetical protein
AAEL005050	SYSM_MOUSE	Serine--tRNA ligase, mitochondrial	Conserved hypothetical protein
AAEL006938	SYSM_MOUSE	Serine--tRNA ligase, mitochondrial	Conserved hypothetical protein
AAEL008720	SRF_DROME	Serum response factor homolog	Conserved hypothetical protein
AAEL010925	SRF_DROME	Serum response factor homolog	hypothetical protein
AAEL002935	SESQ1_HUMAN	Sesquipedalian-1	Conserved hypothetical protein
AAEL003447	SMYD3_MOUSE	SET and MYND domain-containing protein 3	Conserved hypothetical protein
AAEL003674	SMYD3_HUMAN	SET and MYND domain-containing protein 3	Conserved hypothetical protein
AAEL001050	SMYD4_PONAB	SET and MYND domain-containing protein 4	Conserved hypothetical protein
AAEL003516	SMYD4_PONAB	SET and MYND domain-containing protein 4	Conserved hypothetical protein
AAEL003527	SMYD4_HUMAN	SET and MYND domain-containing protein 4	Conserved hypothetical protein
AAEL018138	SMYD4_MOUSE	SET and MYND domain-containing protein 4	hypothetical protein
AAEL000436	SMYD5_XENLA	SET and MYND domain-containing protein 5	Conserved hypothetical protein
AAEL001262	SEM5_CAEEL	Sex muscle abnormal protein 5	Conserved hypothetical protein
AAEL004961	SHF_MOUSE	SH2 domain-containing adapter protein F	Conserved hypothetical protein
AAEL005347	SH2D3_HUMAN	SH2 domain-containing protein 3C	hypothetical protein
AAEL018115	STAC2_HUMAN	SH3 and cysteine-rich domain-containing protein 2	Conserved hypothetical protein
AAEL004337	SHAN3_HUMAN	SH3 and multiple ankyrin repeat domains protein 3	hypothetical protein
AAEL007990	SH3BG_DROME	SH3 domain-binding glutamic acid-rich protein homolog	Conserved hypothetical protein
AAEL007990	sh3l1_mouse	sh3 domain-binding glutamic acid-rich-like protein	Conserved hypothetical protein
AAEL003824	3BP5H_DROME	SH3 domain-binding protein 5 homolog	Conserved hypothetical protein
AAEL009014	3bp5l_mouse	sh3 domain-binding protein 5-like	Conserved hypothetical protein
AAEL015075	3bp5l_xenla	sh3 domain-binding protein 5-like	Conserved hypothetical protein
AAEL011133	SH319_MOUSE	SH3 domain-containing protein 19	hypothetical protein
AAEL004311	SCOC_BRUMA	Short coiled-coil protein homolog	Conserved hypothetical protein
AAEL005304	SSP4_DROME	Short spindle protein 4	Conserved hypothetical protein
AAEL010510	ssp4_drome	short spindle protein 4	Conserved hypothetical protein
AAEL004914	SRP19_DROME	Signal recognition particle 19 kDa protein	Conserved hypothetical protein
AAEL013264	STA5B_MOUSE	Signal transducer and activator of transcription 5B	hypothetical protein
AAEL008724	dcc1_xentr	sister chromatid cohesion protein dcc1	Conserved hypothetical protein
AAEL009792	slik5_mouse	slit and ntrk-like protein 5 flags	none
AAEL013977	snip1_rat	smad nuclear interacting protein 1	Conserved hypothetical protein
AAEL014585	snip1_rat	smad nuclear interacting protein 1	Conserved hypothetical protein
AAEL015419	sgsm3_xenla	small g protein signaling modulator 3 homolog	Conserved hypothetical protein
AAEL010029	henmt_drome	small rna 2 -o-methyltransferase	Conserved hypothetical protein
AAEL012147	UTP20_MOUSE	Small subunit processome component 20 homolog	Conserved hypothetical protein
AAEL015064	sumo3_xentr	small ubiquitin-related modifier 3	Conserved hypothetical protein
AAEL015064	sumo3_xentr	small ubiquitin-related modifier 3	Conserved hypothetical protein
AAEL012429	smtl1_human	smoothelin-like protein 1	Conserved hypothetical protein
AAEL014280	snapn_drome	snapin protein homolog	Conserved hypothetical protein
AAEL008761	SNPC1_HUMAN	snRNA-activating protein complex subunit 1	Conserved hypothetical protein
AAEL002106	SNPC3_RAT	snRNA-activating protein complex subunit 3	Conserved hypothetical protein
AAEL018322	SNPC4_MOUSE	snRNA-activating protein complex subunit 4	hypothetical protein
AAEL000724	SPN1_HUMAN	Snurportin-1	Conserved hypothetical protein
AAEL012916	nkain_drome	sodium potassium-transporting atpase subunit beta-1-interacting protein	Conserved hypothetical protein
AAEL012335	s12a4_rat	solute carrier family 12 member 4	Conserved hypothetical protein
AAEL012274	S12A8_HUMAN	Solute carrier family 12 member 8	hypothetical protein
AAEL008718	s2546_mouse	solute carrier family 25 member 46	Conserved hypothetical protein
AAEL014248	S5A3A_DANRE	Solute carrier family 52, riboflavin transporter, member 3-A	hypothetical protein
AAEL001620	SO5A1_HUMAN	Solute carrier organic anion transporter family member 5A1	Conserved hypothetical protein
AAEL011958	SAS10_DROME	Something about silencing protein 10	Conserved hypothetical protein
AAEL007062	SNX14_MOUSE	Sorting nexin-14	hypothetical protein
AAEL010731	snx21_human	sorting nexin-21	Conserved hypothetical protein
AAEL008530	snx29_bovin	sorting nexin-29	Conserved hypothetical protein
AAEL000956	SNX8_HUMAN	Sorting nexin-8	Conserved hypothetical protein
AAEL014645	sossb_drome	soss complex subunit b homolog	Conserved hypothetical protein
AAEL013735	spast_drope	spastin	Conserved hypothetical protein
AAEL007847	sptcs_human	spatacsin	Conserved hypothetical protein
AAEL004317	STPAP_DANRE	Speckle targeted PIP5K1A-regulated poly(A) polymerase	hypothetical protein
AAEL002910	NSMA3_MOUSE	Sphingomyelin phosphodiesterase 4	Conserved hypothetical protein
AAEL009611	SKA1_DANRE	Spindle and kinetochore-associated protein 1	Conserved hypothetical protein
AAEL003532	SPRE2_PONAB	Sprouty-related, EVH1 domain-containing protein 2	Conserved hypothetical protein
AAEL011069	spsb1_human	spry domain-containing socs box protein 1	Conserved hypothetical protein
AAEL002607	SPSB3_XENTR	SPRY domain-containing SOCS box protein 3	Conserved hypothetical protein
AAEL007953	SPSB3_XENTR	SPRY domain-containing SOCS box protein 3	Conserved hypothetical protein
AAEL018229	sart3_human	squamous cell carcinoma antigen recognized by t-cells 3	Conserved hypothetical protein
AAEL018229	sart3_human	squamous cell carcinoma antigen recognized by t-cells 3	Conserved hypothetical protein
AAEL006645	SLIRP_MOUSE	SRA stem-loop-interacting RNA-binding protein, mitochondrial	Conserved hypothetical protein
AAEL003220	STA13_MOUSE	StAR-related lipid transfer protein 13	hypothetical protein
AAEL009857	STAR3_MOUSE	StAR-related lipid transfer protein 3	Conserved hypothetical protein
AAEL005290	STAR7_HUMAN	StAR-related lipid transfer protein 7, mitochondrial	Conserved hypothetical protein
AAEL018351	SAM11_MOUSE	Sterile alpha motif domain-containing protein 11	Conserved hypothetical protein
AAEL003191	SAMD5_MOUSE	Sterile alpha motif domain-containing protein 5	Conserved hypothetical protein
AAEL009576	sra1_human	steroid receptor rna activator 1	Conserved hypothetical protein
AAEL015052	sra1_human	steroid receptor rna activator 1	Conserved hypothetical protein
AAEL004490	STML2_HUMAN	Stomatin-like protein 2	Conserved hypothetical protein
AAEL004862	STOX1_HUMAN	Storkhead-box protein 1	Conserved hypothetical protein
AAEL003543	SIN1_DROME	Stress-activated map kinase-interacting protein 1	Conserved hypothetical protein
AAEL012684	serp2_human	stress-associated endoplasmic reticulum protein 2	Conserved hypothetical protein
AAEL007865	STRP1_BOVIN	Striatin-interacting protein 1	Conserved hypothetical protein
AAEL018312	SLX1_ANOGA	Structure-specific endonuclease subunit SLX1 homolog	hypothetical protein
AAEL011683	DHSA_RAT	Succinate dehydrogenase [ubiquinone] flavoprotein subunit, mitochondrial	hypothetical protein
AAEL003064	SPX2_BOVIN	Sugar phosphate exchanger 2	Conserved hypothetical protein
AAEL005349	SWET1_DROPS	Sugar transporter SWEET1	Conserved hypothetical protein
AAEL005353	SWET1_DROME	Sugar transporter SWEET1	Conserved hypothetical protein
AAEL006270	SWET1_DROME	Sugar transporter SWEET1	Conserved hypothetical protein
AAEL006718	swet1_drome	sugar transporter sweet1	Conserved hypothetical protein
AAEL007497	sumf1_human	sulfatase-modifying factor 1	Conserved hypothetical protein
AAEL002235	SUCO_HUMAN	SUN domain-containing ossification factor	hypothetical protein
AAEL007475	SUN1_HUMAN	SUN domain-containing protein 1	Conserved hypothetical protein
AAEL007952	sapc2_mouse	suppressor apc domain-containing protein 2	Conserved hypothetical protein
AAEL000255	SOCS6_PONAB	Suppressor of cytokine signaling 6	Conserved hypothetical protein
AAEL006949	SOCS7_HUMAN	Suppressor of cytokine signaling 7	hypothetical protein
[truncated: 610 more rows]
