# Supplementary material for: Gene expression patterns and sequence polymorphisms associated with mosquito resistance to Bacillus thuringiensis israelensis toxins
Source: BMC Genomics. 2014 Oct 23;15(1):926. doi: 10.1186/1471-2164-15-926 (PMC4223840; doi:10.1186/1471-2164-15-926)
Supplement: Supplementary file 3 — Additional file 3: Table S3: List of genes differently expressed between resistant and susceptible Bora-Bora strains classified according to their category. (XLSX 2 MB) [file 12864_2014_6627_MOESM3_ESM.xlsx]

## Sheet: Table all 12942 transcripts apr
Gene ID	DBXrefs	Description	Corrected p-value ( LINBora )	FC ([LiTOX_N] vs [BORA]) ( Fold change >= 1.0 LINBora )	Log FC ([LiTOX_N] vs [BORA]) ( Fold change >= 1.0 LINBora )	Corrected p-value ( LISBora )	FC ([LiTOX_S] vs [BORA]) ( Fold change >= 1.0 LISBora )	Log FC ([LiTOX_S] vs [BORA]) ( Fold change >= 1.0 LISBora )	Chromosome	Start	End	Ensembl ID	Gene Symbol	GO Accession
AAEL018357			0.330507	-1.03563	-0.0505037	0.282664	-1.03861	-0.0546513	Dummy_10	49539358	49842764	AAEL018357	AAEL018357	GO:0005575|GO:0005622|GO:0005623|GO:0005634|GO:0005654|GO:0006368|GO:0008023|GO:0008150|GO:0009058|GO:0034641|GO:0043226|GO:0043234
AAEL018356	Q177Y8|Q1DGE3		0.182632	-1.03943	-0.055789	1.83487e-05	1.11713	0.159792	Dummy_11	96005448	96254261	AAEL018356	AAEL018356	GO:0003674|GO:0005509|GO:0005515|GO:0043167
AAEL018355	Q178I8		0.118525	-1.05177	-0.0728226	3.31513e-06	-1.15444	-0.207199	Dummy_2	56504199	56521844	AAEL018355	AAEL018355
AAEL018354	G4WT23|Q178J4		0.000107647	-1.12274	-0.16702	0	-1.38593	-0.470852	Dummy_2	42347860	42437921	AAEL018354	AAEL018354	GO:0003674|GO:0005543|GO:0006810|GO:0006869|GO:0008150|GO:0008289|GO:0043167
AAEL018353	Q178M8|Q178M9		0.259863	-1.06721	-0.0938415	0.00447375	-1.1698	-0.226267	Dummy_2	25155602	25177620	AAEL018353	AAEL018353
AAEL018351	Q178Z1|Q178Z2		0.389304	-1.03985	-0.0563698	2.13355e-11	-1.33104	-0.412553	Dummy_1	37033030	37418299	AAEL018351	AAEL018351	GO:0003674|GO:0005515
AAEL018350	Q17NP7|Q17NP8		0.124211	-1.04254	-0.0601082	0.0911343	-1.04608	-0.0649958	Dummy_7	48374697	48454979	AAEL018350	AAEL018350	GO:0005575|GO:0005622|GO:0005623|GO:0007165|GO:0008150
AAEL018349	Q17NR0|Q17NR1		0.0119929	-2.39289	-1.25875	0.0491044	1.62811	0.703202	Dummy_7	46850922	46865181	AAEL018349	AAEL018349	GO:0002376|GO:0005575|GO:0005576|GO:0006950|GO:0008150|GO:0042742|GO:0045087
AAEL018348	Q17NR8		0.0666224	1.05085	0.0715523	0.000535918	-1.09736	-0.134032	Dummy_7	46523921	46596497	AAEL018348	AAEL018348
AAEL018347	Q179E6		0.000100738	1.29762	0.375864	7.82979e-05	1.30207	0.380803	Dummy_10	47716305	47744672	AAEL018347	AAEL018347	GO:0003674|GO:0003824|GO:0004252|GO:0006508|GO:0008150|GO:0008233
AAEL018346	Q179G2|Q179G3		0.880332	-1.00961	-0.0137959	1.33634e-22	1.54838	0.630756	Dummy_10	47297624	47302690	AAEL018346	AAEL018346	GO:0003674|GO:0003824|GO:0004252|GO:0006508|GO:0008150|GO:0008233|GO:0008236|GO:0016787
AAEL018345	Q179I5|Q179I7		0	-1.19439	-0.256279	0	-3.12479	-1.64376	Dummy_8	44655823	44685640	AAEL018345	AAEL018345	GO:0003674|GO:0003824|GO:0004252|GO:0006508|GO:0008150|GO:0008233|GO:0008236|GO:0016787
AAEL018344	Q179J3|Q179J4		0.233468	-1.05614	-0.0787993	0.178125	1.06057	0.0848427	Dummy_8	44447253	44523458	AAEL018344	AAEL018344	GO:0003674|GO:0003676|GO:0004386|GO:0005524|GO:0006259|GO:0006310|GO:0008026|GO:0008150|GO:0016787|GO:0016887|GO:0034641|GO:0043167
AAEL018343	Q179M6		9.10234e-10	-1.29704	-0.375223	2.80934e-08	-1.26586	-0.340122	Dummy_5	49239613	49354872	AAEL018343	AAEL018343	GO:0000166|GO:0003674|GO:0004672|GO:0004674|GO:0005524|GO:0006464|GO:0006468|GO:0008150|GO:0016301|GO:0016772|GO:0043167
AAEL018342	Q179Y3|Q179Y4		0.000849131	1.13614	0.184145	0.000310032	-1.15847	-0.212214	Dummy_4	58182508	58310201	AAEL018342	AAEL018342	GO:0003674|GO:0005488|GO:0005515
AAEL018341	Q179Z2		0.373412	1.0354	0.0501881	3.07275e-09	1.21877	0.285423	Dummy_13	20407886	20599160	AAEL018341	AAEL018341	GO:0003674|GO:0004672|GO:0004713|GO:0005524|GO:0006464|GO:0006468|GO:0008150|GO:0016301|GO:0016772|GO:0043167
AAEL018340	Q17A70		0	-1.29545	-0.373457	2.19668e-33	1.14441	0.194601	Dummy_13	33288926	33427807	AAEL018340	AAEL018340	GO:0005575|GO:0006810|GO:0008150|GO:0016021|GO:0055085
AAEL018339	Q17A92|Q17A94		0.000596213	-1.14811	-0.199262	2.66076e-09	-1.27064	-0.345559	Dummy_13	66703094	66756693	AAEL018339	AAEL018339	GO:0003674|GO:0007165|GO:0008150|GO:0008270|GO:0043167|GO:0046872
AAEL018338	Q17AE1|Q17AE2		9.55188e-14	-1.2115	-0.276792	2.50484e-08	-1.15456	-0.20734	Dummy_14	4973329	5011088	AAEL018338	AAEL018338	GO:0003674|GO:0005515
AAEL018337			4.57571e-23	1.56608	0.647156	0.278492	1.06234	0.0872498	Dummy_13	93442465	93466795	AAEL018337	AAEL018337	GO:0003674|GO:0016491|GO:0080019
AAEL018336	Q17NV9		0.934233	-1.00594	-0.00855064	0.811977	-1.01619	-0.0231724	Dummy_7	92043409	92205461	AAEL018336	AAEL018336	GO:0003674|GO:0005515|GO:0008270|GO:0043167
AAEL018335	Q17AM2|Q17AM3		2.63424e-11	1.42154	0.507451	0.755795	-1.02155	-0.030755	Dummy_5	86846275	87079919	AAEL018335	AAEL018335	GO:0003674|GO:0004176|GO:0005515|GO:0006508|GO:0008150|GO:0008233|GO:0008270|GO:0016887|GO:0043167|GO:0046872
AAEL018334	Q17AM9|Q17AN0		0	-1.25485	-0.32752	0	-1.42998	-0.515994	Dummy_11	93157458	93397207	AAEL018334	AAEL018334	GO:0000166|GO:0003674|GO:0005524|GO:0005575|GO:0006200|GO:0006810|GO:0008150|GO:0009056|GO:0016020|GO:0016887|GO:0017111|GO:0022857|GO:0034641|GO:0034655|GO:0042626|GO:0043167|GO:0044281
AAEL018333	Q17AT8|Q17AT9		2.58164e-11	-1.3008	-0.379395	0	-1.66862	-0.738655	Dummy_11	30467720	30635938	AAEL018333	AAEL018333	GO:0003674|GO:0005515
AAEL018332			0	-1.31494	-0.394999	8.41287e-10	-1.11614	-0.15852	Dummy_9	90250905	90458087	AAEL018332	AAEL018332
AAEL018331	Q17B58|Q17B59		0.184388	-1.12315	-0.167552	0.000559113	-1.34344	-0.425933	Dummy_9	36030871	36057878	AAEL018331	AAEL018331	GO:0003674|GO:0004176|GO:0006508|GO:0008150|GO:0008233|GO:0016887
AAEL018330	Q17NZ8|Q17NZ9		0.000173293	-1.12508	-0.170029	1.29855e-13	-1.26213	-0.335855	Dummy_8	32740913	32799721	AAEL018330	AAEL018330	GO:0003674|GO:0005515
AAEL018329	Q17BY8		0.122302	-1.21883	-0.285492	0.82643	1.02927	0.0416274	Dummy_8	23443052	23702203	AAEL018329	AAEL018329	GO:0005575|GO:0006810|GO:0008150|GO:0016020|GO:0016021|GO:0055085
AAEL018328	Q17C18		2.69236e-15	1.38485	0.469725	0	-1.70199	-0.767222	Dummy_8	23005838	23012801	AAEL018328	AAEL018328	GO:0003674|GO:0005198|GO:0042302
AAEL018327	Q17C37		0.889623	1.00247	0.00356579	0	-1.13879	-0.187498	Dummy_8	41918487	42233447	AAEL018327	AAEL018327
AAEL018326	Q17C78		1.54483e-06	-1.19651	-0.258837	1.31822e-13	-1.32225	-0.402997	Dummy_9	31439821	31468915	AAEL018326	AAEL018326	GO:0001882|GO:0003674|GO:0005415|GO:0005575|GO:0006810|GO:0008150|GO:0016020|GO:0022857
AAEL018325	Q17CA1|Q17CA2		1.94707e-05	-1.19052	-0.251592	8.17905e-06	-1.19993	-0.262952	Dummy_9	86963150	87068755	AAEL018325	AAEL018325
AAEL018324	Q17P38|Q17P39|Q17P40		0.129079	-1.15349	-0.206003	0.0491407	-1.19973	-0.262715	Dummy_7	84298112	84489168	AAEL018324	AAEL018324	GO:0003674|GO:0005515|GO:0006810|GO:0006886|GO:0008150|GO:0017137|GO:0019899|GO:0043167|GO:0046872
AAEL018323	Q17CR2		1.54976e-17	1.21387	0.279615	4.17922e-10	-1.17027	-0.226846	Dummy_12	86834663	86872233	AAEL018323	AAEL018323
AAEL018322	Q17D10|Q17D11		0.00271901	1.26308	0.336942	0.0236539	1.19844	0.261157	Dummy_6	99154854	99172133	AAEL018322	AAEL018322	GO:0003674|GO:0003677|GO:0003682|GO:0005575|GO:0005622|GO:0005623|GO:0005634|GO:0043226
AAEL018321			1.2024e-08	1.13221	0.179142	0.00622853	1.06473	0.0904884	Dummy_6	98217624	98451743	AAEL018321	AAEL018321	GO:0003674|GO:0003774|GO:0005515|GO:0005524|GO:0005575|GO:0005622|GO:0005623|GO:0005856|GO:0007165|GO:0008150|GO:0016459|GO:0035556|GO:0043167|GO:0043226|GO:0043234
AAEL018320	Q17D72|Q17D73		0.0240473	-1.04415	-0.0623331	7.59405e-13	-1.1415	-0.190933	Dummy_7	89022284	89528975	AAEL018320	AAEL018320
AAEL018319	Q17D85		0.0448018	-1.1338	-0.181172	1.63564e-05	-1.30519	-0.384261	Dummy_5	84741351	84769274	AAEL018319	AAEL018319	GO:0003674|GO:0005515
AAEL018318	Q17DC3|Q17DC5		0.0572747	-1.16098	-0.215338	1.64193e-05	-1.40047	-0.485911	Dummy_5	42638607	42658436	AAEL018318	AAEL018318	GO:0003674|GO:0004842|GO:0005515|GO:0005575|GO:0005622|GO:0005623|GO:0005737|GO:0005739|GO:0005829|GO:0006464|GO:0008150|GO:0008270|GO:0016567|GO:0016874|GO:0016881|GO:0043167|GO:0043226|GO:0046872
AAEL018314	Q17P66		0.00144338	-1.07863	-0.109205	5.19869e-10	-1.15683	-0.210176	Dummy_7	40004812	40137426	AAEL018314	AAEL018314
AAEL018313	Q17PB5		0.000672316	-1.06872	-0.0958786	0	-1.23219	-0.301228	Dummy_7	36895041	37102485	AAEL018313	AAEL018313	GO:0003674|GO:0005515
AAEL018312	Q17DI9		3.05103e-06	1.86479	0.899017	2.53453e-10	-3.99782	-1.99921	Dummy_4	41515864	41547125	AAEL018312	AAEL018312
AAEL018311	Q17DM2|Q17DM3		0.176111	-1.01851	-0.0264578	0.165001	-1.01874	-0.0267897	Dummy_1	34795269	34858691	AAEL018311	AAEL018311
AAEL018310	Q17DP7		0.00377566	1.13264	0.179691	0.00107329	-1.16109	-0.215475	Dummy_1	33149317	33172183	AAEL018310	AAEL018310	GO:0000166|GO:0003674|GO:0005525|GO:0006810|GO:0007165|GO:0007264|GO:0008150|GO:0015031|GO:0043167
AAEL018309	Q17DR2|Q17DR3		1.16529e-14	1.52353	0.607418	0	-2.52239	-1.33479	Dummy_1	58303279	58429206	AAEL018309	AAEL018309	GO:0003674|GO:0003824|GO:0004806|GO:0005575|GO:0005576|GO:0006629|GO:0008150|GO:0016787
AAEL018308	Q17DX7		0.752436	-1.04723	-0.0665798	0.131289	-1.22493	-0.292703	Dummy_1	1499667	1542223	AAEL018308	AAEL018308	GO:0003674|GO:0004889|GO:0005216|GO:0005230|GO:0005575|GO:0005623|GO:0005886|GO:0006810|GO:0006811|GO:0008150|GO:0016020|GO:0016021|GO:0022857|GO:0030054|GO:0045202|GO:0045211
AAEL018307	Q17EK1|Q17EK3		2.32499e-06	-1.55867	-0.640318	6.61622e-06	-1.52608	-0.609831	Dummy_9	6919415	7005766	AAEL018307	AAEL018307	GO:0003674|GO:0003676|GO:0005575|GO:0005622|GO:0005623|GO:0005634|GO:0008270|GO:0043167|GO:0043226|GO:0046872
AAEL018306			0.0326432	1.11746	0.160226	0.108687	1.08852	0.122372	Dummy_9	72596806	72801970	AAEL018306	AAEL018306	GO:0003674|GO:0005575|GO:0006810|GO:0006813|GO:0008150|GO:0015269|GO:0016020|GO:0022857|GO:0060072
AAEL018304	B7SD64|Q17F04		0.0820459	1.12873	0.1747	2.59447e-09	1.43823	0.524293	Dummy_11	25281328	25318194	AAEL018304	AAEL018304	GO:0003674|GO:0005328|GO:0005575|GO:0006810|GO:0006836|GO:0008150|GO:0015293|GO:0016020|GO:0016021|GO:0022857
AAEL018302	Q17F96		0.0949724	-1.38504	-0.469932	0.0014969	-1.89875	-0.925053	Dummy_3	51925216	51964174	AAEL018302	AAEL018302	GO:0003674|GO:0003824|GO:0006520|GO:0008150|GO:0016829|GO:0016831|GO:0019752|GO:0030170|GO:0043167|GO:0044281
AAEL018301	Q17FK6|Q17FK7		0.0209133	-1.17908	-0.237661	0.000209017	-1.30077	-0.379361	Dummy_2	99932754	99966724	AAEL018301	AAEL018301
AAEL018299	Q17FQ1		0.0151763	1.1178	0.160668	0.30499	-1.05269	-0.0740833	Dummy_2	74822854	74895411	AAEL018299	AAEL018299
AAEL018298	Q17FT5|Q17FT6		0.384031	1.15067	0.20247	0.833578	1.03713	0.0526009	Dummy_5	37212910	37309298	AAEL018298	AAEL018298
AAEL018297	Q17FY7|Q17FY8		0.326768	-1.03626	-0.0513906	0.315883	-1.03648	-0.0516958	Dummy_4	87238498	87253749	AAEL018297	AAEL018297	GO:0003674|GO:0005515|GO:0008270|GO:0043167|GO:0046872
AAEL018296	Q17G48		7.64387e-05	1.26076	0.334294	0.171711	1.09212	0.127137	Dummy_4	36762831	36809535	AAEL018296	AAEL018296	GO:0003674|GO:0003676|GO:0005575|GO:0005622|GO:0005623|GO:0005634|GO:0008270|GO:0043167|GO:0043226|GO:0046872
AAEL018295	Q17G82		1.63006e-07	-1.58628	-0.665645	0.440629	-1.071	-0.0989552	Dummy_3	84552072	84568005	AAEL018295	AAEL018295	GO:0003674|GO:0003676|GO:0005575|GO:0005622|GO:0005623|GO:0005634|GO:0008270|GO:0043167|GO:0043226|GO:0046872
AAEL018294	J9HF83|Q17GB6|Q17GB7		0.660152	-1.06493	-0.0907574	0.00305296	-1.49113	-0.576407	Dummy_9	1963568	2177720	AAEL018294	AAEL018294
AAEL018293	Q17PH3		2.86209e-05	-1.16001	-0.214139	5.74441e-05	-1.1535	-0.206016	Dummy_10	15945262	16088338	AAEL018293	AAEL018293
AAEL018292	Q2UZU6		0.439299	1.05623	0.0789204	0.0139518	-1.18373	-0.24334	Dummy_10	13942902	14132440	AAEL018292	AAEL018292	GO:0003674|GO:0004601|GO:0005515|GO:0006950|GO:0006979|GO:0008150|GO:0016491|GO:0020037|GO:0055114
AAEL018291	Q17GF3|Q17GF4		0.048384	1.09073	0.125294	2.56897e-08	1.24974	0.321626	Dummy_8	15435436	15470103	AAEL018291	AAEL018291	GO:0000166|GO:0003674|GO:0003676
AAEL018289	Q17GL5|Q17GL6		0	2.96325	1.56718	0	-4.56637	-2.19105	Dummy_6	47590228	47719596	AAEL018289	AAEL018289
AAEL018288	Q17GZ1		0	-1.18428	-0.244004	0	-1.14864	-0.19993	Dummy_8	59698373	60272397	AAEL018288	AAEL018288	GO:0003674|GO:0003779|GO:0005509|GO:0005515|GO:0005575|GO:0005622|GO:0005623|GO:0005856|GO:0007049|GO:0007050|GO:0008092|GO:0008150|GO:0043167|GO:0043226
AAEL018287			2.06452e-05	1.4969	0.581974	0.000701923	1.39165	0.4768	Dummy_8	13670541	13839605	AAEL018287	AAEL018287	GO:0003674|GO:0003677|GO:0006355|GO:0008150
AAEL018286	Q17H93|Q17H94		0.340856	1.06446	0.0901241	0.0506429	1.12665	0.172043	Dummy_9	27985813	28005436	AAEL018286	AAEL018286	GO:0003674|GO:0003676|GO:0003677|GO:0005575|GO:0005622|GO:0005623|GO:0005634|GO:0008270|GO:0043167|GO:0043226|GO:0046872
AAEL018285	Q17HX4|Q17HX5		3.94679e-05	-1.33915	-0.421319	0.131903	1.1079	0.147831	Dummy_13	43083706	43130330	AAEL018285	AAEL018285	GO:0003674|GO:0003824|GO:0004252|GO:0006508|GO:0008150|GO:0008233|GO:0008236|GO:0016787
AAEL018284	Q17PQ8|Q17PQ9		0.0972696	-1.06802	-0.0949373	0.0655934	-1.07472	-0.103961	Dummy_9	55724261	55776818	AAEL018284	AAEL018284	GO:0001071|GO:0003674|GO:0003700|GO:0005575|GO:0005622|GO:0005623|GO:0005634|GO:0006355|GO:0008150|GO:0043226
AAEL018282			2.80298e-13	-1.12203	-0.166118	0	-1.21254	-0.278034	Dummy_12	100967257	101201380	AAEL018282	AAEL018282	GO:0003674|GO:0005515|GO:0043167|GO:0046872
AAEL018281	Q17JF8|Q17JF9		0.0536668	1.10066	0.138371	2.40344e-05	1.21508	0.281051	Dummy_12	100816741	100849264	AAEL018281	AAEL018281	GO:0003674|GO:0005515|GO:0008270|GO:0043167|GO:0046872
AAEL018280	Q1DH62		4.5585e-08	1.21861	0.285235	0.221201	1.05105	0.0718346	Dummy_13	47802267	47854325	AAEL018280	AAEL018280
AAEL018279	Q16EZ1		2.32518e-08	1.19025	0.251268	0.109746	1.05643	0.0791998	Dummy_3	91147560	91252742	AAEL018279	AAEL018279	GO:0003674|GO:0005515
AAEL018278	Q17K43|Q17K44		6.94833e-06	-1.2103	-0.275369	0	-1.44847	-0.534534	Dummy_10	65302253	65338230	AAEL018278	AAEL018278	GO:0008150|GO:0042592|GO:0045454
AAEL018277	Q16GA6|Q16GA7		3.18571e-08	-1.42611	-0.512089	1.63228e-05	-1.31577	-0.395906	Dummy_5	82661058	82734161	AAEL018277	AAEL018277	GO:0003674|GO:0005488
AAEL018276	Q16GD0|Q16GD1		0.988349	-1.0012	-0.00172901	0.00668574	-1.18865	-0.24932	Dummy_9	30167658	30189216	AAEL018276	AAEL018276	GO:0007049|GO:0007094|GO:0008150
AAEL018274	Q17PR9|Q17PS0		0.84915	-1.00876	-0.0125856	0.0319995	-1.08813	-0.121857	Dummy_8	98282460	98399118	AAEL018274	AAEL018274	GO:0003674|GO:0005515
AAEL018273			0.0323304	-1.05125	-0.0721016	0.0551831	1.0447	0.0630894	Dummy_1	35322271	35396035	AAEL018273	AAEL018273	GO:0003674|GO:0005975|GO:0006071|GO:0006629|GO:0008081|GO:0008150|GO:0008889|GO:0030246|GO:0044281|GO:2001070
AAEL018272	Q17K77|Q17K78|Q17K79		0	-1.35627	-0.439648	0	-1.21857	-0.285184	Dummy_10	9433222	9493080	AAEL018272	AAEL018272
AAEL018271	Q16GZ3		0.00171998	1.19051	0.251582	0.0253775	1.13651	0.184613	Dummy_2	2819618	2867831	AAEL018271	AAEL018271	GO:0003674|GO:0005515
AAEL018270	Q16H98|Q16H99		6.81654e-12	-1.32328	-0.404122	4.28944e-15	-1.38128	-0.466002	Dummy_3	22094608	22125929	AAEL018270	AAEL018270	GO:0003674|GO:0005097|GO:0005509|GO:0008150|GO:0030234|GO:0032313|GO:0032851|GO:0043167
AAEL018269	Q17KE0		0.115508	1.07794	0.108272	2.15657e-06	-1.25531	-0.328048	Dummy_9	22468986	22770771	AAEL018269	AAEL018269	GO:0000902|GO:0005575|GO:0005622|GO:0005623|GO:0005737|GO:0008150|GO:0048856
AAEL018268	Q16HS2|Q16HS4		0.604733	1.02171	0.0309896	0	-1.40821	-0.493862	Dummy_3	21671793	21735327	AAEL018268	AAEL018268	GO:0003674|GO:0003779|GO:0005488|GO:0007010|GO:0008092|GO:0008150|GO:0016043|GO:0017048|GO:0019899|GO:0030036
AAEL018267			0.556912	-1.01874	-0.0267858	1.62876e-06	-1.14509	-0.195457	Dummy_5	76179906	76279141	AAEL018267	AAEL018267	GO:0000166|GO:0003674|GO:0005524|GO:0005575|GO:0006810|GO:0008150|GO:0016021|GO:0016887|GO:0017111|GO:0022857|GO:0042626|GO:0043167|GO:0055085
AAEL018266	Q16I51		0.985298	1.00072	0.00103855	6.56872e-05	1.11843	0.161471	Dummy_7	81933943	82023519	AAEL018266	AAEL018266	GO:0003674|GO:0005515|GO:0005575|GO:0005622|GO:0005623|GO:0008270|GO:0043167|GO:0046872
AAEL018265	Q16I92|Q16I93		0	3.03629	1.60231	0	-3.74305	-1.90421	Dummy_14	71000746	71037923	AAEL018265	AAEL018265	GO:0003674|GO:0030246
AAEL018264	J9HGQ4		0.358772	-1.06197	-0.0867424	0.00669566	-1.18381	-0.243436	Dummy_7	41198646	41525612	AAEL018264	AAEL018264	GO:0003674|GO:0003824|GO:0004114|GO:0005515|GO:0007165|GO:0008081|GO:0008150|GO:0008152|GO:0016787|GO:0043167|GO:0046872
AAEL018263	Q16IH5|Q16IH6		0.00153979	-1.80988	-0.855893	0.000357717	-1.97106	-0.978972	Dummy_4	89670225	89790088	AAEL018263	AAEL018263
AAEL018262	Q16II5		0.0699748	1.09895	0.136127	0.146546	-1.08267	-0.114591	Dummy_5	29598763	29647785	AAEL018262	AAEL018262	GO:0003674|GO:0003676|GO:0005515|GO:0043167|GO:0046872
AAEL018261	Q16IM5|Q16IM6		0.000341761	1.15074	0.202568	0.000687697	1.14283	0.192608	Dummy_9	69575231	69681523	AAEL018261	AAEL018261	GO:0003674|GO:0005515
AAEL018260	Q16JC6|Q16JC7|Q16R92		0.382403	-1.11709	-0.159741	0.74099	1.04293	0.0606418	Dummy_5	35879870	35931957	AAEL018260	AAEL018260	GO:0003674|GO:0005216|GO:0005575|GO:0006810|GO:0006811|GO:0008150|GO:0016020|GO:0016021|GO:0022857|GO:0055085
AAEL018259	Q16JJ8|Q16JJ9		0.0247591	-1.1435	-0.193461	4.5769e-09	-1.42038	-0.506273	Dummy_10	89740180	89750903	AAEL018259	AAEL018259	GO:0003674|GO:0003677|GO:0003684|GO:0005575|GO:0005622|GO:0005623|GO:0005634|GO:0006259|GO:0006289|GO:0006950|GO:0008150|GO:0034641|GO:0043226
AAEL018258	Q16JL3|Q1PA53		0	1.12296	0.167308	2.86474e-27	1.08525	0.118024	Dummy_5	28825068	28872395	AAEL018258	AAEL018258	GO:0003674|GO:0006508|GO:0008150|GO:0008233|GO:0008234|GO:0016787
AAEL018257	Q16JZ0		4.65337e-09	-2.07503	-1.05313	9.36966e-08	-1.92902	-0.947866	Dummy_6	12834448	12863843	AAEL018257	AAEL018257	GO:0003674|GO:0003676|GO:0043167|GO:0046872
AAEL018256	Q16K21|Q16K22		4.80285e-25	1.21215	0.277572	0.0228752	-1.04936	-0.0695066	Dummy_11	79246221	79319997	AAEL018256	AAEL018256	GO:0003674|GO:0003676|GO:0008270|GO:0043167
AAEL018255	Q16K84|Q16K85		1.05274e-05	-1.24895	-0.320717	0	-1.53141	-0.614858	Dummy_1	77953265	77975186	AAEL018255	AAEL018255
AAEL018254	J9EBD1|Q16KA6		0.580642	-1.02556	-0.0364065	0.62079	-1.02249	-0.0320892	Dummy_4	84762051	84866376	AAEL018254	AAEL018254	GO:0000166|GO:0003674|GO:0004672|GO:0004674|GO:0005524|GO:0006464|GO:0006468|GO:0008150|GO:0016301|GO:0016772|GO:0043167
AAEL018252	Q16IL0|Q16KE7		0.0421022	1.25445	0.327059	0.426696	-1.10648	-0.145977	Dummy_7	27780797	27797292	AAEL018252	AAEL018252	GO:0003674|GO:0003676|GO:0005575|GO:0005622|GO:0005623|GO:0005634|GO:0008270|GO:0043167|GO:0043226|GO:0046872
AAEL018251	Q16KG9|Q16KH0		0.663326	-1.06367	-0.0890532	0.395013	-1.12032	-0.163916	Dummy_6	12382454	12510554	AAEL018251	AAEL018251	GO:0000166|GO:0003674|GO:0004672|GO:0004674|GO:0004713|GO:0005515|GO:0005524|GO:0006464|GO:0006468|GO:0008150|GO:0016301|GO:0016310|GO:0016740|GO:0016772|GO:0018108|GO:0043167
AAEL018250	Q16L26		0.00646823	-1.27526	-0.350797	0.439539	-1.07368	-0.10256	Dummy_12	80468442	80491705	AAEL018250	AAEL018250	GO:0003674|GO:0003824|GO:0004252|GO:0006508|GO:0008150|GO:0008233|GO:0008236|GO:0016787
AAEL018249	J9HGL9|Q16L30		1.18364e-06	1.14427	0.194432	1.99616e-25	1.31282	0.392674	Dummy_5	27011872	27034443	AAEL018249	AAEL018249	GO:0003674|GO:0006508|GO:0008150|GO:0008233|GO:0008237|GO:0008270|GO:0043167
AAEL018248	Q16L67		0.000979821	1.29168	0.369244	0.00466598	-1.28554	-0.362378	Dummy_1	53577427	53749971	AAEL018248	AAEL018248	GO:0005575|GO:0005622|GO:0005623|GO:0007165|GO:0008150
AAEL018247	Q1KLE7		0	-2.2554	-1.17338	0	-1.47985	-0.565449	Dummy_12	79659675	79675798	AAEL018247	AAEL018247	GO:0003674|GO:0008289|GO:0032934
AAEL018246	Q16LC4		0.143911	-1.03554	-0.0503836	5.96442e-07	1.1125	0.153807	Dummy_11	38062833	38064832	AAEL018246	AAEL018246	GO:0003674|GO:0016779
AAEL018245	Q16LM2		0.041656	1.09611	0.132386	6.49605e-07	-1.25917	-0.332474	Dummy_13	88433772	88705865	AAEL018245	AAEL018245	GO:0003674|GO:0004842|GO:0008270|GO:0016874|GO:0043167
AAEL018244	Q0IEA2|Q0IEA3		2.72398e-25	1.17779	0.236087	0.0163823	1.04247	0.0600119	Dummy_13	74894411	74912039	AAEL018244	AAEL018244	GO:0000166|GO:0003674|GO:0003677|GO:0003916|GO:0003918|GO:0005524|GO:0006259|GO:0006265|GO:0008150|GO:0016853|GO:0016887|GO:0034641|GO:0043167
AAEL018243	Q16LN5|Q16LN6		1.37804e-39	1.30973	0.389265	0	1.67062	0.740379	Dummy_13	61688874	61706538	AAEL018243	AAEL018243
AAEL018242	Q16LT9|Q16LU0		0	3.32398	1.73291	0	-3.47365	-1.79645	Dummy_7	70700060	70754846	AAEL018242	AAEL018242
AAEL018241	Q16LV4|Q16LV5		0.00112007	1.48117	0.566736	0.00102582	1.48406	0.569551	Dummy_8	75367643	75401230	AAEL018241	AAEL018241	GO:0003674|GO:0003676|GO:0004386|GO:0005515|GO:0005524|GO:0005575|GO:0006605|GO:0006810|GO:0006886|GO:0008150|GO:0016020|GO:0017038|GO:0043167
AAEL018240	Q17L32		0.0102412	-1.44664	-0.532703	1.53893e-08	-2.4373	-1.28529	Dummy_9	78268830	78331320	AAEL018240	AAEL018240
AAEL018239	Q16EC5|Q16M02|Q16M04		0.0199645	1.43366	0.519703	0.743003	1.06286	0.087956	Dummy_6	86938840	86981856	AAEL018239	AAEL018239	GO:0003674|GO:0003676|GO:0005575|GO:0005622|GO:0005623|GO:0005634|GO:0008270|GO:0043167|GO:0043226|GO:0046872
AAEL018238	Q16M38		0.358074	1.07691	0.106896	0.202187	1.10375	0.142407	Dummy_1	76796052	76836675	AAEL018238	AAEL018238	GO:0003674|GO:0005515|GO:0005575|GO:0005622|GO:0005623|GO:0008270|GO:0043167
AAEL018237	Q17L51|Q17L52		0.303213	-1.02818	-0.0400991	0.0226997	1.05828	0.0817242	Dummy_12	11313988	11346890	AAEL018237	AAEL018237	GO:0003674|GO:0003824|GO:0004721|GO:0004722|GO:0006464|GO:0006470|GO:0008150|GO:0008152|GO:0016787|GO:0016791|GO:0043167|GO:0046872
AAEL018236	Q17L55		0.179178	-1.11826	-0.161259	0.0803136	-1.15319	-0.205633	Dummy_12	10677099	10935852	AAEL018236	AAEL018236	GO:0003674|GO:0005515
AAEL018235	Q17L66|Q17L67		0.0424921	1.04567	0.0644283	0.000443484	1.07672	0.106648	Dummy_12	8383724	8419025	AAEL018235	AAEL018235
AAEL018234	Q16MJ7|Q16MJ8		0.280209	-1.08897	-0.122962	0.00010722	-1.34393	-0.426463	Dummy_5	26445299	26651572	AAEL018234	AAEL018234	GO:0003674|GO:0005249|GO:0005575|GO:0005623|GO:0005886|GO:0006810|GO:0006813|GO:0008076|GO:0008150|GO:0022857|GO:0043234
AAEL018233	Q16ML9|Q16MM0		0.00654151	-1.14902	-0.200402	0.00178878	-1.17197	-0.228933	Dummy_14	50846449	50861475	AAEL018233	AAEL018233	GO:0005575|GO:0016021
AAEL018232	Q16N22|Q16N23		8.37029e-05	-1.63098	-0.705743	0.000653371	-1.52128	-0.605285	Dummy_8	10837498	10997565	AAEL018232	AAEL018232	GO:0003674|GO:0004672|GO:0005524|GO:0006464|GO:0006468|GO:0008150|GO:0016301|GO:0016772|GO:0043167
AAEL018231	Q16N64|Q16N65		0.00392021	1.21825	0.284807	0.293249	1.08152	0.113064	Dummy_6	85185386	85193833	AAEL018231	AAEL018231
AAEL018230	Q16NF5|Q16NF6		0.100301	-1.16824	-0.224337	0.00821047	-1.27972	-0.35583	Dummy_12	43566245	43657929	AAEL018230	AAEL018230	GO:0003674|GO:0008146
AAEL018229	Q16NI3|Q16NI5		4.01063e-09	1.22933	0.297869	6.81355e-06	1.1755	0.233275	Dummy_12	78987538	79054803	AAEL018229	AAEL018229	GO:0000166|GO:0003674|GO:0003676|GO:0005575|GO:0005622|GO:0005623|GO:0006396|GO:0008150|GO:0034641
AAEL018228	Q16NR8		0.000948068	-1.31741	-0.397704	4.8374e-07	-1.53288	-0.616245	Dummy_13	43580815	43742165	AAEL018228	AAEL018228	GO:0005575|GO:0006810|GO:0008150|GO:0016021|GO:0055085
AAEL018227	Q16NU1|Q16NU3		0.849771	1.03017	0.0428815	0.573028	1.08312	0.115192	Dummy_13	14269972	14400589	AAEL018227	AAEL018227
AAEL018226	Q16NV4		0.00875577	-1.10028	-0.137871	0.101048	-1.06261	-0.0876112	Dummy_13	99757860	99814492	AAEL018226	AAEL018226	GO:0003674|GO:0003676|GO:0043167|GO:0046872
AAEL018225	Q17PW5		0.00132972	-1.12564	-0.170745	0.0710649	-1.07016	-0.0978222	Dummy_12	71578010	71638724	AAEL018225	AAEL018225	GO:0006355|GO:0008150
AAEL018224	Q17PW8		0.201755	1.03976	0.0562496	0.00435277	-1.08817	-0.121899	Dummy_12	71444402	71488179	AAEL018224	AAEL018224	GO:0003674|GO:0043167|GO:0046872
AAEL018223	Q17PY6|Q17PY8|Q17PY9		0.286316	-1.08795	-0.121618	0.00339262	-1.24958	-0.321442	Dummy_12	69257783	69675816	AAEL018223	AAEL018223	GO:0001071|GO:0003674|GO:0003677|GO:0003700|GO:0005575|GO:0005622|GO:0005623|GO:0005634|GO:0006351|GO:0006355|GO:0008150|GO:0009058|GO:0034641|GO:0043226
AAEL018221	Q16P26		0.00314035	-1.5851	-0.664578	0.0402372	-1.3694	-0.453542	Dummy_12	75343238	75425888	AAEL018221	AAEL018221
AAEL018220	Q16P97		0.000287545	1.24088	0.311367	0.0992751	1.111	0.151865	Dummy_4	3964957	3994047	AAEL018220	AAEL018220	GO:0003674|GO:0005515|GO:0008270|GO:0043167|GO:0046872
AAEL018219			0	-1.10123	-0.139111	0	-1.21848	-0.285077	Dummy_7	67634914	68058889	AAEL018219	AAEL018219	GO:0003674|GO:0005515
AAEL018218	Q16PP6|Q16PP7		0.00398552	1.0933	0.128683	0.766424	1.01069	0.0153351	Dummy_8	29631229	29747189	AAEL018218	AAEL018218	GO:0003674|GO:0005515|GO:0007165|GO:0008150
AAEL018217	Q16Q35|Q16Q36		8.6107e-05	-1.21145	-0.276734	8.3305e-07	-1.27279	-0.347994	Dummy_14	49586463	49637634	AAEL018217	AAEL018217	GO:0003674|GO:0004721|GO:0004725|GO:0006464|GO:0006470|GO:0008150|GO:0016311|GO:0016787|GO:0016791|GO:0035335
AAEL018215	Q16QK8		0	-1.37811	-0.462694	0	-1.43942	-0.525486	Dummy_14	10406450	10711595	AAEL018215	AAEL018215	GO:0003674|GO:0005085|GO:0005488|GO:0005515|GO:0007165|GO:0007264|GO:0008150|GO:0030234
AAEL018214	Q17LI4		0.765196	-1.01181	-0.0169363	7.71509e-08	-1.19875	-0.261527	Dummy_11	57695102	57895979	AAEL018214	AAEL018214	GO:0003674|GO:0005089|GO:0005575|GO:0005622|GO:0005623|GO:0005856|GO:0008150|GO:0030234|GO:0035023|GO:0043226
AAEL018213	Q16QN9|Q16QP0		0.437516	1.06509	0.0909805	0.236998	-1.10044	-0.138077	Dummy_13	372276	737189	AAEL018213	AAEL018213	GO:0003674|GO:0005085|GO:0005089|GO:0005515|GO:0005543|GO:0005575|GO:0005622|GO:0005623|GO:0007165|GO:0007264|GO:0008150|GO:0008289|GO:0030234|GO:0035023|GO:0043167|GO:0051056
AAEL018212	Q16QX7		0	-1.52618	-0.609924	0	-1.43752	-0.523582	Dummy_4	77107351	77157042	AAEL018212	AAEL018212	GO:0003674|GO:0004221|GO:0006511|GO:0008150|GO:0008270|GO:0009056|GO:0043167|GO:0046872
AAEL018211	Q16R11|Q16R12		3.69176e-12	-1.09614	-0.132437	0	-1.33117	-0.412695	Dummy_3	99817572	99951241	AAEL018211	AAEL018211	GO:0003674|GO:0003824|GO:0004721|GO:0004722|GO:0006464|GO:0006470|GO:0008150|GO:0016787|GO:0016791|GO:0043167|GO:0046872
AAEL018210	Q16R91		0.0384838	1.30443	0.383418	0.190777	1.19167	0.25299	Dummy_4	96676502	96709039	AAEL018210	AAEL018210	GO:0003674|GO:0005216|GO:0005575|GO:0006810|GO:0006811|GO:0008150|GO:0016020|GO:0022857|GO:0055085
AAEL018209			0.232983	1.02957	0.042037	0	-1.21578	-0.281878	Dummy_4	47006565	47141464	AAEL018209	AAEL018209	GO:0003674|GO:0005198|GO:0042302
AAEL018208			1.2555e-35	1.48803	0.573407	0	-1.7362	-0.795932	Dummy_3	98988522	99005460	AAEL018208	AAEL018208	GO:0003674|GO:0004181|GO:0006508|GO:0008150|GO:0008233|GO:0008270|GO:0043167
AAEL018207	Q16RD9|Q16RE0		0	1.60814	0.685391	0	-1.26414	-0.338157	Dummy_2	96042842	96145182	AAEL018207	AAEL018207	GO:0003674|GO:0030246
AAEL018206			0.0444201	1.08205	0.113761	0.429826	-1.034	-0.0482349	Dummy_8	98807504	98931392	AAEL018206	AAEL018206	GO:0003674|GO:0005488|GO:0005515|GO:0016772|GO:0016773
AAEL018205	Q16RL6|Q16RL7		0.547621	1.02872	0.0408506	3.8198e-06	-1.22215	-0.289417	Dummy_14	9328898	9349561	AAEL018205	AAEL018205	GO:0003674|GO:0004725|GO:0005515|GO:0006464|GO:0006470|GO:0008150|GO:0016791|GO:0035335
AAEL018204	Q16RT2|Q16RT3		4.78066e-17	1.42181	0.507727	4.55092e-05	1.20173	0.265119	Dummy_3	97699365	97733358	AAEL018204	AAEL018204	GO:0003674|GO:0005515|GO:0008270|GO:0043167|GO:0046872|GO:0046982
AAEL018203	Q16RV5		0.849037	-1.0151	-0.021615	0.0125076	-1.18598	-0.246084	Dummy_5	35079845	35204289	AAEL018203	AAEL018203
AAEL018202	Q16RV8		0	-1.23576	-0.305397	0	-1.17754	-0.23578	Dummy_5	34888844	35004246	AAEL018202	AAEL018202	GO:0008150|GO:0042592|GO:0045454
AAEL018201	Q0IED4|Q0IED5		0.0234454	-1.11443	-0.156307	0.000128972	-1.1975	-0.260026	Dummy_4	76195994	76226913	AAEL018201	AAEL018201	GO:0003674|GO:0003676|GO:0005575|GO:0005622|GO:0005623|GO:0005634|GO:0008270|GO:0043167|GO:0043226|GO:0046872
AAEL018200	Q0IEE1		0.081873	-1.16219	-0.216851	0.000441926	-1.35058	-0.433582	Dummy_4	76015574	76064495	AAEL018200	AAEL018200	GO:0003674|GO:0003824|GO:0008150|GO:0008152
AAEL018197	Q16S21|Q16S22		4.67668e-09	2.07934	1.05612	0	-7.61678	-2.92918	Dummy_2	13434034	13453832	AAEL018197	AAEL018197	GO:0003674|GO:0003824|GO:0006520|GO:0008150|GO:0016829|GO:0016831|GO:0019752|GO:0030170|GO:0043167|GO:0044281
AAEL018195	Q16SU1		1.2145e-05	-1.25622	-0.329091	0	-1.67709	-0.745958	Dummy_13	25568312	25646168	AAEL018195	AAEL018195	GO:0003674|GO:0003676|GO:0005575|GO:0005622|GO:0005623|GO:0005634|GO:0008270|GO:0043167|GO:0043226|GO:0046872
AAEL018194	Q17LS1|Q17LS2		1.26756e-13	-1.58013	-0.660048	1.72099e-08	-1.4086	-0.494263	Dummy_1	45096245	45106743	AAEL018194	AAEL018194
AAEL018193	Q16SY3|Q16SY4		0.452697	-1.06023	-0.0843773	0.0284665	-1.175	-0.232657	Dummy_7	65243694	65269204	AAEL018193	AAEL018193	GO:0003674|GO:0003677|GO:0005575|GO:0005622|GO:0005623|GO:0043565|GO:0046982
AAEL018192	Q16SY9		0.515954	1.03622	0.0513267	0.894665	-1.00765	-0.0109968	Dummy_7	65051410	65104186	AAEL018192	AAEL018192	GO:0003674|GO:0005515
AAEL018191	Q16SZ6		1.03355e-09	-3.23133	-1.69213	4.64486e-12	-4.08641	-2.03084	Dummy_10	11305758	11326386	AAEL018191	AAEL018191
AAEL018190	Q16TH7|Q16TH8		1.54956e-07	1.12534	0.170362	1.05774e-18	1.21142	0.276697	Dummy_4	74946003	74976648	AAEL018190	AAEL018190	GO:0000166|GO:0003674|GO:0004222|GO:0005524|GO:0005575|GO:0006508|GO:0008150|GO:0008233|GO:0016020|GO:0017111|GO:0043167
AAEL018189	J9HJ03|Q16TK3		0.00711986	-1.61917	-0.695259	0.016086	-1.53218	-0.615584	Dummy_3	55547615	55801494	AAEL018189	AAEL018189	GO:0003674|GO:0004871|GO:0004930|GO:0005575|GO:0007165|GO:0007186|GO:0008150|GO:0016021
AAEL018188	Q16U95		0.683383	-1.01074	-0.0154057	1.46012e-32	1.27041	0.345297	Dummy_2	48574928	48616133	AAEL018188	AAEL018188
AAEL018187	A5HL84|Q16UG9		0.680957	-1.01798	-0.025713	0.0149337	-1.09852	-0.13556	Dummy_8	28991470	29057370	AAEL018187	AAEL018187	GO:0001071|GO:0003674|GO:0003677|GO:0003700|GO:0005575|GO:0005622|GO:0005623|GO:0005634|GO:0006351|GO:0006355|GO:0008150|GO:0009058|GO:0034641|GO:0043226|GO:0043565
AAEL018186	J9HIX2|Q16US1		0.00598324	-1.21764	-0.284083	8.74777e-05	-1.32455	-0.405503	Dummy_6	1622267	1648793	AAEL018186	AAEL018186	GO:0003674|GO:0005488|GO:0005515|GO:0006629|GO:0007165|GO:0008150|GO:0016301|GO:0016303|GO:0016310|GO:0016740|GO:0016772|GO:0016773|GO:0046854|GO:0048015
AAEL018185	Q16UV4|Q16UV5		0.836465	-1.01874	-0.0267868	0	2.47346	1.30653	Dummy_8	6392661	6431882	AAEL018185	AAEL018185	GO:0003674|GO:0003824|GO:0004252|GO:0006508|GO:0008150|GO:0008233
AAEL018182	Q16V66|Q16V67		2.65766e-08	1.21213	0.277548	0.239174	-1.04814	-0.067833	Dummy_3	78625719	78654844	AAEL018182	AAEL018182	GO:0003674|GO:0043167|GO:0046872
AAEL018181	Q16VB5|Q16VB7		0.681576	-1.03411	-0.0483828	0.466009	-1.05791	-0.0812187	Dummy_2	94632599	94695481	AAEL018181	AAEL018181	GO:0000166|GO:0003674|GO:0005515|GO:0005524|GO:0017111|GO:0043167
AAEL018180	Q16VG0|Q16VG1		0.585242	1.08861	0.122488	0.244588	-1.19777	-0.260351	Dummy_6	16461930	16486209	AAEL018180	AAEL018180
AAEL018179	J9HIU6		6.73815e-10	-1.33267	-0.414325	6.11993e-12	-1.38044	-0.46513	Dummy_14	62388962	62423833	AAEL018179	AAEL018179	GO:0003674|GO:0005515
AAEL018178	Q16VW2|Q16VW3		0.744177	-1.02335	-0.0333023	0.00133625	-1.22278	-0.29017	Dummy_14	23307863	23323635	AAEL018178	AAEL018178	GO:0003674|GO:0008150|GO:0016491|GO:0055114
AAEL018176	Q16W27|Q16W28		0.654658	1.03876	0.054862	2.63662e-08	-1.56937	-0.650183	Dummy_4	25814663	25837465	AAEL018176	AAEL018176
AAEL018175	Q16W88|Q16W89		2.28532e-08	-1.13439	-0.18192	4.05489e-07	-1.12143	-0.165341	Dummy_8	90834058	90894589	AAEL018175	AAEL018175	GO:0003674|GO:0003677|GO:0005575|GO:0005622|GO:0005623
AAEL018174	Q17M39|Q17M40		0.0851604	1.09131	0.126056	0.0760889	-1.0977	-0.134488	Dummy_2	90078722	90228375	AAEL018174	AAEL018174	GO:0003674|GO:0006464|GO:0006470|GO:0008138|GO:0008150|GO:0016311|GO:0016791|GO:0017017
AAEL018173	Q17M75		0.00259259	-1.44346	-0.52953	0.000280267	-1.56309	-0.644402	Dummy_2	87341571	87385265	AAEL018173	AAEL018173	GO:0003674|GO:0003676|GO:0043167|GO:0046872
AAEL018172	Q0IEN4|Q0IEN5		0.955588	1.00114	0.00163937	0.00139149	-1.06205	-0.0868473	Dummy_11	63645071	63711734	AAEL018172	AAEL018172	GO:0003674|GO:0005515
AAEL018171	Q16WP8|Q16WP9		0.110859	1.25971	0.333093	0.970836	1.00608	0.00875044	Dummy_11	8526386	8609488	AAEL018171	AAEL018171	GO:0003674|GO:0005097|GO:0008150|GO:0030234|GO:0032851
AAEL018170	Q16WU8|Q16WU9		0.148613	1.07118	0.0991983	0.435717	-1.0399	-0.056447	Dummy_8	87518738	87550842	AAEL018170	AAEL018170
AAEL018169	Q16WW2		0.224254	-1.16725	-0.22312	0.467116	-1.0972	-0.133833	Dummy_9	80532898	80544081	AAEL018169	AAEL018169	GO:0003674|GO:0003676|GO:0005575|GO:0005622|GO:0005623|GO:0005634|GO:0008270|GO:0043167|GO:0043226|GO:0046872
AAEL018168	Q16X01|Q16X02		0.00376093	-1.1355	-0.183331	0.0408429	-1.09468	-0.130503	Dummy_7	58683188	58707499	AAEL018168	AAEL018168	GO:0003674|GO:0003824|GO:0008150|GO:0008152
AAEL018167	Q16X71		0.204444	1.05457	0.0766611	0.75382	1.01423	0.0203886	Dummy_5	77781985	77863289	AAEL018167	AAEL018167	GO:0003674|GO:0005198|GO:0042302
AAEL018166	Q16XF3|Q16XF4		0.772305	1.0305	0.0433502	0.265737	-1.1126	-0.153933	Dummy_11	61898914	61901226	AAEL018166	AAEL018166	GO:0003674|GO:0003676|GO:0043167|GO:0046872
AAEL018165	Q16XN2|Q16XN4		0.250444	-1.19911	-0.261962	0.0188703	-1.44432	-0.530389	Dummy_1	48746244	48808391	AAEL018165	AAEL018165	GO:0001071|GO:0003674|GO:0003677|GO:0003700|GO:0005575|GO:0005622|GO:0005623|GO:0005634|GO:0006351|GO:0006355|GO:0008150|GO:0009058|GO:0034641|GO:0043226
AAEL018164	Q16XP2|Q16XP3		0.782749	-1.0128	-0.0183477	0.0292037	1.08752	0.121047	Dummy_1	48524713	48541413	AAEL018164	AAEL018164	GO:0003674|GO:0005515
AAEL018163	Q16XR5|Q16XR6		0.0894984	1.14727	0.198199	0.871738	1.01497	0.0214415	Dummy_1	47830914	47875494	AAEL018163	AAEL018163	GO:0003674|GO:0005097|GO:0008150|GO:0030234|GO:0032313|GO:0032851
AAEL018162	Q16Y10|Q16Y11		0.0446648	1.30301	0.381851	0.0824264	-1.29928	-0.377707	Dummy_2	67349830	67515086	AAEL018162	AAEL018162	GO:0003674|GO:0004672|GO:0005524|GO:0006464|GO:0006468|GO:0008150|GO:0016301|GO:0016772|GO:0043167
AAEL018161	Q16Y55|Q5BU45		0	-1.19828	-0.26096	0	-1.2414	-0.311972	Dummy_13	53362196	53677418	AAEL018161	AAEL018161	GO:0003674|GO:0030554
AAEL018160	Q16Y76|Q16Y77		1.76483e-05	-2.00159	-1.00115	6.53442e-06	-2.08757	-1.06183	Dummy_13	36436893	36473450	AAEL018160	AAEL018160	GO:0000166|GO:0003674|GO:0004672|GO:0004674|GO:0005524|GO:0006464|GO:0006468|GO:0008150|GO:0016301|GO:0016772|GO:0043167
AAEL018159	Q16FS8		0	-1.22732	-0.295513	0	-1.60204	-0.679913	Dummy_4	96200989	96333297	AAEL018159	AAEL018159	GO:0003674|GO:0003824|GO:0004252|GO:0006508|GO:0008150|GO:0008233
AAEL018158	Q16YI6|Q16YI7		7.15533e-07	2.23126	1.15786	2.70077e-11	2.7503	1.45959	Dummy_3	40414685	40440916	AAEL018158	AAEL018158	GO:0003674|GO:0003676|GO:0005575|GO:0005622|GO:0005623|GO:0005634|GO:0008270|GO:0043167|GO:0043226|GO:0046872
AAEL018157	A1XDB4|Q16YS0|Q16YS1		0.000134113	-1.4664	-0.552276	3.3021e-06	-1.60427	-0.681918	Dummy_8	86939990	86968521	AAEL018157	AAEL018157	GO:0003674|GO:0003676|GO:0003677|GO:0005575|GO:0005622|GO:0005623|GO:0005634|GO:0005681|GO:0006355|GO:0006397|GO:0008150|GO:0008380|GO:0034641|GO:0043226
AAEL018156			0.452731	1.05447	0.0765142	0.130367	-1.11032	-0.15098	Dummy_12	62444594	62667606	AAEL018156	AAEL018156	GO:0003674|GO:0005515
AAEL018155	Q16YY5|Q16YY6		0.699233	-1.02002	-0.0286026	0	-2.8103	-1.49073	Dummy_11	34085796	34195943	AAEL018155	AAEL018155	GO:0003674|GO:0005215|GO:0005575|GO:0006810|GO:0006857|GO:0008150|GO:0016020|GO:0016021
AAEL018152	Q16ZS7|Q16ZS8		5.2421e-13	1.54968	0.631967	0.283365	-1.08542	-0.118251	Dummy_1	9482944	9664590	AAEL018152	AAEL018152	GO:0003674|GO:0005515
AAEL018151	Q17MK4		9.10282e-13	-1.20704	-0.271476	3.13526e-07	-1.14448	-0.194696	Dummy_3	10097002	10114460	AAEL018151	AAEL018151
AAEL018150	Q17MK9|Q17ML0		0	-1.2943	-0.372177	0	-1.48694	-0.57235	Dummy_3	8972971	9241874	AAEL018150	AAEL018150	GO:0003674|GO:0005215|GO:0005575|GO:0006810|GO:0008150|GO:0016020|GO:0016021|GO:0055085
AAEL018149			0.825611	-1.02955	-0.0420098	0.0178181	-1.32384	-0.40473	Dummy_2	66027496	66345479	AAEL018149	AAEL018149	GO:0003674|GO:0004871|GO:0004970|GO:0005215|GO:0005234|GO:0005575|GO:0006810|GO:0008150|GO:0016020|GO:0022857
AAEL018148	Q170H0|Q170H1		0.000252692	-1.65725	-0.728792	0.893697	1.01902	0.0271792	Dummy_12	4501842	4506174	AAEL018148	AAEL018148	GO:0003674|GO:0003824|GO:0008150|GO:0009058|GO:0009435|GO:0016779|GO:0034641|GO:0044281|GO:0051186
AAEL018147	Q170Y0		0.621299	1.06215	0.0869884	0.741223	-1.04211	-0.0595064	Dummy_5	10730755	10981250	AAEL018147	AAEL018147	GO:0003674|GO:0004806|GO:0006629|GO:0008150|GO:0016787
AAEL018145	Q17MS1		3.58892e-05	-1.74608	-0.804117	0.00111371	-1.53911	-0.622099	Dummy_11	96885509	96931771	AAEL018145	AAEL018145	GO:0000166|GO:0003674|GO:0003824|GO:0005515|GO:0005524|GO:0008150|GO:0016301|GO:0016310|GO:0016740|GO:0016772|GO:0043167
AAEL018144	Q171C9		0.32452	1.03246	0.046092	0.728549	-1.01198	-0.0171871	Dummy_1	65204497	65392910	AAEL018144	AAEL018144	GO:0003674|GO:0004672|GO:0005524|GO:0006464|GO:0006468|GO:0008150|GO:0016301|GO:0016772|GO:0043167
AAEL018143	Q171E8|Q171E9		0.0310641	-1.07197	-0.10026	3.05258e-10	1.19711	0.259552	Dummy_2	10381069	10414355	AAEL018143	AAEL018143
AAEL018142	Q171J0|Q171J1		0.365482	-1.12033	-0.163919	0.182083	-1.17764	-0.235895	Dummy_11	2090607	2129518	AAEL018142	AAEL018142	GO:0003674|GO:0003676|GO:0005575|GO:0005622|GO:0005623|GO:0005634|GO:0008270|GO:0043167|GO:0043226|GO:0046872
AAEL018141	Q171V8		0.612601	-1.01925	-0.0275078	0	-1.59624	-0.674676	Dummy_7	6315058	6409020	AAEL018141	AAEL018141	GO:0003674|GO:0005575|GO:0006629|GO:0006633|GO:0008150|GO:0009058|GO:0016021|GO:0016491|GO:0016717|GO:0044281|GO:0055114
AAEL018140	Q171X1|Q171X2		0.00462149	1.07521	0.104621	2.46055e-12	1.1828	0.242201	Dummy_13	84087539	84242784	AAEL018140	AAEL018140	GO:0003674|GO:0005509|GO:0005575|GO:0005623|GO:0005886|GO:0007155|GO:0007156|GO:0008150|GO:0016020|GO:0016021|GO:0043167
AAEL018139	Q172K0		1.30692e-15	-1.26119	-0.334786	0	-1.27536	-0.350908	Dummy_4	14124459	14287647	AAEL018139	AAEL018139	GO:0003674|GO:0004871|GO:0005057|GO:0005515|GO:0007165|GO:0008150|GO:0030234|GO:0030695|GO:0038032
AAEL018138	Q172N2		0.00181516	-1.59612	-0.674573	0.870239	1.02518	0.0358729	Dummy_6	74061366	74084867	AAEL018138	AAEL018138	GO:0003674|GO:0005515
AAEL018137	Q172V2|Q172V3		0	-1.88658	-0.915773	1.09986e-15	-1.3738	-0.458177	Dummy_12	57812908	57884488	AAEL018137	AAEL018137
AAEL018136	Q172Y2		0.00158346	-1.14368	-0.193688	0	-1.98078	-0.986072	Dummy_12	3071726	3117622	AAEL018136	AAEL018136
AAEL018134	Q173D6		9.53703e-12	-1.22777	-0.296037	0	-1.30654	-0.38575	Dummy_10	53733804	53768879	AAEL018134	AAEL018134	GO:0003674|GO:0005515|GO:0005575|GO:0005622|GO:0005623|GO:0005634|GO:0006351|GO:0008150|GO:0008270|GO:0009058|GO:0034641|GO:0043167|GO:0043226
AAEL018133	Q173F6		0.00317425	-1.13639	-0.184458	5.44865e-07	-1.24109	-0.311608	Dummy_9	96832870	96883644	AAEL018133	AAEL018133	GO:0003674|GO:0005515
AAEL018132	Q173H2|Q173H3		0.126699	1.19431	0.256173	0.138577	1.1863	0.246463	Dummy_9	96376061	96426332	AAEL018132	AAEL018132	GO:0003674|GO:0004168|GO:0005575|GO:0005622|GO:0005623|GO:0005737|GO:0005783|GO:0006629|GO:0008150|GO:0009058|GO:0016020|GO:0016301|GO:0016772|GO:0030176|GO:0043048|GO:0043226
AAEL018131	Q0IF30|Q0IF31		2.031e-13	-1.2954	-0.373398	4.39529e-05	-1.15427	-0.20698	Dummy_12	148711	220413	AAEL018131	AAEL018131	GO:0003674|GO:0005515
AAEL018130	Q173R9|Q173S0		0.907545	-1.00727	-0.0104456	0.000378408	-1.20842	-0.273116	Dummy_9	75801625	75906605	AAEL018130	AAEL018130	GO:0003674|GO:0004672|GO:0004674|GO:0005524|GO:0006464|GO:0006468|GO:0008150|GO:0016301|GO:0016772|GO:0043167
AAEL018129			1.22737e-05	-1.57915	-0.659144	0.000642962	-1.42165	-0.507571	Dummy_5	93089847	93124518	AAEL018129	AAEL018129	GO:0003674|GO:0003676|GO:0005575|GO:0005622|GO:0005623|GO:0005634|GO:0008270|GO:0043167|GO:0043226|GO:0046872
AAEL018128	Q17N91		1.00041e-05	-1.18596	-0.24605	1.56872e-06	-1.20392	-0.267739	Dummy_5	92972863	93005694	AAEL018128	AAEL018128	GO:0003674|GO:0003676|GO:0005575|GO:0005622|GO:0005623|GO:0005634|GO:0008270|GO:0043167|GO:0043226|GO:0046872
AAEL018127	Q174B8|Q174B9|Q174C0		0.00138577	-1.22026	-0.287188	0.00768801	-1.18053	-0.239436	Dummy_13	23756466	23830611	AAEL018127	AAEL018127	GO:0003674|GO:0004198|GO:0005575|GO:0005622|GO:0005623|GO:0006508|GO:0008150|GO:0008233|GO:0008270|GO:0043167
AAEL018126	Q174C7		0.15171	1.04127	0.0583429	1.72995e-13	-1.223	-0.290421	Dummy_13	23157110	23245656	AAEL018126	AAEL018126
AAEL018124	Q174R8|Q174R9		0.0448104	-1.30353	-0.382419	0.0248891	-1.34266	-0.425097	Dummy_14	38809581	38825667	AAEL018124	AAEL018124
AAEL018123	Q174S3		0	-1.43882	-0.524883	0	-1.40409	-0.489634	Dummy_14	38319339	38708494	AAEL018123	AAEL018123	GO:0003674|GO:0004672|GO:0005524|GO:0005575|GO:0006464|GO:0006468|GO:0007165|GO:0008150|GO:0009058|GO:0009190|GO:0016020|GO:0016021|GO:0016301|GO:0016772|GO:0016829|GO:0016849|GO:0034641|GO:0035556|GO:0043167|GO:0044281
AAEL018122	Q175G2|Q175G3		0.00107995	-1.69346	-0.759977	3.64521e-07	-2.40277	-1.2647	Dummy_14	6419899	6452573	AAEL018122	AAEL018122
AAEL018121	Q17NB2		1.12511e-33	6.51802	2.70443	0.697283	1.11954	0.162908	Dummy_6	28577343	28831469	AAEL018121	AAEL018121	GO:0003674|GO:0005515
AAEL018120	Q17ND6|Q535V4		3.73887e-05	1.14315	0.193018	0.224772	-1.04508	-0.0636167	Dummy_6	24746409	24883230	AAEL018120	AAEL018120	GO:0000166|GO:0003674|GO:0004672|GO:0004674|GO:0005524|GO:0006464|GO:0006468|GO:0007165|GO:0008150|GO:0016301|GO:0016310|GO:0016740|GO:0016772|GO:0043167
AAEL018119	Q175T9		0.0387134	1.11937	0.162691	0.624023	-1.03056	-0.0434303	Dummy_13	22346582	22507813	AAEL018119	AAEL018119
AAEL018118	Q176J2|Q176J3		0.00157	-1.18988	-0.250816	0.00014103	-1.23232	-0.301374	Dummy_5	5732020	5776504	AAEL018118	AAEL018118	GO:0003674|GO:0003676|GO:0003677|GO:0004386|GO:0005524|GO:0043167
AAEL018117	Q17NE8|Q1HRT7		0.00141924	1.04834	0.0681095	0.00078386	1.05069	0.0713377	Dummy_6	68490802	68549916	AAEL018117	AAEL018117
AAEL018115	Q176R7|Q176R8|Q176R9		0.293697	1.11218	0.153391	0.0413232	1.21122	0.276461	Dummy_1	40205477	40673164	AAEL018115	AAEL018115	GO:0003674|GO:0005515|GO:0007165|GO:0008150|GO:0035556|GO:0043167|GO:0046872
AAEL018114	Q176T7		0.0052319	-1.15676	-0.210088	0.00117883	-1.18338	-0.242909	Dummy_1	39525023	39754338	AAEL018114	AAEL018114
AAEL018113	J9HU06|Q177B8		0.000159787	-1.18144	-0.240543	0.88462	-1.00724	-0.0104141	Dummy_2	84264820	84375489	AAEL018113	AAEL018113	GO:0003674|GO:0005488
AAEL018112			4.51116e-38	2.11173	1.07842	0	-2.38573	-1.25443	Dummy_2	58853132	59118975	AAEL018112	AAEL018112	GO:0003674|GO:0005515
AAEL018111	Q17Q26|Q17Q27		0.303639	-1.09672	-0.133197	0.0811292	-1.16403	-0.219124	Dummy_12	34729912	34746221	AAEL018111	AAEL018111	GO:0003674|GO:0003676|GO:0005575|GO:0005622|GO:0005623|GO:0005634|GO:0008270|GO:0043167|GO:0043226|GO:0046872
AAEL018110	Q17Q30		0.594143	1.01948	0.0278292	1.2834e-34	1.40714	0.492764	Dummy_12	34395071	34423412	AAEL018110	AAEL018110	GO:0003674|GO:0005506|GO:0006629|GO:0006633|GO:0008150|GO:0009058|GO:0016491|GO:0043167|GO:0044281|GO:0055114
AAEL018109	Q0C7A0|Q0C7A1		0.00109854	1.1242	0.1689	0	1.5585	0.640156	Dummy_11	47437878	47454586	AAEL018109	AAEL018109	GO:0003674|GO:0003824|GO:0004252|GO:0006508|GO:0008150|GO:0008233
AAEL018103			0.0132842	-1.04484	-0.0632763	0.00413121	-1.05153	-0.0724907	Dummy_3	25623672	25657051	AAEL018103	AAEL018103	GO:0003674|GO:0005319|GO:0006810|GO:0006869|GO:0008150
AAEL018096			1.82553e-12	-1.22097	-0.28803	0	-1.29039	-0.367809	Dummy_3	50525787	50553911	AAEL018096	AAEL018096	GO:0003674|GO:0004252|GO:0006508|GO:0008150|GO:0008233
AAEL018075	F8UVW7		0	-1.20511	-0.269162	3.58816e-06	-1.10434	-0.14319	Dummy_10	26600475	26603339	AAEL018075	AAEL018075	GO:0003674|GO:0004497|GO:0005506|GO:0008150|GO:0016491|GO:0016705|GO:0020037|GO:0043167|GO:0046872|GO:0055114
AAEL018061			0	1.37006	0.454234	0	-1.40019	-0.485622	Dummy_3	27653223	27668634	AAEL018061	AAEL018061
AAEL018059	Q179S5		0.654295	-1.02439	-0.0347595	0.0033958	-1.15119	-0.203124	Dummy_6	29330394	29378526	AAEL018059	AAEL018059	GO:0000166|GO:0003674|GO:0004672|GO:0004674|GO:0005524|GO:0005543|GO:0006464|GO:0006468|GO:0007165|GO:0008150|GO:0008289|GO:0016301|GO:0016310|GO:0016740|GO:0016772|GO:0017048|GO:0019899|GO:0035556|GO:0043167|GO:0046872
AAEL018057	Q17IK0|Q17IK1		0.0215477	-1.08159	-0.113153	0.178597	-1.04794	-0.0675516	Dummy_5	21617393	21740762	AAEL018057	AAEL018057	GO:0000166|GO:0003674|GO:0004672|GO:0005524|GO:0006464|GO:0006468|GO:0008150|GO:0016301|GO:0016772|GO:0043167
AAEL018056	Q16LX8|Q16LX9|Q16LY0|Q16LY1		7.7467e-11	1.34795	0.43077	0.181999	1.07309	0.101768	Dummy_6	17632731	17659677	AAEL018056	AAEL018056
AAEL018055	Q17MS8|Q17MS9		0.489032	-1.03157	-0.0448399	0.160361	-1.06156	-0.0861855	Dummy_12	56100226	56126793	AAEL018055	AAEL018055	GO:0003674|GO:0003676|GO:0005575|GO:0005622|GO:0005623|GO:0005634|GO:0008270|GO:0043167|GO:0043226|GO:0046872
AAEL018054	Q174B7		1.94176e-07	-1.36322	-0.447021	0.971767	-1.00236	-0.00340176	Dummy_13	23858749	23920863	AAEL018054	AAEL018054
AAEL018052	Q0IF44|Q0IF46		0.544978	-1.03675	-0.052063	2.71548e-07	-1.32676	-0.407906	Dummy_2	44030688	44100015	AAEL018052	AAEL018052	GO:0003674|GO:0005488
AAEL018051	Q175X1|Q175X2|Q175X3		0.05829	1.07899	0.109687	0.804452	-1.01132	-0.016243	Dummy_2	28091714	28139496	AAEL018051	AAEL018051	GO:0005575|GO:0005622|GO:0005623|GO:0005634|GO:0043226
AAEL018050	Q176X1|Q176X2		0.29801	-1.1402	-0.189284	0.437911	-1.10238	-0.140615	Dummy_3	66128008	66148721	AAEL018050	AAEL018050	GO:0003674|GO:0003676|GO:0005575|GO:0005622|GO:0005623|GO:0005634|GO:0008270|GO:0043167|GO:0043226|GO:0046872
AAEL018046	F8UVW3|Q174S8		0.426755	-1.13505	-0.182752	0.367062	-1.15097	-0.20285	Dummy_14	37890104	37891969	AAEL018046	AAEL018046	GO:0003674|GO:0004497|GO:0005506|GO:0008150|GO:0016491|GO:0016705|GO:0020037|GO:0043167|GO:0046872|GO:0055114
AAEL018045	F8UVW3|Q174S8		0.426755	-1.13505	-0.182752	0.367062	-1.15097	-0.20285	Dummy_14	37890109	37891969	AAEL018045	AAEL018045	GO:0003674|GO:0004497|GO:0005506|GO:0008150|GO:0016491|GO:0016705|GO:0020037|GO:0043167|GO:0046872|GO:0055114
AAEL018044	Q174S9		0.0617262	-1.72964	-0.790469	0.0786351	-1.66389	-0.734563	Dummy_14	37888279	37890015	AAEL018044	AAEL018044	GO:0003674|GO:0004497|GO:0005506|GO:0008150|GO:0016491|GO:0016705|GO:0020037|GO:0043167|GO:0046872|GO:0055114
AAEL018043	Q174S9		0.0618011	-1.72992	-0.790701	0.0756019	-1.67388	-0.743199	Dummy_14	37888300	37890014	AAEL018043	AAEL018043	GO:0003674|GO:0004497|GO:0005506|GO:0008150|GO:0016491|GO:0016705|GO:0020037|GO:0043167|GO:0046872|GO:0055114
AAEL018042	Q17K51		0.174194	-1.09795	-0.134811	0.621334	-1.03587	-0.0508375	Dummy_10	64875267	64885650	AAEL018042	AAEL018042	GO:0003674|GO:0008150|GO:0008152|GO:0016740|GO:0016757|GO:0016758
AAEL018040	Q17BJ7		0	-1.28731	-0.364356	0	-1.27333	-0.348612	Dummy_3	1296862	1376905	AAEL018040	AAEL018040	GO:0000166|GO:0003674|GO:0005524|GO:0016887|GO:0017111|GO:0043167
AAEL018039	Q17FM4		2.20367e-15	1.2082	0.272855	0	2.62944	1.39475	Dummy_2	99198247	99348797	AAEL018039	AAEL018039	GO:0000166|GO:0003674|GO:0004672|GO:0004674|GO:0005524|GO:0006464|GO:0006468|GO:0008150|GO:0016301|GO:0016772|GO:0043167
AAEL018038	Q17HS9		0.999151	-1.00008	-0.000115395	0.236374	-1.07348	-0.1023	Dummy_12	75765291	75769871	AAEL018038	AAEL018038	GO:0003674|GO:0008150|GO:0016491|GO:0033743|GO:0055114
AAEL018037	Q16FP7|Q16FP8		0.0752099	1.08265	0.114568	0.00561123	-1.13404	-0.181475	Dummy_13	47596516	47623235	AAEL018037	AAEL018037	GO:0003674|GO:0003682
AAEL018036	Q17PX7|Q17PX8		0.00449845	1.30093	0.379547	0.000919972	-1.42575	-0.511723	Dummy_12	70568600	70706896	AAEL018036	AAEL018036	GO:0002376|GO:0003674|GO:0005044|GO:0006955|GO:0008150|GO:0030247
AAEL018035	Q17PY1|Q17PY2		3.6307e-19	1.23631	0.306036	0.0835958	1.04738	0.0667791	Dummy_12	70424623	70436278	AAEL018035	AAEL018035	GO:0003674|GO:0043167|GO:0046872
AAEL018033	J9HZD2|Q16U84		3.08648e-05	1.60211	0.679975	0.171227	1.19404	0.255854	Dummy_1	11975854	12124105	AAEL018033	AAEL018033	GO:0003674|GO:0004871|GO:0004888|GO:0004930|GO:0005515|GO:0005575|GO:0007165|GO:0007166|GO:0007186|GO:0007275|GO:0008150|GO:0016020|GO:0016021|GO:0016055
AAEL018032			0.93147	-1.00186	-0.00268745	0.348046	-1.01677	-0.0239916	Dummy_10	26735741	26844990	AAEL018032	AAEL018032
AAEL018031	Q170Q8|Q170Q9		0.053073	1.1931	0.254719	0.184189	-1.14237	-0.192033	Dummy_6	77353750	77370430	AAEL018031	AAEL018031	GO:0003674|GO:0003676|GO:0043167|GO:0046872
AAEL018030	J9E9Z3|J9HYT9		3.98692e-11	-1.48758	-0.57297	3.05722e-07	-1.3559	-0.439246	Dummy_14	37905502	37907352	AAEL018030	AAEL018030	GO:0003674|GO:0004497|GO:0005506|GO:0008150|GO:0016491|GO:0016705|GO:0020037|GO:0043167|GO:0046872|GO:0055114
AAEL018029	Q176E1		0.843998	-1.05428	-0.0762591	0.624575	-1.13144	-0.178161	Dummy_4	43894229	43928956	AAEL018029	AAEL018029	GO:0003674|GO:0005515
AAEL018028	J9E9V6		0	-2.11856	-1.08309	9.79093e-10	-1.59227	-0.671087	Dummy_4	11772105	11787074	AAEL018028	AAEL018028	GO:0003674|GO:0004497|GO:0005506|GO:0008150|GO:0016491|GO:0016705|GO:0020037|GO:0043167|GO:0046872|GO:0055114
AAEL018026			0.0153043	1.25952	0.332877	1.73024e-06	1.5181	0.602263	Dummy_1	87398782	87414871	AAEL018026	AAEL018026	GO:0003674|GO:0005515
AAEL018023			0.0248193	3.28799	1.71721	0.548305	1.52312	0.607026	Dummy_7	46230122	46230844	AAEL018023	AAEL018023	GO:0003674|GO:0005198|GO:0005575|GO:0005622|GO:0005623|GO:0005737|GO:0005794|GO:0005886|GO:0006810|GO:0006886|GO:0008150|GO:0016023|GO:0016192|GO:0030130|GO:0030132|GO:0043226|GO:0043234
AAEL018022			0.000372672	-1.47447	-0.560192	0.102374	-1.19297	-0.254557	Dummy_7	46219777	46229472	AAEL018022	AAEL018022	GO:0003674|GO:0003677
AAEL018021			0.00249931	-1.06037	-0.0845652	0.142271	1.0294	0.0417986	Dummy_1	5173632	5296623	AAEL018021	AAEL018021	GO:0003674|GO:0004725|GO:0006464|GO:0006470|GO:0008150|GO:0016311|GO:0016791
AAEL018020			0.0802717	1.16444	0.219635	0.772259	-1.02934	-0.0417213	Dummy_3	1206357	1234669	AAEL018020	AAEL018020	GO:0003674|GO:0003676|GO:0005575|GO:0005622|GO:0005623|GO:0005634|GO:0008270|GO:0043167|GO:0043226|GO:0046872
AAEL018019			0.963848	1.02243	0.0320065	0.827257	1.09989	0.137359	Dummy_3	1161279	1161692	AAEL018019	AAEL018019	GO:0005575|GO:0005622|GO:0005623|GO:0006810|GO:0008150
AAEL018011			0.274859	1.11407	0.155844	4.44448e-09	-1.87782	-0.909061	Dummy_9	58469512	58478940	AAEL018011	AAEL018011	GO:0003674|GO:0005509|GO:0005515|GO:0043167
AAEL018008			0.191675	1.16684	0.222612	0.713395	-1.05007	-0.0704904	Dummy_5	63364956	63453419	AAEL018008	AAEL018008	GO:0003674|GO:0008270|GO:0043167
AAEL018004			0.00128892	-1.86381	-0.898256	0.17591	-1.28508	-0.361853	Dummy_10	64557393	64558303	AAEL018004	AAEL018004
AAEL018003			0.172711	-1.10836	-0.148423	5.22319e-05	-1.34691	-0.429649	Dummy_13	31207658	31208303	AAEL018003	AAEL018003
AAEL018001			0	-1.64638	-0.719301	1.77437e-11	-1.49947	-0.584449	Dummy_12	70452510	70477006	AAEL018001	AAEL018001
AAEL017994			0.65393	1.01662	0.0237865	3.41518e-14	-1.28187	-0.35825	Dummy_4	73882034	73981475	AAEL017994	AAEL017994
AAEL017993			0.00661319	-2.90929	-1.54067	0.00276017	-3.36676	-1.75136	Dummy_12	94087880	94089743	AAEL017993	AAEL017993	GO:0003674|GO:0003676|GO:0046983
AAEL017987			0	1.66641	0.736745	0.15247	-1.02922	-0.0415554	Dummy_2	28744151	28756541	AAEL017987	AAEL017987
AAEL017986			0.132129	-1.2731	-0.348347	0.311418	-1.17506	-0.232729	Dummy_10	25588646	25638943	AAEL017986	AAEL017986	GO:0003674|GO:0008150|GO:0008152|GO:0008168
AAEL017982		heat shock protein HSP70 [Source:VB Community Annotation;Acc:AAEL017982]	0.406274	1.08902	0.123024	0.425848	1.084	0.11637	Dummy_12	45851178	45852912	AAEL017982	HSP70Cb'
AAEL017980		heat shock protein HSP70 [Source:VB Community Annotation;Acc:AAEL017980]	6.15559e-09	-8.59739	-3.1039	1.66133e-11	-22.8997	-4.51726	Dummy_12	45810912	45812825	AAEL017980	HSP70Ab'
AAEL017978	B7TBH7	heat shock protein HSP70 [Source:VB Community Annotation;Acc:AAEL017978]	0.0110937	-1.23303	-0.30221	0.277419	-1.09542	-0.131482	Dummy_6	45592131	45594038	AAEL017978	HSP70Cb	GO:0000166|GO:0003674|GO:0005524|GO:0006950|GO:0008150|GO:0043167
AAEL017976		heat shock protein HSP70 [Source:VB Community Annotation;Acc:AAEL017976]	0.00035917	2.52987	1.33906	0.444365	1.29348	0.37126	Dummy_6	45579736	45581849	AAEL017976	HSP70Bb
AAEL017975		heat shock protein HSP70 [Source:VB Community Annotation;Acc:AAEL017975]	0.137136	1.22391	0.291502	0.44896	1.11447	0.156361	Dummy_6	45574986	45577267	AAEL017975	HSP70Ba
AAEL017971		U2 spliceosomal RNA [Source: RFAM 9.0] [Source:VB RNA Description;Acc:AAEL017971]	0.00649595	1.91581	0.937956	0.00026747	2.26656	1.1805	Dummy_6	48488560	48488754	AAEL017971	AAEL017971
AAEL017920		NULL [Source:VB RNA Description;Acc:AAEL017920]	0.844456	-1.00745	-0.0107079	0.989506	-1.00048	-0.000691414	Dummy_3	40100797	40100849	AAEL017920	AAEL017920
AAEL017899		NULL [Source:VB RNA Description;Acc:AAEL017899]	0.000249004	6.58185	2.71849	0.145744	2.72624	1.44691	Dummy_9	87107257	87107336	AAEL017899	AAEL017899
AAEL017894		5S ribosomal RNA [Source: RFAM 9.0] [Source:VB RNA Description;Acc:AAEL017894]	0.427387	1.40841	0.494063	0.223766	1.62234	0.69808	Dummy_5	30327230	30327352	AAEL017894	AAEL017894
AAEL017889		NULL [Source:VB RNA Description;Acc:AAEL017889]	0.23698	1.20611	0.270361	0.000140191	1.66997	0.739819	Dummy_9	70612886	70612982	AAEL017889	AAEL017889
AAEL017878		NULL [Source:VB RNA Description;Acc:AAEL017878]	0.0806634	-1.39051	-0.475612	0.0232223	-1.53614	-0.619309	Dummy_1	33125054	33125138	AAEL017878	AAEL017878
AAEL017827		U2 spliceosomal RNA [Source: RFAM 9.0] [Source:VB RNA Description;Acc:AAEL017827]	0.00113047	3.59583	1.84632	0.00675814	3.06025	1.61365	Dummy_13	27384749	27384943	AAEL017827	AAEL017827
AAEL017796		NULL [Source:VB RNA Description;Acc:AAEL017796]	6.80025e-25	4.94132	2.3049	2.7143e-34	6.02239	2.59034	Dummy_7	6573189	6573263	AAEL017796	AAEL017796
AAEL017780		Small subunit ribosomal RNA, 5' domain [Source: RFAM 9.0] [Source:VB RNA Description;Acc:AAEL017780]	0.0881465	-1.87439	-0.906418	0.780409	1.09746	0.134164	Dummy_3	48403740	48404326	AAEL017780	AAEL017780
AAEL017702		U6 spliceosomal RNA [Source: RFAM 9.0] [Source:VB RNA Description;Acc:AAEL017702]	0.124211	-2.1276	-1.08923	0.0368164	1.98329	0.987895	Dummy_8	29270969	29271075	AAEL017702	AAEL017702
AAEL017683		5.8S ribosomal RNA [Source: RFAM 9.0] [Source:VB RNA Description;Acc:AAEL017683]	2.95697e-06	-13.0276	-3.7035	1.43381e-06	-16.6358	-4.05622	Dummy_3	48668378	48668530	AAEL017683	AAEL017683
AAEL017659		Small nucleolar RNA U3 [Source: RFAM 9.0] [Source:VB RNA Description;Acc:AAEL017659]	3.27079e-06	-3.54985	-1.82776	0.122879	1.35028	0.433259	Dummy_11	68100128	68100332	AAEL017659	AAEL017659
AAEL017652		Small subunit ribosomal RNA, 5' domain [Source: RFAM 9.0] [Source:VB RNA Description;Acc:AAEL017652]	5.56898e-10	-16.7486	-4.06597	1.92264e-08	-9.49291	-3.24685	Dummy_3	48540995	48541580	AAEL017652	AAEL017652
AAEL017646		U1 spliceosomal RNA [Source: RFAM 9.0] [Source:VB RNA Description;Acc:AAEL017646]	8.10779e-10	-2.30348	-1.20382	0	-4.95581	-2.30912	Dummy_6	86136277	86136440	AAEL017646	AAEL017646
AAEL017575			3.27502e-12	1.23443	0.303844	0.0194951	1.08004	0.111086	Dummy_3	46109068	46141580	AAEL017575	AAEL017575	GO:0003674|GO:0005515
AAEL017574	J9HGX9		7.96162e-11	-2.00775	-1.00558	5.91058e-09	-1.85089	-0.888218	Dummy_14	39254459	39254818	AAEL017574	AAEL017574	GO:0003674|GO:0003824|GO:0004252|GO:0006508|GO:0008150|GO:0008233
AAEL017573	J9HFB9		0.000254117	-1.33467	-0.41648	0	-2.03643	-1.02604	Dummy_10	93398251	93400331	AAEL017573	AAEL017573
AAEL017572	J9HYP2		0.0295679	1.1672	0.223053	0.100793	1.12619	0.171446	Dummy_2	25981526	25982569	AAEL017572	AAEL017572	GO:0000166|GO:0003674|GO:0005524|GO:0006200|GO:0008150|GO:0009056|GO:0016887|GO:0017111|GO:0034641|GO:0034655|GO:0043167|GO:0044281
AAEL017571	J9HS23		7.06211e-08	-28.8184	-4.84892	2.25706e-07	-23.2811	-4.54108	Dummy_3	57840205	57848951	AAEL017571	AAEL017571	GO:0003674|GO:0003723|GO:0003964|GO:0006259|GO:0006278|GO:0008150|GO:0009058|GO:0016779|GO:0034641
AAEL017570	J9HG45		0	-1.43393	-0.519977	5.33502e-10	-1.16359	-0.218581	Dummy_5	17621994	17622568	AAEL017570	AAEL017570
AAEL017568	J9HS78		0.798673	-1.04807	-0.067729	0.231972	1.20092	0.264143	Dummy_6	89565693	89578235	AAEL017568	AAEL017568	GO:0000166|GO:0003674|GO:0005524|GO:0017111|GO:0043167
AAEL017566	J9HJ51		0.198412	1.1072	0.146922	0.910916	-1.01008	-0.0144653	Dummy_3	98762932	98766584	AAEL017566	AAEL017566	GO:0000166|GO:0003674|GO:0003677|GO:0003909|GO:0003910|GO:0005524|GO:0006259|GO:0006260|GO:0006281|GO:0006310|GO:0006950|GO:0006974|GO:0008150|GO:0009058|GO:0016874|GO:0034641|GO:0043167|GO:0051103
AAEL017563	J9HHN1		0.357978	-1.1469	-0.197738	0.845372	1.02978	0.0423431	Dummy_11	3981980	3987962	AAEL017563	AAEL017563
AAEL017562	J9HY77		0.216536	-1.10492	-0.143949	1.15427e-05	-1.41414	-0.499928	Dummy_4	272190	286389	AAEL017562	AAEL017562	GO:0005575|GO:0006810|GO:0008150|GO:0016020|GO:0016021|GO:0016192
AAEL017561	J9HF25		4.21964e-08	-2.43153	-1.28186	5.34187e-15	-4.22707	-2.07966	Dummy_3	57630691	57638451	AAEL017561	AAEL017561	GO:0003674|GO:0003677|GO:0003910|GO:0005524|GO:0006259|GO:0006260|GO:0006281|GO:0006310|GO:0006950|GO:0008150|GO:0009058|GO:0016874|GO:0034641|GO:0043167
AAEL017560	J9HI13		0.998857	1.0001	0.000139236	2.3525e-05	-1.26229	-0.336047	Dummy_11	81967867	81999395	AAEL017560	AAEL017560	GO:0003674|GO:0005515
AAEL017559	J9HGV5		7.75967e-08	-1.63273	-0.707289	1.87698e-12	-1.94775	-0.961808	Dummy_12	26218634	26219889	AAEL017559	AAEL017559
AAEL017558	J9EBI2		0.0189073	1.05587	0.0784254	0.384343	1.02162	0.0308638	Dummy_9	6571661	6572014	AAEL017558	AAEL017558
AAEL017556	J9HIS7		0.0102555	1.22735	0.295543	6.0281e-16	1.75033	0.807627	Dummy_12	93957547	93959501	AAEL017556	AAEL017556	GO:0003674|GO:0004497|GO:0005506|GO:0008150|GO:0008270|GO:0016491|GO:0016705|GO:0020037|GO:0043167|GO:0046872|GO:0055114
AAEL017555	J9E9D3|J9HF95	Clip-Domain Serine Protease family B. [Source:VB Community Annotation;Acc:AAEL017555]	0	-202.561	-7.66221	0	-202.561	-7.66221	Dummy_4	88362196	88375232	AAEL017555	CLIPB26	GO:0003674|GO:0003824|GO:0004252|GO:0006508|GO:0008150|GO:0008233|GO:0008236|GO:0016787
AAEL017554	J9HZS0		6.2764e-07	1.28706	0.364081	5.22835e-08	-1.37335	-0.457696	Dummy_9	61348365	61350263	AAEL017554	AAEL017554
AAEL017552	J9EA26		7.0713e-07	-1.50878	-0.593385	1.56391e-10	-1.72342	-0.785275	Dummy_6	73499440	73501725	AAEL017552	AAEL017552
AAEL017551	J9HSW5		0	-1.37778	-0.462344	0	-1.5782	-0.658283	Dummy_1	25836250	25838318	AAEL017551	AAEL017551
AAEL017550	J9E9C8		0.682701	1.01386	0.0198536	2.24954e-05	-1.13373	-0.18108	Dummy_4	86965613	86966644	AAEL017550	AAEL017550
AAEL017549	J9HI04	GPCR Orphan/Putative Class A Family [Source:VB Community Annotation;Acc:AAEL017549]	0.106474	-1.8951	-0.922276	0.730424	1.1286	0.174532	Dummy_3	19606445	19606798	AAEL017549	GPRNNA14	GO:0003674|GO:0004871|GO:0004930|GO:0005575|GO:0007165|GO:0007186|GO:0008150|GO:0016021
AAEL017546	J9HSE6		4.01968e-05	1.12329	0.16773	3.51378e-20	1.27726	0.353047	Dummy_10	42590595	42644462	AAEL017546	AAEL017546	GO:0003674|GO:0004672|GO:0004674|GO:0005524|GO:0006464|GO:0006468|GO:0008150|GO:0016301|GO:0016772|GO:0043167
AAEL017545	J9HIH1|J9HYW4		0.000349888	-1.13116	-0.177809	0	-1.66956	-0.739466	Dummy_6	33390483	33402640	AAEL017545	AAEL017545
AAEL017543	J9HZ33		0.959424	-1.00503	-0.00723171	0.0748154	-1.16183	-0.216395	Dummy_11	34404515	34413083	AAEL017543	AAEL017543	GO:0000244|GO:0000398|GO:0005575|GO:0005622|GO:0005623|GO:0005634|GO:0006397|GO:0008150|GO:0022607|GO:0022618|GO:0034641|GO:0043226|GO:0046540|GO:0065003
AAEL017542	J9HHV6		0.00370957	1.06548	0.0915041	0	-1.74708	-0.804946	Dummy_11	17885797	17886297	AAEL017542	AAEL017542
AAEL017541	J9HIG7		0.00050635	-1.24649	-0.317871	6.82529e-07	-1.37288	-0.457206	Dummy_9	40736524	40737787	AAEL017541	AAEL017541
AAEL017540	J9HIL9		0	-1.30441	-0.3834	0	-1.64157	-0.715078	Dummy_1	25838498	25839699	AAEL017540	AAEL017540
AAEL017539	J9HEV6	cytochrome P450 [Source:VB Community Annotation;Acc:AAEL017539]	0.526253	-1.04418	-0.0623713	0.913211	-1.00775	-0.0111437	Dummy_10	85878443	85880940	AAEL017539	CYP6BY1	GO:0003674|GO:0004497|GO:0005506|GO:0008150|GO:0016491|GO:0016705|GO:0020037|GO:0043167|GO:0046872|GO:0055114
AAEL017538	J9HS66		0.000363312	-1.05377	-0.0755568	2.32727e-07	-1.07793	-0.10826	Dummy_12	76135411	76136451	AAEL017538	AAEL017538	GO:0003674|GO:0005575|GO:0005576|GO:0006030|GO:0008061|GO:0008150
AAEL017536	J9HRY5	holotricin glycine rich repeat protein (GRRP) anti-microbial peptide [Source:VB Community Annotation;Acc:AAEL017536]	0	-1.45353	-0.539561	0	-1.25451	-0.327126	Dummy_11	3957652	3958087	AAEL017536	GRRP
AAEL017535	J9HIF4		5.40759e-07	-1.20257	-0.266127	0	-1.45663	-0.542633	Dummy_14	17631463	17632666	AAEL017535	AAEL017535
AAEL017533	J9HXW6		8.13259e-10	-1.85774	-0.893548	0	-3.12261	-1.64275	Dummy_12	34126331	34126786	AAEL017533	AAEL017533	GO:0003674|GO:0003824|GO:0008150|GO:0008152
AAEL017532	J9EBC0		0.0432563	1.16026	0.214449	0.355183	1.07456	0.103747	Dummy_3	48287373	48288344	AAEL017532	AAEL017532	GO:0000166|GO:0000287|GO:0003674|GO:0004012|GO:0005524|GO:0005575|GO:0006810|GO:0008150|GO:0015914|GO:0016021|GO:0016887|GO:0043167|GO:0046872
AAEL017530	J9I072		0.181292	1.14591	0.19649	0.761571	-1.03527	-0.0500112	Dummy_14	23387758	23389074	AAEL017530	AAEL017530
AAEL017529	J9HY24		0	-1.82989	-0.871757	1.09986e-15	-1.77059	-0.824234	Dummy_9	77262169	77263437	AAEL017529	AAEL017529
AAEL017528	J9HTR9		0.131819	-1.9929	-0.994869	0.663921	-1.20639	-0.270692	Dummy_13	30156287	30157123	AAEL017528	AAEL017528
AAEL017526	J9EB85		0.00746083	-1.06256	-0.0875463	0	-2.08925	-1.06299	Dummy_5	70182321	70196033	AAEL017526	AAEL017526	GO:0006397|GO:0008150|GO:0034641
AAEL017525	J9HGM2		0.93162	1.01074	0.0154157	0.00708186	1.29503	0.372985	Dummy_14	12654668	12654826	AAEL017525	AAEL017525
AAEL017524	J9HTY0		0.0806047	-1.07783	-0.108136	1.3152e-16	1.34701	0.429756	Dummy_7	51226174	51226941	AAEL017524	AAEL017524	GO:0003674|GO:0005506|GO:0008150|GO:0016491|GO:0016705|GO:0016706|GO:0031418|GO:0043167|GO:0055114
AAEL017523	A1XM05|J9HJL2	Toll-like receptor [Source:VB Community Annotation;Acc:AAEL017523]	0.000345804	1.50534	0.590093	1.03229e-26	2.73898	1.45364	Dummy_4	69370888	69377405	AAEL017523	TOLL4	GO:0003674|GO:0005515|GO:0007165|GO:0008150
AAEL017521	J9HIM9		8.94761e-10	1.46988	0.555702	0.0785981	1.13409	0.181537	Dummy_2	30741912	30825769	AAEL017521	AAEL017521	GO:0001071|GO:0003674|GO:0003676|GO:0003700|GO:0005575|GO:0005622|GO:0005623|GO:0005634|GO:0006351|GO:0006355|GO:0008150|GO:0009058|GO:0034641|GO:0043167|GO:0043226|GO:0046872
AAEL017519	J9HFE4		4.6258e-05	-1.15783	-0.211422	0.0521635	-1.07394	-0.102908	Dummy_10	42581756	42589893	AAEL017519	AAEL017519
AAEL017518	J9HZ17		0	-1.93444	-0.951916	0	-3.69017	-1.88369	Dummy_8	49654372	49659567	AAEL017518	AAEL017518	GO:0003674|GO:0003676|GO:0008270|GO:0016874|GO:0016881|GO:0043167
AAEL017517	J9HJP3		4.82555e-28	2.6228	1.39111	1.20079e-34	2.87009	1.52109	Dummy_2	3090505	3091025	AAEL017517	AAEL017517
AAEL017516	J9E9X9|J9HFM9|J9HSP8		0	1.35902	0.44257	0	1.31527	0.395357	Dummy_13	21596737	21626894	AAEL017516	AAEL017516	GO:0000166|GO:0003674|GO:0003735|GO:0005198|GO:0005575|GO:0005622|GO:0005623|GO:0005737|GO:0005840|GO:0006412|GO:0008150|GO:0009058|GO:0030529|GO:0043226
AAEL017515	Q8MTP6		0.00312282	-1.06411	-0.0896435	0.00576419	-1.05977	-0.0837555	Dummy_2	29141531	29211179	AAEL017515	AAEL017515	GO:0001071|GO:0003674|GO:0003677|GO:0003700|GO:0005515|GO:0005575|GO:0005622|GO:0005623|GO:0005634|GO:0006355|GO:0008150|GO:0043226|GO:0043565
AAEL017513	J9HZ73		0.0686509	-1.27096	-0.345918	4.17468e-07	-2.02371	-1.017	Dummy_8	50547125	50559953	AAEL017513	AAEL017513
AAEL017512	J9HEW9		7.45225e-14	-1.17493	-0.23258	0.313902	-1.02358	-0.033617	Dummy_5	94348524	94418592	AAEL017512	AAEL017512	GO:0003674|GO:0003824|GO:0004553|GO:0005975|GO:0008150|GO:0016798
AAEL017509	J9EAT0		0.27711	-1.32474	-0.405705	0.00168995	-2.40257	-1.26458	Dummy_2	32831254	32831358	AAEL017509	AAEL017509
AAEL017508	J9EB97		3.38467e-05	-1.10875	-0.148928	0.00639663	-1.07117	-0.0991869	Dummy_14	31179919	31200755	AAEL017508	AAEL017508	GO:0005575|GO:0006810|GO:0008150|GO:0016020|GO:0016021
AAEL017507	J9HGH4		0.000121822	-1.4216	-0.507517	0.33401	-1.09371	-0.129228	Dummy_3	17357794	17360971	AAEL017507	AAEL017507	GO:0003674|GO:0003824|GO:0004252|GO:0006508|GO:0008150|GO:0008233
AAEL017506	J9HSA2		3.61944e-08	1.4017	0.487182	0.141468	1.10806	0.148033	Dummy_2	73810044	73810959	AAEL017506	AAEL017506
AAEL017504	J9HHV2		7.05873e-05	-1.38222	-0.46699	0.000112339	-1.36919	-0.453325	Dummy_13	41483937	41484881	AAEL017504	AAEL017504
AAEL017503	J9I024		0.000816826	-1.22381	-0.291376	0.000140631	-1.25816	-0.331311	Dummy_6	22286816	22302876	AAEL017503	AAEL017503	GO:0003674|GO:0004190|GO:0005575|GO:0008233|GO:0016020|GO:0016021
AAEL017500	J9E921		0	-1.45988	-0.545855	0	-1.99815	-0.998667	Dummy_7	13703772	13715830	AAEL017500	AAEL017500
AAEL017499	J9HJF8		2.35041e-16	1.20491	0.26893	0.119317	-1.04155	-0.0587368	Dummy_3	86537128	86628568	AAEL017499	AAEL017499	GO:0003674|GO:0004181|GO:0006508|GO:0008150|GO:0008233|GO:0008270|GO:0043167
AAEL017498	J9HYQ1	caspase [Source:VB Community Annotation;Acc:AAEL017498]	1.34353e-05	-1.52519	-0.608987	0.00677964	-1.29475	-0.372672	Dummy_12	89413681	89417530	AAEL017498	CASPS21	GO:0003674|GO:0004197|GO:0006508|GO:0006915|GO:0008150|GO:0008219|GO:0008233|GO:0008234
AAEL017497	J9HIJ5		0.515784	1.05473	0.0768766	0.000631922	-1.31028	-0.389879	Dummy_7	54092290	54093061	AAEL017497	AAEL017497
AAEL017496	J9HZH0		0.000774546	-1.82041	-0.864265	0.000111751	-2.01653	-1.01187	Dummy_2	49576723	49577813	AAEL017496	AAEL017496
AAEL017494	J9HTM3		0	-1.47937	-0.56498	0	-1.24132	-0.311875	Dummy_10	34139564	34139815	AAEL017494	AAEL017494
AAEL017492	J9HRU1		0.000173028	-2.4712	-1.30521	0.000650499	-2.23764	-1.16198	Dummy_10	14188375	14198785	AAEL017492	AAEL017492	GO:0003674|GO:0003676|GO:0008270|GO:0016746|GO:0043167
AAEL017490	J9I034		9.82203e-17	2.62961	1.39485	0.000299783	-1.92885	-0.947744	Dummy_6	59795575	59805904	AAEL017490	AAEL017490	GO:0003674|GO:0005515|GO:0008270|GO:0043167|GO:0046872
AAEL017487	J9E9K9		0.822146	1.07617	0.105901	0.531446	1.19886	0.261662	Dummy_9	86617510	86622434	AAEL017487	AAEL017487
AAEL017485	J9HYA5		0.000379163	-1.32734	-0.408535	6.42846e-12	-1.77256	-0.825834	Dummy_4	86901050	86901217	AAEL017485	AAEL017485
AAEL017484	J9HH12	C-Type Lectin (CTL) - galactose binding. [Source:VB Community Annotation;Acc:AAEL017484]	0.112394	-1.55776	-0.639473	0.78587	-1.07868	-0.109265	Dummy_5	28805883	28807021	AAEL017484	CTLGA4	GO:0003674|GO:0030246
AAEL017483	J9EBP4		0.0397169	-1.07098	-0.0989265	0.268319	-1.03844	-0.0544233	Dummy_2	40518186	40519907	AAEL017483	AAEL017483
AAEL017482	J9HYW9		8.17083e-11	-2.16781	-1.11624	9.60224e-13	-2.38901	-1.25641	Dummy_4	92168985	92169947	AAEL017482	AAEL017482
AAEL017481	J9HJK5		0.0172707	1.01994	0.028491	0	1.20312	0.266776	Dummy_9	91483571	91497284	AAEL017481	AAEL017481	GO:0003674|GO:0003723
AAEL017480	J9HSB7		0	1.78663	0.837237	0	1.73645	0.796142	Dummy_12	84215382	84217269	AAEL017480	AAEL017480	GO:0003674|GO:0005515
AAEL017479	J9HGC6	GPCR Metabotropic glutamate Family [Source:VB Community Annotation;Acc:AAEL017479]	0.989159	1.00667	0.00959015	0.822107	-1.10535	-0.144508	Dummy_3	17044739	17100012	AAEL017479	GPRMGL1	GO:0003674|GO:0004871|GO:0004930|GO:0005575|GO:0007165|GO:0007186|GO:0008150|GO:0016020|GO:0016021
AAEL017478	J9HSF4		0.724361	1.07853	0.109069	0.390865	-1.19795	-0.260565	Dummy_9	86443082	86444978	AAEL017478	AAEL017478
AAEL017477	J9HGW1		0.000575046	-1.21544	-0.28148	0.000458513	-1.2194	-0.286171	Dummy_1	4082612	4082728	AAEL017477	AAEL017477
AAEL017475	J9HZQ3		0	-1.25679	-0.329748	9.68158e-18	1.09748	0.134192	Dummy_8	9738159	9746386	AAEL017475	AAEL017475	GO:0003674|GO:0003824|GO:0004252|GO:0006508|GO:0008150|GO:0008233|GO:0008236|GO:0016787
AAEL017473	J9HGW9		0	-1.56395	-0.645197	3.04433e-07	-1.31575	-0.395881	Dummy_2	40520359	40521875	AAEL017473	AAEL017473
AAEL017472	J9HJM8		0.239465	1.08928	0.123379	0.00019339	1.27208	0.347184	Dummy_5	8005502	8017470	AAEL017472	AAEL017472	GO:0003674|GO:0008150|GO:0008152|GO:0016491|GO:0055114
AAEL017471	J9EAV9		0	3.21493	1.68479	0	5.26264	2.39579	Dummy_13	56065480	56065889	AAEL017471	AAEL017471
AAEL017470	J9EB74		0.372389	-1.08612	-0.119189	0.0648151	1.1642	0.219338	Dummy_8	10412695	10443833	AAEL017470	AAEL017470	GO:0000166|GO:0003674|GO:0004672|GO:0004674|GO:0005524|GO:0006464|GO:0006468|GO:0008150|GO:0016301|GO:0016772|GO:0043167
AAEL017468	J9HT29		0	-1.51531	-0.599613	0	-1.12708	-0.172585	Dummy_9	44840035	44840307	AAEL017468	AAEL017468
AAEL017465	J9HZK2		1.11199e-07	-3.23583	-1.69414	0.00168121	-1.86096	-0.896046	Dummy_13	55917894	55918223	AAEL017465	AAEL017465
AAEL017464	J9E9H7		0	1.95029	0.963691	0	-2.39763	-1.26161	Dummy_1	81406346	81410191	AAEL017464	AAEL017464
AAEL017462	J9HIM6|J9HSW9|J9HZ23		3.91766e-05	-1.16598	-0.221548	8.63002e-12	-1.29235	-0.370001	Dummy_5	100713670	100789408	AAEL017462	AAEL017462	GO:0003674|GO:0005215|GO:0005575|GO:0005623|GO:0005886|GO:0006810|GO:0008150|GO:0016020|GO:0016021|GO:0055085
AAEL017461	J9HSK3		0.0324288	1.29125	0.368769	0.000272325	1.49827	0.583298	Dummy_7	78132937	78133855	AAEL017461	AAEL017461
AAEL017460	J9E9A1		0	1.3495	0.432424	0	-1.35523	-0.43854	Dummy_11	74095054	74125062	AAEL017460	AAEL017460	GO:0003674|GO:0005575|GO:0006508|GO:0008150|GO:0008233|GO:0008237|GO:0008241|GO:0016020
AAEL017458	J9EAM5		0.346683	1.15094	0.202814	0.257733	1.17763	0.235882	Dummy_8	53813167	53826203	AAEL017458	AAEL017458	GO:0005575|GO:0006810|GO:0008150|GO:0016020
AAEL017455	J9HHX4		0	-1.24453	-0.315596	2.17064e-15	-1.18405	-0.243731	Dummy_7	25406071	25423426	AAEL017455	AAEL017455
AAEL017454	J9HFK2		0	-1.26109	-0.334668	0	-1.35302	-0.436178	Dummy_10	49526084	49528036	AAEL017454	AAEL017454
AAEL017453	J9HSG3		0.648798	1.04851	0.0683451	0	-3.32746	-1.73442	Dummy_8	25082973	25101642	AAEL017453	AAEL017453	GO:0003674|GO:0003995|GO:0008150|GO:0008152|GO:0016491|GO:0016627|GO:0043167|GO:0050660|GO:0055114
AAEL017452	D2WKE1		0.000264572	1.18657	0.246797	0.0378218	-1.11367	-0.155326	Dummy_9	99087881	99088672	AAEL017452	AAEL017452	GO:0003674|GO:0008150|GO:0008152|GO:0016491|GO:0047886|GO:0055114
AAEL017451	J9HF68		4.03683e-19	1.49131	0.576578	3.04382e-24	1.5656	0.646716	Dummy_11	74139114	74142317	AAEL017451	AAEL017451	GO:0003674|GO:0005575|GO:0006508|GO:0008150|GO:0008233|GO:0008237|GO:0008241|GO:0016020
AAEL017447	J9EBK6|J9HJI3|J9HTV2|J9I020		0.452074	1.01618	0.0231524	0.00660387	-1.0551	-0.0773811	Dummy_7	76584061	76622501	AAEL017447	AAEL017447	GO:0003674|GO:0005575|GO:0005622|GO:0005623|GO:0005956|GO:0008150|GO:0019887|GO:0030234|GO:0043234|GO:0045859
AAEL017445	J9HYS2	hypothetical protein [Source:VB External Description;Acc:AAEL017445]	0.675026	1.0599	0.0839343	0.743584	-1.04711	-0.0664082	Dummy_2	42811442	42906112	AAEL017445	AAEL017445	GO:0001071|GO:0003674|GO:0003677|GO:0003700|GO:0005575|GO:0005622|GO:0005623|GO:0005634|GO:0006355|GO:0008150|GO:0043226|GO:0043565
AAEL017444			1.43815e-08	1.15358	0.206117	0.00542333	-1.07966	-0.110579	Dummy_3	66347244	66348540	AAEL017444	AAEL017444
AAEL017443	J9HHI9		0.000902507	-1.47382	-0.559563	0.00434566	-1.39218	-0.47735	Dummy_12	34079100	34088623	AAEL017443	AAEL017443	GO:0003674|GO:0003824|GO:0008150|GO:0008152
AAEL017441	J9HZB8	gustatory receptor Gr69 [Source:VB Community Annotation;Acc:AAEL017441]	0.784824	-1.01136	-0.0162954	0	-1.78737	-0.837837	Dummy_6	2218661	2226145	AAEL017441	Gr69	GO:0005575|GO:0005623|GO:0005886|GO:0008150|GO:0016020|GO:0016021|GO:0050877|GO:0050909
AAEL017440	J9HU02		0.00132972	-1.28278	-0.35927	3.62639e-07	-1.49319	-0.578397	Dummy_5	21167883	21235116	AAEL017440	AAEL017440	GO:0003674|GO:0003676|GO:0043167|GO:0046872
AAEL017439	J9HJB7		8.04368e-07	-1.3286	-0.409906	0.0108828	-1.15783	-0.211424	Dummy_8	11167092	11168513	AAEL017439	AAEL017439
AAEL017438	J9HHY2		0.371745	1.06786	0.0947161	0.931394	-1.00707	-0.0101595	Dummy_4	86778971	86820649	AAEL017438	AAEL017438	GO:0005575|GO:0016020|GO:0016021
AAEL017437	J9HSJ4		0.000377615	-1.07792	-0.108256	0.128917	1.03325	0.0471869	Dummy_6	69499514	69515864	AAEL017437	AAEL017437
AAEL017435	J9HTU8		0.494514	1.04424	0.0624542	0.743003	-1.02188	-0.0312204	Dummy_6	92513294	92535200	AAEL017435	AAEL017435	GO:0003674|GO:0005515
AAEL017434	J9HYZ0		0.959345	-1.00296	-0.00426483	0.0839349	-1.08767	-0.121241	Dummy_6	76886110	76894958	AAEL017434	AAEL017434
AAEL017433	J9HTR1		0.00166474	-7.9716	-2.99487	4.68947e-05	-15.9432	-3.99487	Dummy_11	79811646	79812243	AAEL017433	AAEL017433	GO:0003674|GO:0005575|GO:0005622|GO:0005623|GO:0005634|GO:0008270|GO:0043167|GO:0043226
AAEL017430	J9HXY7		0.00993013	-1.49617	-0.581273	1.80205e-09	-2.89742	-1.53477	Dummy_7	4701269	4702099	AAEL017430	AAEL017430
AAEL017429	J9E9B1		0.371422	-1.18018	-0.239007	0.0215893	-1.52783	-0.611486	Dummy_5	71324707	71325545	AAEL017429	AAEL017429
AAEL017426	J9HZA5		0.694525	-1.18328	-0.242797	0.398081	-1.42421	-0.510158	Dummy_3	78229993	78230807	AAEL017426	AAEL017426
AAEL017425	J9E9L4		0	-1.9133	-0.93606	5.92772e-14	-1.50241	-0.58728	Dummy_8	42484837	42485058	AAEL017425	AAEL017425
AAEL017424	J9HGM6		0.969918	-1.00383	-0.00551224	0.317229	-1.09032	-0.124754	Dummy_1	54097436	54118811	AAEL017424	AAEL017424	GO:0003674|GO:0003676|GO:0005575|GO:0005622|GO:0005623|GO:0005634|GO:0008270|GO:0043167|GO:0043226|GO:0046872
AAEL017423	J9HF60		0	-1.7827	-0.834064	0	-1.76882	-0.822783	Dummy_13	40883902	40884948	AAEL017423	AAEL017423
AAEL017421	J9EAN1		0.00823668	1.07034	0.0980692	3.2665e-25	1.27223	0.347359	Dummy_4	46137942	46140009	AAEL017421	AAEL017421
AAEL017420	J9EBB4		0.765049	-1.03867	-0.0547428	0.163298	-1.17531	-0.233043	Dummy_9	65361903	65389878	AAEL017420	AAEL017420	GO:0000166|GO:0003674|GO:0004016|GO:0005575|GO:0006171|GO:0007165|GO:0008150|GO:0009058|GO:0009190|GO:0016020|GO:0016021|GO:0016829|GO:0016849|GO:0034641|GO:0035556|GO:0044281
AAEL017419	J9HTV7	hypothetical protein [Source:VB External Description;Acc:AAEL017419]	0	1.19774	0.260318	0	1.38569	0.470602	Dummy_11	85052897	85063243	AAEL017419	AAEL017419	GO:0003674|GO:0003676|GO:0008270|GO:0043167|GO:0046872
AAEL017418	J9HSC3		0.0148752	-1.33309	-0.414772	2.96561e-06	-1.77011	-0.823843	Dummy_8	20514054	20525772	AAEL017418	AAEL017418	GO:0003674|GO:0008150|GO:0008152|GO:0016491|GO:0055114
AAEL017417	J9EAB6		7.29201e-11	-1.33826	-0.420357	0	-1.66508	-0.735591	Dummy_3	40761240	40762350	AAEL017417	AAEL017417
AAEL017413	J9HIZ0		0	-2.91932	-1.54563	0	-1.80367	-0.850932	Dummy_1	92842277	92842676	AAEL017413	AAEL017413
AAEL017412	J9HY73		0	-1.45003	-0.536084	0	-1.562	-0.643396	Dummy_14	27669787	27671975	AAEL017412	AAEL017412
AAEL017411	J9EBL2		0.0251363	1.63079	0.705571	0.0173634	1.6676	0.73777	Dummy_8	32132112	32142900	AAEL017411	AAEL017411	GO:0003674|GO:0004616|GO:0005975|GO:0006098|GO:0008150|GO:0009056|GO:0016491|GO:0016616|GO:0034641|GO:0044281|GO:0050662|GO:0051186|GO:0055114
AAEL017409	J9EBK2		0.00601851	1.3683	0.452384	0.00104627	1.44001	0.526078	Dummy_14	34120314	34121154	AAEL017409	AAEL017409	GO:0000049|GO:0000166|GO:0003674|GO:0003723|GO:0004812|GO:0004826|GO:0005524|GO:0005575|GO:0005622|GO:0005623|GO:0005737|GO:0006399|GO:0006412|GO:0006418|GO:0006432|GO:0006520|GO:0008150|GO:0009058|GO:0016874|GO:0034641|GO:0043039|GO:0043167|GO:0044281
AAEL017407			0.00300536	1.16291	0.217744	1.05478e-08	1.31416	0.394145	Dummy_2	83133552	83134589	AAEL017407	AAEL017407
AAEL017406	J9HFM4		1.09083e-05	-1.85923	-0.894705	0.653981	-1.06494	-0.090775	Dummy_2	43264030	43264323	AAEL017406	AAEL017406
AAEL017405	J9HT87		8.82825e-05	-1.38901	-0.474058	3.72503e-06	-1.47837	-0.564006	Dummy_3	80589313	80590978	AAEL017405	AAEL017405
AAEL017402	J9HY53		1.65847e-10	1.29489	0.372831	0.00957956	-1.12791	-0.173648	Dummy_14	65601945	65602671	AAEL017402	AAEL017402
AAEL017401	J9HI21		0.020169	-1.90283	-0.928148	0.290833	-1.32086	-0.401474	Dummy_2	294074	294364	AAEL017401	AAEL017401
AAEL017400	J9HJD8		0.415437	-1.06581	-0.0919533	0.69766	-1.03164	-0.044939	Dummy_5	27331042	27337601	AAEL017400	AAEL017400
AAEL017399	J9E9U1		0.000486826	1.31897	0.399409	5.37273e-20	1.89279	0.920516	Dummy_10	49077308	49109945	AAEL017399	AAEL017399	GO:0003674|GO:0005515|GO:0006508|GO:0008150|GO:0008233|GO:0008237|GO:0008270|GO:0043167|GO:0046872
AAEL017397	J9HF12		0	1.71022	0.774181	2.17064e-15	-1.27635	-0.352029	Dummy_7	13823594	13824457	AAEL017397	AAEL017397
AAEL017395	J9HS73		9.88333e-13	-1.12289	-0.167222	2.4e-43	1.22614	0.294125	Dummy_8	59255206	59280793	AAEL017395	AAEL017395	GO:0005575|GO:0006810|GO:0008150|GO:0016020|GO:0016021
AAEL017393	J9HZD6		0.823468	-1.03768	-0.0533576	0.00539518	-1.52736	-0.611037	Dummy_6	81252521	81422664	AAEL017393	AAEL017393	GO:0003674|GO:0004435|GO:0005509|GO:0006629|GO:0007165|GO:0008081|GO:0008150|GO:0035556|GO:0043167
AAEL017392	J9HGK3		0.0457126	-1.43291	-0.518951	0.422932	-1.15414	-0.20682	Dummy_12	44479732	44480483	AAEL017392	AAEL017392
AAEL017391	J9HEY8		1.81e-43	1.34288	0.42533	2.04597e-19	1.22099	0.288056	Dummy_1	67002123	67072102	AAEL017391	AAEL017391	GO:0000988|GO:0003674|GO:0003712|GO:0003713|GO:0004402|GO:0005515|GO:0005575|GO:0005622|GO:0005623|GO:0005634|GO:0006355|GO:0006464|GO:0008150|GO:0008270|GO:0016573|GO:0016746|GO:0043167|GO:0043226|GO:0051276
AAEL017389	J9EBG0		0.00330191	-1.43002	-0.516035	0.185281	-1.17434	-0.231856	Dummy_3	49238407	49239276	AAEL017389	AAEL017389	GO:0003674|GO:0008150|GO:0008152|GO:0016787
AAEL017388	J9HF87		0.667024	1.02302	0.0328293	1.48617e-13	-1.42972	-0.515731	Dummy_4	36866998	36867790	AAEL017388	AAEL017388
AAEL017386	J9HF79		1.23983e-05	-1.20886	-0.273643	0	-2.11675	-1.08185	Dummy_7	72449812	72452362	AAEL017386	AAEL017386
AAEL017385	J9HIN3|J9HSX8		3.53002e-14	1.16679	0.22255	0.00882589	1.05904	0.0827637	Dummy_11	60861759	60898726	AAEL017385	AAEL017385
AAEL017384	J9E937		0.223584	-1.14085	-0.190109	0.60121	-1.05956	-0.0834618	Dummy_10	65592635	65593160	AAEL017384	AAEL017384	GO:0003674|GO:0005549
AAEL017383	J9HT54		0	-1.62292	-0.698589	5.08965e-10	-1.33859	-0.420712	Dummy_12	15437359	15438796	AAEL017383	AAEL017383
AAEL017381	J9I092		3.21751e-05	-1.04273	-0.0603695	0	-1.30011	-0.378629	Dummy_8	2280288	2281973	AAEL017381	AAEL017381
AAEL017380	J9HU14		7.08522e-05	-1.19837	-0.261079	5.5614e-11	1.29914	0.377558	Dummy_8	2210347	2210905	AAEL017380	AAEL017380
AAEL017379	J9E8V9		0	-2.83296	-1.50231	0	-2.76449	-1.46701	Dummy_5	92946377	92948352	AAEL017379	AAEL017379	GO:0003674|GO:0003676|GO:0008270|GO:0043167
AAEL017378	J9HFE1|Q16YK5		1.30692e-15	-1.93429	-0.951801	1.98346e-14	-1.88307	-0.913088	Dummy_5	84960693	84986969	AAEL017378	AAEL017378	GO:0000166|GO:0003674|GO:0003723|GO:0003746|GO:0003924|GO:0005525|GO:0005575|GO:0005622|GO:0005623|GO:0006184|GO:0006412|GO:0006414|GO:0008135|GO:0008150|GO:0009056|GO:0009058|GO:0034641|GO:0034655|GO:0043167|GO:0044281
AAEL017376	J9EAH0		0.0039494	1.19645	0.258758	0.241485	1.08172	0.113321	Dummy_12	35981810	35982800	AAEL017376	AAEL017376
AAEL017374	J9HGJ9	GPCR Methuselah Family [Source:VB Community Annotation;Acc:AAEL017374]	0.00917497	1.19989	0.262902	0.0421988	-1.16935	-0.225713	Dummy_5	69024351	69043009	AAEL017374	GPRMTH3
AAEL017373	J9HT77		0.0329019	-1.13493	-0.182601	0.268124	1.0668	0.0932884	Dummy_7	63978112	63978776	AAEL017373	AAEL017373
AAEL017372	J9HYD4		0	-1.39463	-0.479882	0	-1.286	-0.36289	Dummy_2	18250818	18251419	AAEL017372	AAEL017372
AAEL017371	J9HZ85	hypothetical protein [Source:VB External Description;Acc:AAEL017371]	0.735779	-1.04023	-0.0569024	0.0448895	-1.23816	-0.308198	Dummy_3	76905565	76906557	AAEL017371	AAEL017371	GO:0003674|GO:0005515|GO:0005575|GO:0006810|GO:0006886|GO:0008150|GO:0016020|GO:0016192
AAEL017370	J9HJL7	odorant receptor - partial [Source:VB Community Annotation;Acc:AAEL017370]	9.07279e-12	-3.51306	-1.81273	2.76258e-06	-2.18268	-1.1261	Dummy_11	12017433	12017718	AAEL017370	Or126
AAEL017369	J9HSR9		4.40373e-05	-8.30375	-3.05376	0.0131679	-2.70682	-1.4366	Dummy_9	12473594	12474700	AAEL017369	AAEL017369
AAEL017368	J9HT92		0.533807	1.01347	0.0192995	0.0663874	-1.03732	-0.0528679	Dummy_12	73682000	73743568	AAEL017368	AAEL017368	GO:0000166|GO:0003674|GO:0003924|GO:0005525|GO:0006184|GO:0008150|GO:0009056|GO:0034641|GO:0034655|GO:0043167|GO:0044281
AAEL017367	J9E9G0		0.00290771	1.70287	0.767971	0.777078	-1.06974	-0.0972605	Dummy_2	18465899	18475109	AAEL017367	AAEL017367
AAEL017366	J9HJJ4		9.25104e-07	-1.45382	-0.539852	1.01022e-08	-1.55636	-0.638172	Dummy_8	22507546	22508572	AAEL017366	AAEL017366	GO:0003674|GO:0004497|GO:0005506|GO:0008150|GO:0016491|GO:0016705|GO:0020037|GO:0043167|GO:0046872|GO:0055114
AAEL017365	J9HYR4		0.284083	-1.08701	-0.120359	0.789713	-1.02191	-0.03127	Dummy_3	69419842	69425051	AAEL017365	AAEL017365	GO:0003674|GO:0003677|GO:0003910|GO:0005524|GO:0006259|GO:0006260|GO:0006281|GO:0006310|GO:0006950|GO:0008150|GO:0009058|GO:0016874|GO:0034641|GO:0043167
AAEL017363	J9HHP4		2.61511e-05	1.04478	0.0631943	0	1.15287	0.205229	Dummy_7	59801799	59822289	AAEL017363	AAEL017363	GO:0003674|GO:0003677|GO:0003899|GO:0005575|GO:0005622|GO:0005623|GO:0005634|GO:0005654|GO:0005665|GO:0006351|GO:0006366|GO:0008150|GO:0009058|GO:0016740|GO:0016779|GO:0034641|GO:0043226|GO:0043234
AAEL017361	J9EBA4	odorant receptor [Source:VB Community Annotation;Acc:AAEL017361]	0	-1.94685	-0.961141	0	-3.00865	-1.58912	Dummy_2	50550269	50551900	AAEL017361	Or115	GO:0003674|GO:0004871|GO:0004930|GO:0004984|GO:0005549|GO:0005575|GO:0005623|GO:0005886|GO:0007165|GO:0007186|GO:0007608|GO:0008150|GO:0016020|GO:0016021|GO:0050877|GO:0050896|GO:0050911
AAEL017360	J9HI09		0.00637118	2.26323	1.17838	0.0100677	2.17575	1.12152	Dummy_2	17805699	17806526	AAEL017360	AAEL017360
AAEL017359	J9HSA6	hypothetical protein [Source:VB External Description;Acc:AAEL017359]	4.64733e-08	5.02954	2.33043	0.00622451	-10.9755	-3.45621	Dummy_2	75254646	75256132	AAEL017359	AAEL017359
AAEL017357			3.50159e-07	1.07236	0.100792	7.54208e-09	-1.08547	-0.118324	Dummy_11	56820018	56863878	AAEL017357	AAEL017357	GO:0003674|GO:0004842|GO:0005488|GO:0008270|GO:0016874|GO:0043167
AAEL017356	J9HHQ0		0.744401	1.07958	0.110475	0.434083	1.17966	0.238365	Dummy_7	15398489	15421587	AAEL017356	AAEL017356
AAEL017354	J9HSF9		0	-1.17302	-0.230222	7.1389e-06	1.04208	0.0594654	Dummy_8	80046331	80048715	AAEL017354	AAEL017354
AAEL017353	J9HGM1		7.69515e-10	-3.02721	-1.59799	2.75043e-08	-2.64984	-1.4059	Dummy_9	28192548	28193240	AAEL017353	AAEL017353
AAEL017352	J9E8V3		0	-1.35672	-0.44012	0	-1.32662	-0.407752	Dummy_7	46161296	46162320	AAEL017352	AAEL017352
AAEL017351	J9EBV2		1.59075e-08	-2.61833	-1.38864	1.52089e-05	-2.01193	-1.00858	Dummy_5	26087492	26088214	AAEL017351	AAEL017351
AAEL017345	J9HH04		0.663984	1.00938	0.0134707	0	1.31528	0.395369	Dummy_8	2318217	2319407	AAEL017345	AAEL017345
AAEL017344	J9HTT2		0.283715	1.29122	0.36874	0.388749	1.22999	0.298648	Dummy_2	19748385	19749475	AAEL017344	AAEL017344
AAEL017343	J9HRX7		0.089324	1.21141	0.276684	0.00660936	1.33428	0.416061	Dummy_4	16865680	16866550	AAEL017343	AAEL017343
AAEL017340	J9HG07		0	-1.75285	-0.809706	0	-1.34875	-0.431623	Dummy_10	26647560	26649135	AAEL017340	AAEL017340
AAEL017339			0	-1.84471	-0.883396	4.54926e-08	-1.3846	-0.469472	Dummy_12	11374851	11392040	AAEL017339	AAEL017339	GO:0003674|GO:0005515|GO:0006461|GO:0008150|GO:0022607|GO:0051260|GO:0065003
AAEL017338			0.000362715	1.21749	0.283905	2.13388e-10	1.39154	0.47668	Dummy_2	49509553	49575450	AAEL017338	AAEL017338	GO:0003674|GO:0004672|GO:0005083|GO:0005524|GO:0006464|GO:0006468|GO:0008150|GO:0016301|GO:0016772|GO:0030234|GO:0043167
AAEL017337	J9HJ88|J9HTG7		0.391683	-1.4235	-0.509442	0.747911	1.12883	0.174834	Dummy_14	29947688	29952552	AAEL017337	AAEL017337	GO:0003674|GO:0004022|GO:0008150|GO:0008152|GO:0016491|GO:0055114
AAEL017335	J9HXV9	GPCR Growth Hormone Releasing Hormone Family [Source:VB Community Annotation;Acc:AAEL017335]	0.212856	1.47197	0.557747	0.768176	1.10977	0.150259	Dummy_11	46881205	47039402	AAEL017335	GPRGHP2	GO:0001607|GO:0003674|GO:0004871|GO:0004930|GO:0005575|GO:0007165|GO:0007186|GO:0008150|GO:0016021
AAEL017334	J9HRW6		0.00156291	1.20351	0.267243	0.00464339	-1.20028	-0.263376	Dummy_3	31263992	31267536	AAEL017334	AAEL017334	GO:0003674|GO:0005575|GO:0005576|GO:0006030|GO:0008061|GO:0008150
AAEL017333	J9HT71		0.0317261	1.26376	0.337725	0.00528516	1.34045	0.422716	Dummy_9	52351874	52361569	AAEL017333	AAEL017333	GO:0003674|GO:0003824|GO:0004018|GO:0008150|GO:0009058|GO:0009152|GO:0016829|GO:0034641|GO:0044281
AAEL017332	J9EB36		0.190484	1.13451	0.182069	0.790374	-1.02903	-0.0412803	Dummy_13	990002	991573	AAEL017332	AAEL017332
AAEL017331	J9HI62		7.56207e-05	-1.40109	-0.486552	0.586554	1.04842	0.0682125	Dummy_3	63873209	64020109	AAEL017331	AAEL017331	GO:0003674|GO:0003840|GO:0006520|GO:0006749|GO:0006790|GO:0008150|GO:0016746|GO:0034641|GO:0044281
AAEL017329			0	-1.70314	-0.7682	0	-1.58879	-0.667932	Dummy_6	70086162	70108012	AAEL017329	AAEL017329	GO:0003674|GO:0005515|GO:0005575|GO:0005622|GO:0005623|GO:0008270|GO:0043167
AAEL017328	J9HHI3		6.80864e-06	-2.29659	-1.19949	0.00943772	-1.56595	-0.647038	Dummy_11	45700112	45701361	AAEL017328	AAEL017328
AAEL017325	J9E8T0	Clip-Domain Serine Protease family B. (Truncated Protease). [Source:VB Community Annotation;Acc:AAEL017325]	0.00254459	1.15657	0.209855	0.000143418	1.19626	0.25853	Dummy_11	47562026	47571777	AAEL017325	CLIPB36	GO:0003674|GO:0003824|GO:0004252|GO:0006508|GO:0008150|GO:0008233
AAEL017322	J9E997		0	-1.41941	-0.505289	0	-1.45262	-0.53866	Dummy_12	43016605	43018175	AAEL017322	AAEL017322
AAEL017321	J9I082		0.613337	1.0493	0.0694208	0.00650517	-1.27872	-0.354697	Dummy_14	36067778	36069148	AAEL017321	AAEL017321
AAEL017320	D2WKE0		0.000522046	1.07123	0.0992727	0	-2.02455	-1.0176	Dummy_9	99109120	99111529	AAEL017320	AAEL017320	GO:0003674|GO:0008150|GO:0008152|GO:0016491|GO:0047886|GO:0055114
AAEL017319	J9HHX8|J9HS86		0.0127335	-1.32309	-0.40391	0.728126	1.04103	0.058013	Dummy_9	2948842	2971021	AAEL017319	AAEL017319	GO:0005575|GO:0005622|GO:0005623|GO:0005737|GO:0008150|GO:0008219|GO:0019079|GO:0043066|GO:0043154|GO:0044403
AAEL017317	Q16J42		0.00567827	-1.34142	-0.423761	0.0119395	-1.30472	-0.383735	Dummy_13	14057734	14058345	AAEL017317	AAEL017317	GO:0003674|GO:0003677|GO:0003899|GO:0006351|GO:0008150|GO:0009058|GO:0016779|GO:0034641
AAEL017315	J9HSH6		0.00414203	1.03681	0.0521545	0	1.20092	0.264139	Dummy_9	90176785	90211715	AAEL017315	AAEL017315	GO:0000166|GO:0003674|GO:0005524|GO:0043167
AAEL017309	J9EB03|J9HJE4		0.830638	1.05028	0.0707727	0.346422	1.20288	0.266491	Dummy_14	29916717	29929152	AAEL017309	AAEL017309	GO:0003674|GO:0008150|GO:0008152|GO:0016491|GO:0055114
AAEL017307	J9I030	gustatory receptor Gr71 [Source:VB Community Annotation;Acc:AAEL017307]	4.61675e-06	1.08267	0.114598	0	1.26434	0.338386	Dummy_7	87798713	87815167	AAEL017307	Gr71	GO:0005575|GO:0005623|GO:0005886|GO:0008150|GO:0016020|GO:0016021|GO:0050877|GO:0050909
AAEL017303	J9HYK3		0.168878	-1.15459	-0.207383	0.000697408	-1.41896	-0.504833	Dummy_9	88723631	88732618	AAEL017303	AAEL017303	GO:0003674|GO:0003824|GO:0008150|GO:0008152|GO:0008484
AAEL017302	D2WKD9|J9HZ43		0.952558	-1.00447	-0.00643921	0.038007	-1.14234	-0.191993	Dummy_9	99115739	99117262	AAEL017302	AAEL017302	GO:0003674|GO:0008150|GO:0008152|GO:0016491|GO:0047886|GO:0055114
AAEL017301	J9HYQ9		3.35626e-08	-1.03821	-0.0541	0.00136615	-1.02248	-0.0320749	Dummy_3	66814002	66868782	AAEL017301	AAEL017301	GO:0000166|GO:0003674|GO:0003723|GO:0003746|GO:0003924|GO:0005525|GO:0005575|GO:0005622|GO:0005623|GO:0005737|GO:0006184|GO:0006412|GO:0006414|GO:0008135|GO:0008150|GO:0009056|GO:0009058|GO:0034641|GO:0034655|GO:0043167|GO:0044281
AAEL017300	J9E901		0.458799	1.03054	0.0433998	0.0978644	-1.06651	-0.0928907	Dummy_12	64931389	64936523	AAEL017300	AAEL017300	GO:0000166|GO:0003674|GO:0004672|GO:0004713|GO:0005524|GO:0006464|GO:0006468|GO:0008150|GO:0016301|GO:0016310|GO:0016740|GO:0016772|GO:0018108|GO:0043167
AAEL017299	J9HTH8		0.0175498	1.25712	0.330124	0.538166	1.06905	0.0963225	Dummy_3	46799662	46814038	AAEL017299	AAEL017299	GO:0003674|GO:0003723|GO:0003824|GO:0003964|GO:0006259|GO:0006278|GO:0008150|GO:0008152|GO:0009058|GO:0016779|GO:0034641
AAEL017298	J9EAU5		5.57462e-06	-1.37459	-0.458999	7.45484e-12	-1.63917	-0.712966	Dummy_1	13623726	13624794	AAEL017298	AAEL017298
AAEL017297	J9HZ76	cytochrome P450 [Source:VB Community Annotation;Acc:AAEL017297]	0	-1.74496	-0.803191	2.48369e-10	-1.40914	-0.494815	Dummy_12	94099264	94100807	AAEL017297	CYP6M9	GO:0003674|GO:0004497|GO:0005506|GO:0008150|GO:0016491|GO:0016705|GO:0020037|GO:0043167|GO:0046872|GO:0055114
AAEL017293	J9EAK6		0	-1.32088	-0.401501	0	-2.43285	-1.28265	Dummy_12	15779235	15780232	AAEL017293	AAEL017293
AAEL017292	J9HFF5		0.937966	-1.0015	-0.00215626	3.74241e-15	1.11379	0.155472	Dummy_8	79404633	79405366	AAEL017292	AAEL017292
AAEL017291	J9HFP7		0	-4.18743	-2.06607	0	-16.3008	-4.02687	Dummy_9	11065647	11068633	AAEL017291	AAEL017291	GO:0003674|GO:0003676|GO:0003824|GO:0005575|GO:0005576|GO:0006629|GO:0008150|GO:0008270|GO:0008970|GO:0016787|GO:0043167|GO:0046872
AAEL017290	J9HST8	Coiled-coil domain-containing protein 72 homolog [Source:VB External Description;Acc:AAEL017290]	6.20864e-13	1.33749	0.41953	0.00277993	1.13992	0.188927	Dummy_8	47428453	47428970	AAEL017290	AAEL017290
AAEL017288	J9E9K5		0.208423	1.16733	0.223207	0.249935	1.15093	0.202796	Dummy_9	86399463	86402270	AAEL017288	AAEL017288
AAEL017286	J9HTL1		0.00120637	1.06785	0.0947046	0.112658	1.03431	0.048665	Dummy_6	10441219	10446774	AAEL017286	AAEL017286	GO:0001071|GO:0003674|GO:0003700|GO:0005575|GO:0005622|GO:0005623|GO:0005634|GO:0006355|GO:0008150|GO:0043226|GO:0046983
AAEL017284	J9HYG7		3.82849e-15	-1.44007	-0.526137	0.0121693	-1.12249	-0.166697	Dummy_6	61690570	61691661	AAEL017284	AAEL017284
AAEL017283	J9HY09		0.920906	-1.02041	-0.0291505	0.962407	-1.00939	-0.0134788	Dummy_1	45141493	45147032	AAEL017283	AAEL017283	GO:0003674|GO:0003677
AAEL017282	J9HIS2		0.237413	-1.26667	-0.341045	0.000469553	-2.08812	-1.06221	Dummy_6	56236569	56244777	AAEL017282	AAEL017282	GO:0003674|GO:0003676|GO:0008270|GO:0043167
AAEL017280	J9HFS6		8.23883e-14	1.18544	0.245427	0.395135	-1.02305	-0.0328741	Dummy_11	54889367	54946050	AAEL017280	AAEL017280	GO:0003674|GO:0003677|GO:0005488|GO:0005575|GO:0005622|GO:0005623|GO:0005634|GO:0043226
AAEL017279	J9HJI5		1.30692e-15	-1.87461	-0.90659	0	-5.00767	-2.32414	Dummy_13	77312982	77313267	AAEL017279	AAEL017279
AAEL017278	J9HGB3		4.14576e-05	-1.37896	-0.463584	5.37143e-07	-1.4875	-0.572889	Dummy_6	41896992	41898184	AAEL017278	AAEL017278
AAEL017276	J9HSB0		0.134746	1.10613	0.145521	9.10422e-07	-1.41011	-0.495804	Dummy_2	99974657	99976535	AAEL017276	AAEL017276
AAEL017275	J9HFK6		0.418997	-1.0491	-0.0691547	0.0581149	-1.11248	-0.153782	Dummy_3	27841745	27842761	AAEL017275	AAEL017275
AAEL017274	J9HJF3		0	-1.56134	-0.64278	0	-1.46329	-0.549218	Dummy_2	16647884	16648688	AAEL017274	AAEL017274
AAEL017269	J9HZM3		0.868912	-1.00607	-0.00872707	9.26626e-11	-1.22012	-0.287026	Dummy_11	89019925	89020797	AAEL017269	AAEL017269
AAEL017268	J9E9Q8		0.285029	-1.12919	-0.175292	0.519766	-1.07659	-0.106468	Dummy_5	89477452	89489900	AAEL017268	AAEL017268
AAEL017267	J9EBM8		2.44516e-06	-1.50898	-0.593576	9.75244e-06	-1.46992	-0.555734	Dummy_12	26129146	26129949	AAEL017267	AAEL017267
AAEL017266	J9HSN5		0	-2.27994	-1.189	0	-2.78449	-1.47741	Dummy_3	29400272	29559937	AAEL017266	AAEL017266	GO:0003674|GO:0005575|GO:0005576|GO:0006030|GO:0008061|GO:0008150
AAEL017265	J9HZN6	C-Type Lectin (CTL) - galactose binding. [Source:VB Community Annotation;Acc:AAEL017265]	0.0032751	-1.47222	-0.557998	0.61007	1.06866	0.0958013	Dummy_6	44089689	44090275	AAEL017265	CTLGA7	GO:0003674|GO:0030246
AAEL017264	J9E9J2		0.00196742	2.68708	1.42604	0.00370309	-7.74513	-2.95329	Dummy_5	83564181	83564489	AAEL017264	AAEL017264
AAEL017263	J9HG73		1.84155e-12	1.17463	0.232209	1.61058e-05	1.10755	0.147378	Dummy_8	6567780	6588335	AAEL017263	AAEL017263	GO:0000166|GO:0003674|GO:0005524|GO:0043167
AAEL017262	J9HFG0		1.78307e-07	-5.85414	-2.54946	0.100005	-1.52665	-0.610368	Dummy_8	23183766	23184770	AAEL017262	AAEL017262	GO:0003674|GO:0005198|GO:0042302
AAEL017261	J9HGU6		0.00130068	1.57666	0.656868	0.289546	1.18679	0.247063	Dummy_5	41145765	41180537	AAEL017261	AAEL017261	GO:0000166|GO:0003674|GO:0005575|GO:0007165|GO:0008150|GO:0009058|GO:0009190|GO:0016020|GO:0016021|GO:0016829|GO:0016849|GO:0034641|GO:0035556|GO:0044281
AAEL017259	J9EAR9	GPCR Methuselah Family [Source:VB Community Annotation;Acc:AAEL017259]	0.053267	1.39805	0.483416	0.318756	-1.22699	-0.295122	Dummy_9	53903560	53930724	AAEL017259	GPRMTH1_2	GO:0003674|GO:0004871|GO:0004930|GO:0006950|GO:0007165|GO:0007186|GO:0008150
AAEL017258	J9HS29|Q1HRR1		0.329978	-1.01695	-0.0242548	1.2545e-34	1.19309	0.254704	Dummy_14	26361341	26404226	AAEL017258	AAEL017258
AAEL017256	J9HZC8		3.11821e-09	-1.41898	-0.504859	2.78377e-07	-1.35267	-0.435812	Dummy_7	17535616	17536641	AAEL017256	AAEL017256
AAEL017255	J9E9N9		0.877245	-1.04959	-0.0698242	0.428636	-1.26303	-0.336884	Dummy_13	94436463	94437471	AAEL017255	AAEL017255
AAEL017254	J9HZT2		0.530369	1.08629	0.119405	0.428828	1.10537	0.144533	Dummy_12	21550137	21553231	AAEL017254	AAEL017254
AAEL017253	J9EB63|J9EB68|J9HGJ1|J9HJA9|J9HJB1|J9HTJ8		0	1.66719	0.737414	1.59372e-37	1.47925	0.564867	Dummy_12	20625992	20663973	AAEL017253	AAEL017253	GO:0003674|GO:0005509|GO:0008113|GO:0008150|GO:0016491|GO:0043167|GO:0055114
AAEL017251	C5J0H4		0.374656	-1.01686	-0.024127	0	-1.23392	-0.303253	Dummy_2	16996694	17040916	AAEL017251	AAEL017251	GO:0003674|GO:0003676|GO:0005515
AAEL017248	J9HG12		5.65227e-07	-1.0876	-0.121149	0	-1.36212	-0.44585	Dummy_11	62039407	62042348	AAEL017248	AAEL017248
AAEL017247	J9HFI3		0.159616	1.07635	0.106145	0.0885967	1.09049	0.124979	Dummy_5	1782446	1782634	AAEL017247	AAEL017247
AAEL017245	J9HXZ3		0	-1.36888	-0.452997	0	-1.21986	-0.28672	Dummy_3	10073685	10074990	AAEL017245	AAEL017245
AAEL017244	J9EBA9		0.0655804	-1.16266	-0.217428	0.171532	-1.11867	-0.161789	Dummy_5	26863688	26875669	AAEL017244	AAEL017244	GO:0003674|GO:0006508|GO:0008150|GO:0008233|GO:0008237|GO:0008270|GO:0043167
AAEL017241	J9EBS8		0.0281133	-1.10753	-0.14734	0.298574	-1.05084	-0.0715466	Dummy_5	6912425	6913697	AAEL017241	AAEL017241
AAEL017240			3.73044e-07	-1.09464	-0.130458	0	-1.22544	-0.293299	Dummy_12	95738984	95947660	AAEL017240	AAEL017240	GO:0003674|GO:0003677|GO:0005515
AAEL017239	J9EBG6		1.78091e-09	-1.12269	-0.166965	2.60461e-09	-1.12165	-0.16562	Dummy_5	29710847	29727476	AAEL017239	AAEL017239	GO:0003674|GO:0005515|GO:0007155|GO:0008150|GO:0008270|GO:0043167|GO:0046872
AAEL017233			4.66286e-09	1.14118	0.190529	9.11038e-08	1.12906	0.175127	Dummy_11	87420235	87617650	AAEL017233	AAEL017233	GO:0003674|GO:0005515|GO:0005575|GO:0005622|GO:0005623|GO:0005634|GO:0008270|GO:0043167|GO:0043226
AAEL017232	J9E949		0	1.14282	0.192595	1.93419e-11	-1.04141	-0.0585365	Dummy_14	65670634	65671304	AAEL017232	AAEL017232
AAEL017231	J9HJ64		0	4.132	2.04684	0	3.00152	1.58569	Dummy_11	16253293	16253451	AAEL017231	AAEL017231
AAEL017229	J9HY40	hypothetical protein [Source:VB External Description;Acc:AAEL017229]	0.466436	-1.05958	-0.0834913	0.175102	1.10303	0.141479	Dummy_9	21256820	21392037	AAEL017229	AAEL017229	GO:0003674|GO:0003676|GO:0043167|GO:0046872
AAEL017228	J9HJA6		2.37794e-07	-1.27516	-0.350675	0.00630425	-1.13762	-0.186023	Dummy_8	9524666	9525640	AAEL017228	AAEL017228
AAEL017226	J9HIW3		4.08978e-06	1.94609	0.960581	1.11015e-08	2.20951	1.14373	Dummy_3	77901222	77935628	AAEL017226	AAEL017226	GO:0003674|GO:0003824|GO:0004553|GO:0005975|GO:0008150|GO:0016798|GO:0030246
AAEL017225	J9HIC3		0	-54.9785	-5.7808	0	-3.34108	-1.74031	Dummy_7	33420988	33422858	AAEL017225	AAEL017225
AAEL017224	J9HY36		9.64518e-05	1.33068	0.412168	0.000144741	1.32178	0.402486	Dummy_7	62618396	62653857	AAEL017224	AAEL017224	GO:0003674|GO:0005515
AAEL017223	J9E9B6		2.68284e-12	-1.48886	-0.574212	0	-1.63455	-0.708895	Dummy_6	48346955	48358317	AAEL017223	AAEL017223
AAEL017222	J9HJM4		1.6927e-08	-2.03442	-1.02462	1.77125e-06	-1.80183	-0.849459	Dummy_14	35875142	35876095	AAEL017222	AAEL017222
AAEL017220	J9EA13|J9HFQ2		0.143224	1.44631	0.532378	0.427218	1.23749	0.307419	Dummy_6	73328247	73342518	AAEL017220	AAEL017220
AAEL017215	J9HXX0	cytochrome P450 [Source:VB Community Annotation;Acc:AAEL017215]	3.0251e-06	-3.13607	-1.64896	3.0679e-08	-4.30925	-2.10744	Dummy_10	17977344	17985870	AAEL017215	CYP325U1	GO:0003674|GO:0004497|GO:0005506|GO:0008150|GO:0016491|GO:0016705|GO:0020037|GO:0043167|GO:0046872|GO:0055114
AAEL017214	J9HYI5		0.625514	1.18028	0.239134	0.845291	1.07002	0.09764	Dummy_9	86498007	86498448	AAEL017214	AAEL017214
AAEL017213	J9E9C4		0.253182	-1.03454	-0.0489883	0.0397154	-1.06032	-0.0845003	Dummy_3	84501703	84515580	AAEL017213	AAEL017213	GO:0003674|GO:0003677|GO:0003899|GO:0006351|GO:0008150|GO:0009058|GO:0016740|GO:0016779|GO:0032549|GO:0034641
AAEL017212	J9EA61		0	1.30861	0.388032	0	-1.19498	-0.256992	Dummy_12	4119514	4122074	AAEL017212	AAEL017212
AAEL017209	J9E9I0		0.0125209	-1.40981	-0.495499	0.00610155	-1.45797	-0.543958	Dummy_1	33436264	33442056	AAEL017209	AAEL017209	GO:0000166|GO:0003674|GO:0005524|GO:0005575|GO:0006200|GO:0006810|GO:0008150|GO:0009056|GO:0016021|GO:0016887|GO:0017111|GO:0022857|GO:0034641|GO:0034655|GO:0042626|GO:0043167|GO:0044281|GO:0055085
AAEL017207			2.9641e-09	1.10452	0.143417	0.137341	1.02765	0.0393496	Dummy_1	53181165	53260718	AAEL017207	AAEL017207	GO:0003674|GO:0005515
AAEL017204	J9HZW5		0.299187	-1.02401	-0.0342283	2.69522e-10	-1.14229	-0.191934	Dummy_1	31576200	31595594	AAEL017204	AAEL017204	GO:0005575|GO:0016021
AAEL017202	J9EA67	gustatory receptor Gr61 [Source:VB Community Annotation;Acc:AAEL017202]	0.0205539	-1.63126	-0.705985	0.412058	-1.18449	-0.244264	Dummy_2	91640377	91670872	AAEL017202	Gr61	GO:0005575|GO:0005623|GO:0005886|GO:0008150|GO:0016020|GO:0016021|GO:0050877|GO:0050909
AAEL017200	J9HGI8		0.0444358	-1.61336	-0.690073	0.00954663	-1.87213	-0.904681	Dummy_6	8908248	8909600	AAEL017200	AAEL017200	GO:0003674|GO:0003676|GO:0006259|GO:0008150|GO:0015074|GO:0034641
AAEL017199	J9EAH7		0	-2.37397	-1.2473	4.93201e-14	-2.18087	-1.1249	Dummy_3	77549068	77550203	AAEL017199	AAEL017199
AAEL017198	Q6Q9G1		0	-1.09109	-0.125769	0	1.19724	0.259715	Dummy_1	57067323	57075109	AAEL017198	AAEL017198	GO:0003674|GO:0003723|GO:0003735|GO:0005198|GO:0005575|GO:0005622|GO:0005623|GO:0005737|GO:0005840|GO:0006412|GO:0008150|GO:0009058|GO:0019843|GO:0030529|GO:0043167|GO:0043226|GO:0046872
AAEL017197	J9HSY3		0	-2.23636	-1.16115	0	-1.28661	-0.363573	Dummy_8	86780346	86780888	AAEL017197	AAEL017197
AAEL017196	J9EAF0		1.38255e-07	1.74754	0.805328	4.98889e-05	1.56406	0.645294	Dummy_11	61741090	61750352	AAEL017196	AAEL017196	GO:0003674|GO:0004222|GO:0006508|GO:0008150|GO:0008233
AAEL017195	J9HY20		2.02318e-16	1.11122	0.152142	1.97529e-23	1.1352	0.182941	Dummy_11	4257827	4258129	AAEL017195	AAEL017195
AAEL017194	J9HJG7		0.0160775	1.13583	0.18375	0.936992	1.00501	0.00721645	Dummy_14	71138857	71157730	AAEL017194	AAEL017194	GO:0003674|GO:0005515|GO:0008270|GO:0043167|GO:0046872
AAEL017193	J9HEX5		1.54121e-11	-1.62753	-0.702688	9.17242e-07	-1.41539	-0.501204	Dummy_3	31044395	31045365	AAEL017193	AAEL017193
AAEL017192	J9E9M9		0.472022	1.05283	0.0742731	5.06789e-06	-1.37256	-0.456871	Dummy_9	88742825	88775729	AAEL017192	AAEL017192	GO:0003674|GO:0003824|GO:0005515|GO:0008150|GO:0008152|GO:0008270|GO:0008484|GO:0043167|GO:0046872
AAEL017188			0.590681	1.07789	0.108211	0.0333406	1.28981	0.367164	Dummy_4	45658898	45706081	AAEL017188	AAEL017188	GO:0000166|GO:0003674|GO:0005524|GO:0005575|GO:0016020|GO:0016887|GO:0017111|GO:0043167
AAEL017187	J9HFS2		0	-1.3065	-0.385708	0	-1.58776	-0.666992	Dummy_8	27170427	27171938	AAEL017187	AAEL017187
AAEL017186	J9HF21	hypothetical protein [Source:VB External Description;Acc:AAEL017186]	0.921504	-1.01945	-0.0277905	0.0276247	-1.48386	-0.569356	Dummy_11	13460689	13469289	AAEL017186	AAEL017186	GO:0000166|GO:0000723|GO:0003674|GO:0003678|GO:0004386|GO:0005524|GO:0006259|GO:0006281|GO:0006950|GO:0008150|GO:0017111|GO:0032508|GO:0034641|GO:0042592|GO:0043167|GO:0051276
AAEL017184	J9HYT2		0.157537	1.20377	0.267565	0.379648	-1.13496	-0.182641	Dummy_13	67082426	67094069	AAEL017184	AAEL017184	GO:0003674|GO:0005515
AAEL017183	J9HXY2		0.00894023	-1.1734	-0.2307	7.07636e-11	-1.50033	-0.585277	Dummy_7	95646962	95648173	AAEL017183	AAEL017183
AAEL017179	J9HGI5|J9HTI9		0.00354832	-2.27342	-1.18487	6.71171e-07	-5.48132	-2.45452	Dummy_8	9213110	9214562	AAEL017179	AAEL017179	GO:0003674|GO:0008150|GO:0008152|GO:0016491|GO:0055114
AAEL017177	J9HII6		1.53288e-19	1.207	0.271424	0	-1.37197	-0.456254	Dummy_8	48306899	48345344	AAEL017177	AAEL017177
AAEL017176	J9HSZ6		9.40085e-07	-1.30013	-0.378656	0	-1.59504	-0.67359	Dummy_13	36489950	36492110	AAEL017176	AAEL017176
AAEL017172	J9HGY3		9.17633e-05	-10.5283	-3.3962	0.00488532	-3.80773	-1.92893	Dummy_1	71295886	71296316	AAEL017172	AAEL017172	GO:0003674|GO:0004747|GO:0005975|GO:0006014|GO:0008150|GO:0016301
AAEL017171	J9HFV7		0.818709	-1.02508	-0.0357304	0.000476561	-1.39944	-0.484849	Dummy_4	69673378	69674311	AAEL017171	AAEL017171
AAEL017167	J9HTK5	GPCR HE6-like Family [Source:VB Community Annotation;Acc:AAEL017167]	0.358011	-1.16453	-0.219753	0.828027	-1.03771	-0.0534062	Dummy_8	74895927	74898256	AAEL017167	GPRHE6	GO:0003674|GO:0004871|GO:0004888|GO:0004930|GO:0005575|GO:0005623|GO:0005886|GO:0007165|GO:0007166|GO:0007186|GO:0007218|GO:0008150|GO:0016020|GO:0016021
AAEL017166	J9HTW9	GPCR Dopamine Family [Source:VB Community Annotation;Acc:AAEL017166]	0.204687	-3.62044	-1.85616	0.0331233	-5.71648	-2.51513	Dummy_8	37106396	37106605	AAEL017166	GPRDOP3_2	GO:0003674|GO:0004871|GO:0004930|GO:0005575|GO:0007165|GO:0007186|GO:0008150|GO:0016021
AAEL017164	J9HHQ4		0.311563	-1.04252	-0.0600739	0.29088	-1.04366	-0.0616541	Dummy_10	9242188	9262668	AAEL017164	AAEL017164	GO:0000166|GO:0003674|GO:0003676
AAEL017163	J9HSI1		0.000672574	-1.1715	-0.228359	0.481571	-1.03546	-0.0502691	Dummy_12	51425907	51427450	AAEL017163	AAEL017163
AAEL017162	J9HSS9	GPCR serotonin family [Source:VB Community Annotation;Acc:AAEL017162]	0.254996	1.18219	0.24146	0.950194	-1.01079	-0.0154848	Dummy_4	14975749	15129755	AAEL017162	GPR5HT2	GO:0003674|GO:0004871|GO:0004930|GO:0005575|GO:0007165|GO:0007186|GO:0008150|GO:0016021
AAEL017161	J9HS06		0.0250765	-1.23666	-0.306447	7.45482e-05	-1.45911	-0.545094	Dummy_7	14359113	14362097	AAEL017161	AAEL017161
AAEL017160	J9HZY5	GPCR Methuselah Family [Source:VB Community Annotation;Acc:AAEL017160]	0.00111307	-1.16752	-0.223454	0.000192307	-1.19336	-0.255027	Dummy_10	91060493	91060738	AAEL017160	GPRMTH9
AAEL017159	J9HTX4		0.332237	1.04305	0.0608053	0.380173	-1.03927	-0.0555725	Dummy_9	30726912	30728630	AAEL017159	AAEL017159	GO:0003674|GO:0004221|GO:0005515|GO:0006508|GO:0006511|GO:0008150|GO:0008233|GO:0008234|GO:0009056|GO:0016787
AAEL017156	J9E9F1		0.0866546	-1.08587	-0.118857	0.15687	1.068	0.0949135	Dummy_2	75695463	75707602	AAEL017156	AAEL017156	GO:0003674|GO:0003677|GO:0003899|GO:0006351|GO:0008150|GO:0009058|GO:0016740|GO:0016779|GO:0032549|GO:0034641
AAEL017155	J9HFU2|J9HIK5|J9HSV5		0.256379	-1.15904	-0.212933	0.665183	1.05752	0.0806837	Dummy_12	4482801	4486630	AAEL017155	AAEL017155
AAEL017154	J9HGW5		0	2.39321	1.25895	0	4.73627	2.24375	Dummy_4	10993678	11001505	AAEL017154	AAEL017154	GO:0003674|GO:0051536
AAEL017151	J9HTD6		0.000385242	1.40268	0.488184	0.381445	-1.10601	-0.145362	Dummy_10	70792023	70832154	AAEL017151	AAEL017151
AAEL017150	J9HYF7		0.289468	-1.11569	-0.157931	0.0577428	-1.21008	-0.275105	Dummy_4	41354603	41355409	AAEL017150	AAEL017150
AAEL017148	J9HJH9		0.00080734	-1.16713	-0.222967	1.08648e-08	-1.30273	-0.381534	Dummy_12	85585480	85586357	AAEL017148	AAEL017148
AAEL017147	J9HHW9		0.963162	1.00152	0.00219727	6.63699e-10	-1.17842	-0.236859	Dummy_6	46577677	46592494	AAEL017147	AAEL017147	GO:0003674|GO:0004190|GO:0005515|GO:0006508|GO:0008150|GO:0008233
AAEL017146	J9E9A6		1.41721e-13	1.16076	0.215068	0	1.52639	0.610123	Dummy_8	13388262	13388483	AAEL017146	AAEL017146
AAEL017145	J9EBU0		0.501578	-1.01071	-0.0153761	0	-1.32343	-0.404284	Dummy_8	2293578	2309963	AAEL017145	AAEL017145
AAEL017144	Q1HQX0		0.0109526	-2.29271	-1.19705	3.74531e-32	6.21948	2.6368	Dummy_8	2271103	2272584	AAEL017144	AAEL017144
AAEL017142	J9HTB8		0.679803	1.1961	0.258334	0.152349	-2.0317	-1.02269	Dummy_12	17902754	17903045	AAEL017142	AAEL017142
AAEL017141	J9HJG4		0	-1.40824	-0.493893	2.76818e-12	-1.32442	-0.405362	Dummy_12	22175552	22176430	AAEL017141	AAEL017141
AAEL017140	J9HGZ6		0.0192547	1.06355	0.0888939	0.436327	1.02223	0.0317268	Dummy_5	6921414	6923819	AAEL017140	AAEL017140
AAEL017139	J9HY92		0.0351176	-1.14008	-0.189131	1.67576e-14	-1.63107	-0.705821	Dummy_5	71259824	71260613	AAEL017139	AAEL017139
AAEL017137	J9HS94	hypothetical protein [Source:VB External Description;Acc:AAEL017137]	2.40318e-05	-1.14321	-0.193092	0.00669861	-1.09074	-0.125307	Dummy_4	87770385	87772391	AAEL017137	AAEL017137
AAEL017135			0.000141719	1.12717	0.172704	0.011013	-1.08978	-0.124031	Dummy_8	72866805	72910625	AAEL017135	AAEL017135	GO:0000228|GO:0003674|GO:0005515|GO:0005575|GO:0005622|GO:0005623|GO:0005634|GO:0005694|GO:0043226
AAEL017134	J9HI79		0.174035	-1.06095	-0.0853538	0.516378	1.02901	0.0412512	Dummy_5	88714875	88720424	AAEL017134	AAEL017134	GO:0003674|GO:0008150|GO:0008152|GO:0008410
AAEL017133	J9HY30		0.528117	1.03122	0.0443487	2.24466e-05	-1.21135	-0.276618	Dummy_10	57832517	57833532	AAEL017133	AAEL017133	GO:0003674|GO:0008150|GO:0008152|GO:0016491|GO:0055114
AAEL017132	J9HIZ6	C-Type Lysozyme (Lys-C). [Source:VB Community Annotation;Acc:AAEL017132]	0.249379	-1.15506	-0.207968	6.92855e-06	1.55822	0.639897	Dummy_7	18098006	18098859	AAEL017132	LYSC4	GO:0003674|GO:0003796|GO:0008150|GO:0009056|GO:0016798|GO:0016998|GO:0071554
AAEL017131	J9HT32		0.000871065	-2.06154	-1.04372	0.0189941	-1.63203	-0.706669	Dummy_3	76726985	76728014	AAEL017131	AAEL017131
AAEL017128	J9EBR3		0.00490878	-1.50575	-0.590479	0.0048043	-1.50598	-0.590701	Dummy_9	41072100	41072680	AAEL017128	AAEL017128	GO:0003674|GO:0003824|GO:0005975|GO:0008150|GO:0043167|GO:0043169
AAEL017127	J9HHR3		0.897561	1.02177	0.0310764	0.61155	-1.08399	-0.116354	Dummy_3	58319727	58320089	AAEL017127	AAEL017127
AAEL017124	J9HIB7		0.232607	1.16019	0.214364	0.531301	1.08488	0.117536	Dummy_11	33026689	33027576	AAEL017124	AAEL017124
AAEL017122	J9HI58		1.94321e-06	1.21155	0.276857	0.0132473	-1.11792	-0.160813	Dummy_8	42480839	42481565	AAEL017122	AAEL017122
AAEL017121	J9I088		0	-2.18049	-1.12465	0	-2.02387	-1.01711	Dummy_10	53445823	53447180	AAEL017121	AAEL017121
AAEL017120	J9E928		0.174537	-1.28671	-0.36369	0.364325	1.16564	0.221128	Dummy_9	48582478	48602680	AAEL017120	AAEL017120	GO:0003674|GO:0004497|GO:0004510|GO:0005506|GO:0006520|GO:0008150|GO:0008152|GO:0009058|GO:0009072|GO:0016491|GO:0016597|GO:0016714|GO:0034641|GO:0042427|GO:0043167|GO:0044281|GO:0055114
AAEL017119	J9HYL8		0	-1.71156	-0.775314	0	-1.28066	-0.356892	Dummy_14	5643991	5644490	AAEL017119	AAEL017119
AAEL017116	J9HFH4		3.40813e-33	1.10452	0.143415	1.95092e-06	1.04226	0.05972	Dummy_12	50827864	51031786	AAEL017116	AAEL017116	GO:0000166|GO:0003674|GO:0003676
AAEL017114	J9HJN5		0.163701	1.10996	0.150514	0.00230401	-1.26444	-0.338497	Dummy_14	59963302	59963658	AAEL017114	AAEL017114
AAEL017113	J9EAK1		0.00836239	-1.15459	-0.207383	2.28039e-05	1.22849	0.296888	Dummy_3	78619664	78620512	AAEL017113	AAEL017113	GO:0001522|GO:0005575|GO:0005622|GO:0005623|GO:0005634|GO:0005730|GO:0008150|GO:0031429|GO:0034641|GO:0042254|GO:0043226
AAEL017112	J9HFN8		0.954049	-1.01832	-0.0261884	0.464938	-1.23644	-0.306188	Dummy_14	39011445	39014399	AAEL017112	AAEL017112
AAEL017110	J9HHZ1		0	-1.2607	-0.334227	3.5308e-05	-1.12331	-0.167755	Dummy_5	36769414	36769931	AAEL017110	AAEL017110
AAEL017109	J9HSV1		0.0545034	1.08841	0.122223	0.238284	1.05491	0.0771141	Dummy_5	98998417	98999264	AAEL017109	AAEL017109
AAEL017108	J9HZY0		0.593617	1.0136	0.0194817	1.72202e-06	-1.11324	-0.154771	Dummy_14	32809308	32811098	AAEL017108	AAEL017108
AAEL017107	J9EBQ0		0.0754402	1.81955	0.863582	0.471319	1.31676	0.396989	Dummy_4	13459954	13474192	AAEL017107	AAEL017107	GO:0003674|GO:0004672|GO:0004713|GO:0005524|GO:0006464|GO:0006468|GO:0008150|GO:0016301|GO:0016772|GO:0018108|GO:0043167
AAEL017106	J9HTX2		0.000482936	1.5537	0.635704	1.50083e-09	2.00827	1.00595	Dummy_10	40267310	40270673	AAEL017106	AAEL017106	GO:0000166|GO:0003674|GO:0005524|GO:0005575|GO:0006200|GO:0008150|GO:0009056|GO:0016020|GO:0016887|GO:0017111|GO:0034641|GO:0034655|GO:0043167|GO:0044281
AAEL017103	J9HZ68		0	-1.06569	-0.0917835	0	-1.19969	-0.262659	Dummy_11	61663540	61664693	AAEL017103	AAEL017103
AAEL017102	J9HYI9		2.87857e-13	-1.28516	-0.361946	0	-1.32571	-0.406767	Dummy_8	42482207	42483040	AAEL017102	AAEL017102
AAEL017101	J9HZ50		0.432088	-1.08945	-0.123603	0.000438139	-1.44959	-0.535645	Dummy_4	95903023	95905456	AAEL017101	AAEL017101	GO:0000287|GO:0003674|GO:0003676|GO:0004518|GO:0004523|GO:0043167
AAEL017100	J9HZU6		0.881709	-1.06448	-0.0901537	0.861182	-1.07357	-0.10241	Dummy_6	12187791	12188559	AAEL017100	AAEL017100
AAEL017099	J9HTX7		0.831842	-1.08372	-0.115989	0.597407	1.18771	0.248178	Dummy_5	45733670	45740299	AAEL017099	AAEL017099	GO:0003674|GO:0003723|GO:0003964|GO:0006259|GO:0006278|GO:0008150|GO:0009058|GO:0016779|GO:0034641
AAEL017098	J9HF16		0	-1.36886	-0.452972	0	-2.18877	-1.13012	Dummy_9	49014781	49027386	AAEL017098	AAEL017098	GO:0003674|GO:0004497|GO:0004511|GO:0005506|GO:0006520|GO:0008150|GO:0009058|GO:0009072|GO:0016491|GO:0016714|GO:0042423|GO:0043167|GO:0044281|GO:0055114
AAEL017096	Q1HR88		0	1.28332	0.359879	0	1.25434	0.326923	Dummy_12	66135691	66137082	AAEL017096	AAEL017096	GO:0000166|GO:0003674|GO:0003723|GO:0003746|GO:0003924|GO:0005525|GO:0005575|GO:0005622|GO:0005623|GO:0005737|GO:0006184|GO:0006412|GO:0006414|GO:0008135|GO:0008150|GO:0009056|GO:0009058|GO:0034641|GO:0034655|GO:0043167|GO:0044281
AAEL017093	J9HSX3		0.0834772	-1.05653	-0.07934	0	-1.47233	-0.558104	Dummy_2	11168186	11169191	AAEL017093	AAEL017093
AAEL017091	J9HJK2		0.0467451	-1.41243	-0.498182	0.00131846	-1.76961	-0.823431	Dummy_8	43854907	43855926	AAEL017091	AAEL017091
AAEL017090	J9HRV0		0	-1.50624	-0.59095	0	-1.64059	-0.714217	Dummy_7	82984529	82984967	AAEL017090	AAEL017090
AAEL017089	J9HFY7		4.25279e-05	-1.13014	-0.176505	0	-1.49051	-0.575802	Dummy_3	41257492	41259017	AAEL017089	AAEL017089
AAEL017088	J9HIE9		2.80547e-06	-1.16536	-0.220777	3.72163e-14	-1.28295	-0.359461	Dummy_13	9614495	9617150	AAEL017088	AAEL017088
AAEL017087	J9HHW4		1.46063e-11	1.21823	0.284791	3.50007e-09	-1.21136	-0.276632	Dummy_6	19390364	19391511	AAEL017087	AAEL017087
AAEL017085	J9E9C0|Q1HQK1|Q95P57	glutathione transferase [Source:VB Community Annotation;Acc:AAEL017085]	1.27985e-11	-1.40939	-0.495068	0	-1.84953	-0.887159	Dummy_8	63248928	63252717	AAEL017085	GSTO1	GO:0003674|GO:0004364|GO:0005515|GO:0005575|GO:0005622|GO:0005623|GO:0005737|GO:0008150|GO:0008152|GO:0016740|GO:0016765
AAEL017083	J9HEY0		0	-1.55102	-0.633219	0	-1.54233	-0.625109	Dummy_4	66465409	66467336	AAEL017083	AAEL017083
AAEL017082	J9E908		0.0413157	-1.07518	-0.104576	0.293438	1.03817	0.0540476	Dummy_9	77882433	77891391	AAEL017082	AAEL017082	GO:0000166|GO:0003674|GO:0003676|GO:0008270|GO:0043167|GO:0046872
AAEL017081	Q1HQG9		1.36093e-10	1.21266	0.278175	1.12029e-15	1.26722	0.341668	Dummy_3	90338099	90338896	AAEL017081	AAEL017081	GO:0003674|GO:0005507|GO:0005575|GO:0005622|GO:0005623|GO:0005737|GO:0005739|GO:0005758|GO:0006810|GO:0006825|GO:0008150|GO:0016531|GO:0043167|GO:0043226
AAEL017080			0.0846464	1.25806	0.331199	0.00393359	1.42956	0.51557	Dummy_11	37960518	38007532	AAEL017080	AAEL017080	GO:0003674|GO:0003676|GO:0043167|GO:0046872
AAEL017078	J9HFN3		0	-1.72523	-0.786793	0	-1.70235	-0.767527	Dummy_14	7191260	7193354	AAEL017078	AAEL017078
AAEL017077	J9HU24		0	1.5978	0.676088	1.61022e-18	1.35379	0.437004	Dummy_5	67374848	67381996	AAEL017077	AAEL017077
AAEL017076	J9HGK9		0.0639165	-1.25235	-0.32464	0.00180877	-1.46152	-0.547471	Dummy_8	14172401	14185802	AAEL017076	AAEL017076
AAEL017075	J9EBD7|J9HJE7|J9HZV6		1.9394e-18	1.06251	0.0874777	0	1.35834	0.441849	Dummy_10	84135869	84149399	AAEL017075	AAEL017075	GO:0003674|GO:0008270|GO:0043167
AAEL017074	J9I006		4.35693e-06	-1.1473	-0.19824	0	-1.4742	-0.559935	Dummy_11	28297839	28300033	AAEL017074	AAEL017074
AAEL017073	J9E8T7		0.00708481	1.12868	0.174638	0.00678667	-1.13783	-0.18628	Dummy_12	68070698	68071709	AAEL017073	AAEL017073
AAEL017072	J9HH00		0	-1.43279	-0.518831	0	-1.57551	-0.655821	Dummy_2	66364690	66366612	AAEL017072	AAEL017072
AAEL017071	J9HJ23		0.00453607	1.2573	0.330329	0.742732	-1.03263	-0.04632	Dummy_9	53645372	53650660	AAEL017071	AAEL017071	GO:0003674|GO:0016787
AAEL017070	J9HT82		0.376763	1.15529	0.208258	0.11899	-1.30954	-0.389058	Dummy_14	62510809	62548966	AAEL017070	AAEL017070
AAEL017067	J9HF64		0	-1.6022	-0.680057	0	-1.52955	-0.61311	Dummy_12	76040980	76051399	AAEL017067	AAEL017067	GO:0003674|GO:0004190|GO:0005575|GO:0005576|GO:0006030|GO:0006508|GO:0008061|GO:0008150|GO:0008233
AAEL017066	J9HT43		0	-1.15269	-0.205009	3.68781e-08	1.08438	0.116866	Dummy_10	6026461	6027599	AAEL017066	AAEL017066
AAEL017064	J9EBS3|J9HGZ2		0.0080356	-1.10465	-0.143587	0.949583	-1.00273	-0.00392723	Dummy_2	83107565	83164308	AAEL017064	AAEL017064	GO:0005575|GO:0005622|GO:0005623|GO:0005737|GO:0005783|GO:0005789|GO:0007029|GO:0008150|GO:0043226
AAEL017062	J9HGT8		0.37762	1.5582	0.639881	0.905727	1.07064	0.09847	Dummy_7	76691900	76698478	AAEL017062	AAEL017062	GO:0003674|GO:0005575|GO:0005622|GO:0005623|GO:0005634|GO:0008270|GO:0043167|GO:0043226
AAEL017061	J9HJJ8		4.749e-27	1.46069	0.546648	8.4e-45	1.61574	0.692193	Dummy_11	86130877	86132684	AAEL017061	AAEL017061	GO:0003674|GO:0003676|GO:0005506|GO:0008150|GO:0008270|GO:0016491|GO:0016705|GO:0020037|GO:0043167|GO:0046872|GO:0055114
AAEL017059	J9HEZ7		0.577904	-1.05561	-0.0780706	0.817457	1.02248	0.0320721	Dummy_12	65433864	65453021	AAEL017059	AAEL017059	GO:0003674|GO:0003824|GO:0008150|GO:0008152
AAEL017058	J9HF30		3.17201e-06	1.15212	0.204291	0.000852754	-1.11601	-0.158351	Dummy_14	66552054	66554059	AAEL017058	AAEL017058
AAEL017057	J9HIP3		0.00018626	-1.48213	-0.567671	0.00686519	-1.32493	-0.405917	Dummy_14	41718216	41718707	AAEL017057	AAEL017057
AAEL017056	Q173S9	Peptidoglycan Recognition Protein (Short) [Source:VB Community Annotation;Acc:AAEL017056]	0	-1.1372	-0.18549	0	-1.4693	-0.555128	Dummy_9	75028462	75029028	AAEL017056	PGRPS4	GO:0003674|GO:0008150|GO:0008270|GO:0008745|GO:0009056|GO:0009253|GO:0016810|GO:0043167
AAEL017054			0.00399692	1.10499	0.144027	0.337901	-1.03727	-0.0527868	Dummy_5	18554792	18602590	AAEL017054	AAEL017054
AAEL017052	J9HGG7		2.69405e-05	1.95126	0.964403	1.4771e-07	2.22744	1.15539	Dummy_14	67646826	67667314	AAEL017052	AAEL017052
AAEL017051	J9E9R4		0.378794	1.02634	0.0375137	3.83122e-09	1.16196	0.216565	Dummy_8	44601359	44601553	AAEL017051	AAEL017051	GO:0003674|GO:0003824|GO:0004252|GO:0006508|GO:0008150|GO:0008233
AAEL017049	J9HGS8		0	-1.50612	-0.590841	0	-1.57887	-0.658892	Dummy_13	17271122	17273532	AAEL017049	AAEL017049
AAEL017047	J9HRZ4		3.08866e-05	-1.13764	-0.186047	0	-1.43552	-0.521571	Dummy_9	18651014	18652547	AAEL017047	AAEL017047
AAEL017046	J9EBN8		0.0021121	-4.37389	-2.12892	0.0002662	-7.12892	-2.83368	Dummy_12	48708791	48709634	AAEL017046	AAEL017046	GO:0003674|GO:0004222|GO:0005575|GO:0006508|GO:0008150|GO:0008233|GO:0008237|GO:0008270|GO:0016787|GO:0031012|GO:0043167|GO:0046872
AAEL017044	J9EBT4		0.0948364	-1.1484	-0.199627	2.77683e-09	-1.6507	-0.723074	Dummy_11	2462532	2463891	AAEL017044	AAEL017044
AAEL017042	J9E9S8		0.227177	-1.15254	-0.204823	0.941711	-1.00931	-0.0133691	Dummy_2	56597445	56597882	AAEL017042	AAEL017042
AAEL017038	J9HTB3		1.06428e-05	2.25332	1.17205	0.0235332	-1.86568	-0.899698	Dummy_2	69804448	69804961	AAEL017038	AAEL017038
AAEL017035	J9HFR1		0.0273543	-1.28392	-0.36056	0.000758585	-1.4671	-0.552964	Dummy_6	75155671	75156881	AAEL017035	AAEL017035
AAEL017034	J9HIA7		0	-1.46136	-0.547312	0	-1.54326	-0.625979	Dummy_2	24553496	24555412	AAEL017034	AAEL017034
AAEL017030	J9HGY8		0	-1.2189	-0.285574	0	-1.16122	-0.215643	Dummy_11	69595954	69599180	AAEL017030	AAEL017030	GO:0000166|GO:0003674|GO:0003676
AAEL017029	Q8I901		0	-1.39763	-0.482986	5.41235e-36	1.17853	0.236982	Dummy_13	45132411	45149907	AAEL017029	AAEL017029	GO:0003674|GO:0004497|GO:0004505|GO:0005506|GO:0006520|GO:0006559|GO:0008150|GO:0008152|GO:0009056|GO:0009072|GO:0016491|GO:0016597|GO:0016714|GO:0043167|GO:0044281|GO:0055114
AAEL017026	J9HFF1		0.179257	-1.23934	-0.309572	0.00402224	-1.58727	-0.666548	Dummy_9	86421409	86423964	AAEL017026	AAEL017026
AAEL017025	J9HY85		0	3.18442	1.67103	0	-3.00239	-1.58611	Dummy_11	74020179	74020427	AAEL017025	AAEL017025
AAEL017024	J9HI17		0	-1.86686	-0.900615	0	-1.68912	-0.756269	Dummy_10	36910626	36911474	AAEL017024	AAEL017024
AAEL017023			0.764702	-1.01651	-0.0236187	0	2.10504	1.07384	Dummy_4	67601421	67624309	AAEL017023	AAEL017023	GO:0003674|GO:0004866|GO:0005575|GO:0005576|GO:0005615|GO:0030234
AAEL017020	J9HTJ3		4.81905e-05	-1.78839	-0.838664	1.15117e-09	-2.55227	-1.35178	Dummy_5	68520921	68521573	AAEL017020	AAEL017020
AAEL017018	J9HTS7		1.1708e-07	-1.70977	-0.773799	5.74907e-09	-1.81809	-0.862427	Dummy_14	70980013	70981765	AAEL017018	AAEL017018
AAEL017016	J9HSN0		0.985363	1.00356	0.00513077	0.0864927	-1.32471	-0.405675	Dummy_1	62452339	62452922	AAEL017016	AAEL017016
AAEL017015	J9E9P7		0	2.38041	1.25121	0	-2.4501	-1.29284	Dummy_13	6313367	6322668	AAEL017015	AAEL017015
AAEL017013	J9HYJ9		0.353026	1.07997	0.110994	0.107716	-1.14334	-0.193253	Dummy_3	1128320	1153453	AAEL017013	AAEL017013	GO:0003674|GO:0003676|GO:0005575|GO:0005622|GO:0005623|GO:0005634|GO:0008270|GO:0043167|GO:0043226|GO:0046872
AAEL017012			3.29996e-07	1.01903	0.0271988	0	-1.14636	-0.197065	Dummy_2	76863924	76967798	AAEL017012	AAEL017012
AAEL017011			0.0248266	-1.07402	-0.103024	0.0348409	-1.06925	-0.0966015	Dummy_10	54599930	54614721	AAEL017011	AAEL017011
AAEL017010	J9E9J9		0.518821	-1.02848	-0.0405169	0.000117671	1.15241	0.204651	Dummy_12	87847270	87866120	AAEL017010	AAEL017010	GO:0003674|GO:0003677|GO:0003899|GO:0005575|GO:0005622|GO:0005623|GO:0005634|GO:0006351|GO:0008150|GO:0009058|GO:0016740|GO:0016779|GO:0032549|GO:0034641|GO:0043226
AAEL017008	J9HHU3		0	-1.40392	-0.489464	0	-1.62915	-0.704116	Dummy_14	27666852	27669161	AAEL017008	AAEL017008
AAEL017007	J9HFR7		0	-1.88069	-0.911265	0	-1.75013	-0.807465	Dummy_14	39335103	39336402	AAEL017007	AAEL017007
AAEL017004	J9HYY6		2.36378e-07	-1.3042	-0.383169	2.02646e-09	-1.36384	-0.447679	Dummy_1	23976576	23992409	AAEL017004	AAEL017004	GO:0003674|GO:0004221|GO:0005515|GO:0006511|GO:0008150|GO:0008270|GO:0009056|GO:0043167|GO:0046872
AAEL017003	J9E9D3|J9HF95	Clip-domain serine protease, family B [Source:VB External Description;Acc:AAEL017003]	6.26228e-11	1.76369	0.818596	2.09244e-16	1.98973	0.99257	Dummy_4	88362196	88375339	AAEL017003	AAEL017003	GO:0003674|GO:0003824|GO:0004252|GO:0006508|GO:0008150|GO:0008233|GO:0008236|GO:0016787
AAEL017001	J9E9X3		2.3195e-06	-1.50301	-0.587853	0	-2.32119	-1.21487	Dummy_2	42928275	42938693	AAEL017001	AAEL017001	GO:0001172|GO:0003674|GO:0003968|GO:0005524|GO:0008150|GO:0009058|GO:0016779|GO:0019079|GO:0034641|GO:0043167|GO:0044403
AAEL016999	J9HF76|O02381|P91892|Q7KPN0	white protein; eye pigment transporter [Source:VB Community Annotation;Acc:AAEL016999]	0.349836	1.04185	0.0591536	2.41682e-31	1.5018	0.586696	Dummy_5	71556975	71620120	AAEL016999	white	GO:0000166|GO:0003674|GO:0005524|GO:0005575|GO:0006200|GO:0006810|GO:0008150|GO:0009056|GO:0016020|GO:0016887|GO:0017111|GO:0034641|GO:0034655|GO:0043167|GO:0044281
AAEL016996	J9HTC4		0	-2.15608	-1.10841	4.05332e-07	-1.53744	-0.620531	Dummy_2	96761972	96762405	AAEL016996	AAEL016996
AAEL016995	J9HI42		0	1.2822	0.358625	0	1.47505	0.560768	Dummy_6	99250267	99252336	AAEL016995	AAEL016995
AAEL016994	J9HT14		0	-4.07029	-2.02513	6.48919e-13	-2.16042	-1.11131	Dummy_10	27007222	27007500	AAEL016994	AAEL016994
AAEL016993	J9I058|Q9GQ54	GPCR Serotonin Family [Source:VB Community Annotation;Acc:AAEL016993]	0.475088	-1.13969	-0.188648	0.0412599	-1.44146	-0.527533	Dummy_5	79331773	79333161	AAEL016993	GPR5HT4	GO:0003674|GO:0004871|GO:0004930|GO:0005575|GO:0007165|GO:0007186|GO:0008150|GO:0016021
AAEL016991	J9I078		0.0578897	1.31073	0.390367	0.0506883	-1.37808	-0.462655	Dummy_10	76748670	76749080	AAEL016991	AAEL016991
AAEL016989	J9HGN1	hypothetical protein [Source:VB External Description;Acc:AAEL016989]	0.0845001	1.20714	0.271593	2.38065e-08	1.68594	0.753554	Dummy_2	16401514	16402908	AAEL016989	AAEL016989
AAEL016988	J9HEV1		7.36874e-13	-1.13573	-0.183626	0	-1.34695	-0.429692	Dummy_8	97048541	97097493	AAEL016988	AAEL016988	GO:0003674|GO:0005515
AAEL016987	J9HFC1	autophagy related gene [Source:VB Community Annotation;Acc:AAEL016987]	0.0156942	-1.20548	-0.26961	0.00371909	-1.24997	-0.321891	Dummy_8	68517004	68624218	AAEL016987	APG1	GO:0003674|GO:0004672|GO:0004674|GO:0005524|GO:0006464|GO:0006468|GO:0008150|GO:0016301|GO:0016772|GO:0043167
AAEL016986	J9EAV1		0.000479638	-2.10075	-1.0709	0.999074	-1.00049	-0.000713348	Dummy_3	99570278	99570567	AAEL016986	AAEL016986	GO:0003674|GO:0003676|GO:0008270|GO:0043167|GO:0046872
AAEL016985	J9HYE5		1.53981e-10	-1.53026	-0.613779	9.9146e-11	-1.53969	-0.622642	Dummy_10	37857485	37859318	AAEL016985	AAEL016985
AAEL016984	J9HYM2		0	1.18427	0.243995	1.7522e-41	1.09975	0.137177	Dummy_13	19032816	19041382	AAEL016984	AAEL016984	GO:0003674|GO:0005975|GO:0006006|GO:0008150|GO:0016491|GO:0016620|GO:0050661|GO:0051287|GO:0055114
AAEL016982	J9E8W5		8.1298e-17	1.36476	0.448645	1.05906e-06	1.21151	0.276806	Dummy_3	11096970	11116154	AAEL016982	AAEL016982	GO:0000785|GO:0003674|GO:0003677|GO:0005575|GO:0005622|GO:0005623|GO:0005634|GO:0005694|GO:0006355|GO:0008150|GO:0043226
AAEL016980	J9HIV8		2.52224e-07	2.29386	1.19778	0.00016477	1.90582	0.930415	Dummy_2	94700256	94701025	AAEL016980	AAEL016980
AAEL016978	J9HFT6		0.171213	-1.34331	-0.425795	0.134844	-1.37572	-0.460186	Dummy_5	57757916	57765466	AAEL016978	AAEL016978
AAEL016977	J9HI56		0.949873	-1.01821	-0.0260401	0.723802	-1.10084	-0.138609	Dummy_9	86482193	86483257	AAEL016977	AAEL016977
AAEL016976	J9HSL7		0	-1.40127	-0.486735	0	-1.41138	-0.497111	Dummy_11	32202762	32203618	AAEL016976	AAEL016976
AAEL016975	J9EB53		0	2.78268	1.47647	0	2.29344	1.19752	Dummy_13	43900496	43909275	AAEL016975	AAEL016975	GO:0003674|GO:0003824|GO:0004252|GO:0005515|GO:0006508|GO:0008150|GO:0008233|GO:0008236|GO:0008270|GO:0016787|GO:0043167|GO:0046872
AAEL016974	J9E9Y8		2.33021e-07	-5.06747	-2.34127	0.00323168	-2.15462	-1.10743	Dummy_13	67685002	67685556	AAEL016974	AAEL016974	GO:0000166|GO:0003674|GO:0003676|GO:0004813|GO:0005524|GO:0005575|GO:0005622|GO:0005623|GO:0005737|GO:0006399|GO:0006412|GO:0006419|GO:0006520|GO:0008150|GO:0009058|GO:0016874|GO:0034641|GO:0043167|GO:0044281
AAEL016973	J9HGL3		4.2315e-28	1.3541	0.437337	0.687628	-1.01443	-0.0206728	Dummy_14	51077876	51090912	AAEL016973	AAEL016973	GO:0005575|GO:0005622|GO:0005623|GO:0005634|GO:0043226
AAEL016972	J9HZT5		0.0146547	-1.12997	-0.176283	0.956313	1.00305	0.00440025	Dummy_1	30881720	30883884	AAEL016972	AAEL016972
AAEL016969	J9HFA7		0.674203	1.05885	0.0825005	0.00408075	1.37282	0.457145	Dummy_2	76239622	76259377	AAEL016969	AAEL016969
AAEL016968	J9HJI9		0.841638	1.02878	0.0409365	0.437937	1.1016	0.1396	Dummy_4	98519251	98562110	AAEL016968	AAEL016968	GO:0003674|GO:0003676|GO:0003824|GO:0004018|GO:0004190|GO:0006508|GO:0008150|GO:0008233|GO:0008270|GO:0009058|GO:0009152|GO:0016829|GO:0034641|GO:0043167|GO:0044281
AAEL016967	J9HJC0		9.42157e-06	1.27799	0.353873	0.00198946	-1.21491	-0.280852	Dummy_3	47252103	47306423	AAEL016967	AAEL016967	GO:0003674|GO:0005215|GO:0005575|GO:0006810|GO:0008150|GO:0016020|GO:0055085
AAEL016965	J9I045		0.0204221	1.52719	0.610879	0.0268648	1.49925	0.584238	Dummy_6	62993351	63067659	AAEL016965	AAEL016965	GO:0003674|GO:0004674|GO:0005575|GO:0005622|GO:0005623|GO:0005634|GO:0016301|GO:0043226
AAEL016964	J9HF72		0.47216	-1.321	-0.40163	0.758584	-1.12532	-0.17034	Dummy_8	13654441	13654927	AAEL016964	AAEL016964	GO:0003674|GO:0003676|GO:0043167|GO:0046872
AAEL016963	J9HHM5		0.429964	-1.05393	-0.0757761	0.0335398	-1.14322	-0.193101	Dummy_4	17321643	17322931	AAEL016963	AAEL016963
AAEL016962	J9HS17		8.35312e-13	-1.76223	-0.817404	7.54589e-09	-1.56689	-0.647901	Dummy_11	13844223	13845257	AAEL016962	AAEL016962
AAEL016961	J9EBM3		0.171827	-1.35022	-0.433194	0.710186	-1.0865	-0.11969	Dummy_13	92021228	92022076	AAEL016961	AAEL016961
AAEL016960	J9EBN2		0.018825	1.22424	0.291892	0.539541	1.06099	0.0854073	Dummy_7	45487881	45489871	AAEL016960	AAEL016960
AAEL016949		tRNA-Ala [Source:VB RNA Description;Acc:AAEL016949]	0	-3.66257	-1.87286	3.00663e-14	-2.83916	-1.50546	Dummy_14	35702329	35702400	AAEL016949	AAEL016949
AAEL016946		tRNA-Gln [Source:VB RNA Description;Acc:AAEL016946]	0.944401	-1.02892	-0.0411325	0.625506	-1.20739	-0.271892	Dummy_3	29076152	29076223	AAEL016946	AAEL016946
AAEL016917		tRNA-Ala [Source:VB RNA Description;Acc:AAEL016917]	0.0116149	-1.4275	-0.513495	0.00364543	-1.50862	-0.593226	Dummy_11	39179040	39179111	AAEL016917	AAEL016917
AAEL016864		tRNA-Ala [Source:VB RNA Description;Acc:AAEL016864]	0.064021	-1.21933	-0.286085	2.30979e-06	-1.67819	-0.74691	Dummy_4	89262566	89262637	AAEL016864	AAEL016864
AAEL016811		tRNA-Ile [Source:VB RNA Description;Acc:AAEL016811]	0.109401	-1.26352	-0.337445	1.92031e-08	-2.46368	-1.30081	Dummy_8	14316335	14316408	AAEL016811	AAEL016811
AAEL016803		tRNA-Leu [Source:VB RNA Description;Acc:AAEL016803]	0.489123	-1.28686	-0.363851	0.0975046	-1.85615	-0.892317	Dummy_10	71978596	71978670	AAEL016803	AAEL016803
AAEL016742		tRNA-Ala [Source:VB RNA Description;Acc:AAEL016742]	0.158242	1.26029	0.333753	0.000263568	1.68251	0.750616	Dummy_5	61644180	61644251	AAEL016742	AAEL016742
AAEL016708		tRNA-Ala [Source:VB RNA Description;Acc:AAEL016708]	0.728276	-1.14741	-0.198378	0.0546461	-2.19934	-1.13707	Dummy_4	26516358	26516428	AAEL016708	AAEL016708
AAEL016707		tRNA-Ile [Source:VB RNA Description;Acc:AAEL016707]	0.000190061	-2.13218	-1.09233	0.631035	-1.09773	-0.134529	Dummy_4	74692284	74692380	AAEL016707	AAEL016707
AAEL016705		tRNA-Gly [Source:VB RNA Description;Acc:AAEL016705]	0.796882	-1.0213	-0.0304108	0.19028	-1.1009	-0.138686	Dummy_5	17030069	17030140	AAEL016705	AAEL016705
AAEL016702		tRNA-Val [Source:VB RNA Description;Acc:AAEL016702]	0.25248	-1.686	-0.753608	0.951198	-1.02851	-0.0405507	Dummy_9	46794311	46794383	AAEL016702	AAEL016702
AAEL016695		tRNA-Thr [Source:VB RNA Description;Acc:AAEL016695]	0.254959	-1.51821	-0.602372	0.173518	-1.64688	-0.719739	Dummy_9	45040614	45040685	AAEL016695	AAEL016695
AAEL016692		tRNA-Trp [Source:VB RNA Description;Acc:AAEL016692]	0.149616	1.47436	0.560088	0.2308	-1.4841	-0.56959	Dummy_8	51901746	51901817	AAEL016692	AAEL016692
AAEL016662		tRNA-Tyr [Source:VB RNA Description;Acc:AAEL016662]	0.903504	-1.01815	-0.0259519	7.57027e-07	-2.01421	-1.01021	Dummy_11	8095840	8095933	AAEL016662	AAEL016662
AAEL016660		tRNA-Ala [Source:VB RNA Description;Acc:AAEL016660]	0.00306795	1.31104	0.390708	1.23593e-12	-2.27353	-1.18493	Dummy_4	23558477	23558547	AAEL016660	AAEL016660
AAEL016595		tRNA-Glu [Source:VB RNA Description;Acc:AAEL016595]	1.01314e-12	46.6974	5.54527	1.5052e-12	46.1367	5.52784	Dummy_1	25792083	25792154	AAEL016595	AAEL016595
AAEL016567		tRNA-Ala [Source:VB RNA Description;Acc:AAEL016567]	0	-1.50636	-0.591067	0	-3.63674	-1.86265	Dummy_2	44791773	44791845	AAEL016567	AAEL016567
AAEL016494		tRNA-Glu [Source:VB RNA Description;Acc:AAEL016494]	0.000600438	-6.39186	-2.67624	0.073262	-2.13865	-1.0967	Dummy_12	57379030	57379101	AAEL016494	AAEL016494
AAEL016452		tRNA-His [Source:VB RNA Description;Acc:AAEL016452]	0.896808	1.14931	0.200766	0.000684789	6.38296	2.67422	Dummy_1	63324892	63324963	AAEL016452	AAEL016452
AAEL016408		tRNA-Pro [Source:VB RNA Description;Acc:AAEL016408]	3.56802e-06	-19.7192	-4.30153	3.99272e-06	-19.7192	-4.30153	Dummy_1	60916551	60916622	AAEL016408	AAEL016408
AAEL016387		tRNA-Met [Source:VB RNA Description;Acc:AAEL016387]	0.269584	-1.62039	-0.696337	0.731707	-1.15732	-0.21079	Dummy_1	38542971	38543042	AAEL016387	AAEL016387
AAEL016361		tRNA-Ala [Source:VB RNA Description;Acc:AAEL016361]	0	3.18418	1.67092	0	-4.78059	-2.25719	Dummy_10	77800593	77800664	AAEL016361	AAEL016361
AAEL016355		tRNA-Asn [Source:VB RNA Description;Acc:AAEL016355]	4.24202e-07	-1.99765	-0.998301	0.366456	-1.12489	-0.169781	Dummy_4	9557442	9557515	AAEL016355	AAEL016355
AAEL016316		tRNA-Val [Source:VB RNA Description;Acc:AAEL016316]	0.00289212	1.46364	0.549556	0.203476	-1.21845	-0.285042	Dummy_2	36664904	36664975	AAEL016316	AAEL016316
AAEL016309		tRNA-Val [Source:VB RNA Description;Acc:AAEL016309]	0.0121248	-1.25666	-0.329596	0.0543796	-1.19119	-0.2524	Dummy_9	7579996	7580067	AAEL016309	AAEL016309
AAEL016307		tRNA-Val [Source:VB RNA Description;Acc:AAEL016307]	0	1.32192	0.402634	0	-1.18686	-0.247147	Dummy_10	36539995	36540067	AAEL016307	AAEL016307
AAEL016304		tRNA-Ala [Source:VB RNA Description;Acc:AAEL016304]	0.00339648	3.47104	1.79537	0.223167	1.89049	0.918761	Dummy_10	92241197	92241269	AAEL016304	AAEL016304
AAEL016297		tRNA-Thr [Source:VB RNA Description;Acc:AAEL016297]	2.80101e-07	-3.27594	-1.71191	0.00054843	-2.06628	-1.04704	Dummy_12	22425429	22425500	AAEL016297	AAEL016297
AAEL016250		tRNA-Ala [Source:VB RNA Description;Acc:AAEL016250]	0	-1.66875	-0.738765	0.000692988	-1.14767	-0.198706	Dummy_11	75411053	75411125	AAEL016250	AAEL016250
AAEL016239		tRNA-Lys [Source:VB RNA Description;Acc:AAEL016239]	0.185934	-1.18506	-0.244957	1.53868e-05	-1.76336	-0.818326	Dummy_11	74888511	74888583	AAEL016239	AAEL016239
AAEL016180		tRNA-Thr [Source:VB RNA Description;Acc:AAEL016180]	0	-1.30279	-0.3816	0	-1.32804	-0.409295	Dummy_14	65620368	65620439	AAEL016180	AAEL016180
AAEL016144		tRNA-Ala [Source:VB RNA Description;Acc:AAEL016144]	0.550488	1.28675	0.363737	0.319606	-1.62266	-0.698364	Dummy_9	22031289	22031360	AAEL016144	AAEL016144
AAEL016082		tRNA-Leu [Source:VB RNA Description;Acc:AAEL016082]	0.027675	-1.19394	-0.255733	1.28315e-06	-1.48158	-0.567136	Dummy_3	11037007	11037138	AAEL016082	AAEL016082
AAEL016076		tRNA-Ala [Source:VB RNA Description;Acc:AAEL016076]	8.17188e-06	-1.34363	-0.426141	3.43079e-06	-1.36108	-0.44475	Dummy_11	97269492	97269560	AAEL016076	AAEL016076
AAEL016072		tRNA-Ser [Source:VB RNA Description;Acc:AAEL016072]	0.464154	1.12113	0.164957	3.76285e-05	-2.02228	-1.01598	Dummy_5	51635657	51635738	AAEL016072	AAEL016072
AAEL015673	Q1DGD8	nucleolar complex protein [Source:VB External Description;Acc:AAEL015673]	0.598286	1.07433	0.103433	0.000425596	-1.61718	-0.693483	Dummy_13	11735305	11736903	AAEL015673	AAEL015673	GO:0008150|GO:0042254
AAEL015672	Q1DGD9	conserved hypothetical protein [Source:VB External Description;Acc:AAEL015672]	0.00991495	-1.33857	-0.420693	0.0274536	-1.28183	-0.3582	Dummy_10	10512276	10513514	AAEL015672	AAEL015672
AAEL015671	Q1DGE0	DNA polymerase gamma [Source:VB External Description;Acc:AAEL015671]	0.624675	-1.08796	-0.121626	0.745261	1.05499	0.0772228	Dummy_9	81124204	81126255	AAEL015671	AAEL015671	GO:0003674|GO:0003677|GO:0003887|GO:0005575|GO:0005622|GO:0005623|GO:0005737|GO:0005739|GO:0005760|GO:0006259|GO:0006260|GO:0008150|GO:0009058|GO:0016740|GO:0016779|GO:0034641|GO:0043226|GO:0043234
AAEL015669	Q1DGE2	conserved hypothetical protein [Source:VB External Description;Acc:AAEL015669]	0.0306679	-1.22896	-0.297432	0.769212	1.02968	0.0421953	Dummy_2	95011307	95012206	AAEL015669	AAEL015669
AAEL015668	Q1DGE3	conserved hypothetical protein [Source:VB External Description;Acc:AAEL015668]	0.00332186	2.7598	1.46456	0.311533	1.53932	0.622292	Dummy_4	74757686	74757916	AAEL015668	AAEL015668
AAEL015667	Q1DGE4	hypothetical protein [Source:VB External Description;Acc:AAEL015667]	1.49769e-13	-1.64508	-0.718155	1.43553e-12	-1.61104	-0.687991	Dummy_13	85860075	85861164	AAEL015667	AAEL015667
AAEL015665	Q1DGE6	conserved hypothetical protein [Source:VB External Description;Acc:AAEL015665]	7.76699e-06	-1.18909	-0.249864	0.0480052	-1.08126	-0.112709	Dummy_4	74748901	74750602	AAEL015665	AAEL015665
AAEL015661	Q0GY13|Q1DGF0	sterol carrier protein-2, putative [Source:VB External Description;Acc:AAEL015661]	0	1.63107	0.705821	1.1486e-36	1.38276	0.467547	Dummy_1	74824463	74824910	AAEL015661	AAEL015661	GO:0003674|GO:0008289|GO:0032934
AAEL015659	Q1DGF1	hypothetical protein [Source:VB External Description;Acc:AAEL015659]	0.0531205	1.33126	0.412789	0.000767466	1.58121	0.661025	Dummy_1	12412784	12414702	AAEL015659	AAEL015659	GO:0003674|GO:0005515
AAEL015657	Q1DGF3	conserved hypothetical protein [Source:VB External Description;Acc:AAEL015657]	0	-6.40112	-2.67832	0	-14.8553	-3.89291	Dummy_14	8192386	8193436	AAEL015657	AAEL015657
AAEL015654	Q1DGF5	cytochrome P450 [Source:VB Community Annotation;Acc:AAEL015654]	1.07492e-12	-3.04468	-1.60629	1.35725e-10	-2.65846	-1.41059	Dummy_2	12242786	12244407	AAEL015654	CYP6AG8	GO:0003674|GO:0004497|GO:0005506|GO:0008150|GO:0016491|GO:0016705|GO:0020037|GO:0043167|GO:0046872|GO:0055114
AAEL015653	Q1DGF6	1-hydroxy-2-glutathionyl-2-methyl-3-butene dehydrogenase, putative [Source:VB External Description;Acc:AAEL015653]	0.00774078	1.49764	0.582692	2.62958e-05	1.80712	0.853695	Dummy_1	91951693	91952640	AAEL015653	AAEL015653
AAEL015651	Q1DGF7	conserved hypothetical protein [Source:VB External Description;Acc:AAEL015651]	6.03014e-11	-6.25046	-2.64396	3.28378e-10	-5.60313	-2.48623	Dummy_7	62938432	62940559	AAEL015651	AAEL015651	GO:0003674|GO:0003950|GO:0016757
AAEL015650	Q16KW9|Q1DGF8	conserved hypothetical protein [Source:VB External Description;Acc:AAEL015650]	0.804884	-1.11368	-0.155334	0.727937	-1.15717	-0.210598	Dummy_10	64058017	64058619	AAEL015650	AAEL015650
AAEL015648	Q1DGG0	ubiquitin-conjugating enzyme [Source:VB External Description;Acc:AAEL015648]	3.43425e-11	-1.40651	-0.492122	9.04988e-10	-1.37024	-0.454429	Dummy_12	73107173	73109303	AAEL015648	AAEL015648	GO:0003674|GO:0016874|GO:0016881
AAEL015647	Q1DGG1	conserved hypothetical protein [Source:VB External Description;Acc:AAEL015647]	0.816453	-1.04015	-0.056797	0.00251549	1.46602	0.551904	Dummy_11	66436027	66438186	AAEL015647	AAEL015647	GO:0003674|GO:0004871|GO:0004970|GO:0005234|GO:0005575|GO:0007165|GO:0008150|GO:0016020|GO:0022857|GO:0035235
AAEL015645	Q1DGG3	RNA binding motif protein [Source:VB External Description;Acc:AAEL015645]	0.00913801	-2.98935	-1.57983	0.00501279	-3.34099	-1.74028	Dummy_4	27041989	27043077	AAEL015645	AAEL015645	GO:0000166|GO:0003674|GO:0003676
AAEL015644	Q1DGG4	hypothetical protein [Source:VB External Description;Acc:AAEL015644]	2.09595e-14	-47.8296	-5.57983	4.83272e-14	-47.8296	-5.57983	Dummy_4	25892414	25894220	AAEL015644	AAEL015644	GO:0003674|GO:0005524|GO:0005575|GO:0006200|GO:0006810|GO:0008150|GO:0009056|GO:0016021|GO:0016887|GO:0022857|GO:0034641|GO:0034655|GO:0042626|GO:0043167|GO:0044281|GO:0055085
AAEL015641	Q1DGG5	cytochrome P450 [Source:VB External Description;Acc:AAEL015641]	0	-2.41944	-1.27467	0	-2.69148	-1.4284	Dummy_11	11989261	11990059	AAEL015641	AAEL015641	GO:0003674|GO:0004497|GO:0005506|GO:0008150|GO:0016491|GO:0016705|GO:0020037|GO:0043167|GO:0046872|GO:0055114
AAEL015640	Q1DGG6	transcription factor IIIA, putative [Source:VB External Description;Acc:AAEL015640]	1.28928e-05	-2.63348	-1.39697	3.37879e-05	-2.48655	-1.31414	Dummy_2	93862448	93864180	AAEL015640	AAEL015640	GO:0003674|GO:0003676|GO:0043167|GO:0046872
AAEL015639	B1A652|B2LTA1|B2LTA2|B2LTA7|B2LTA8|Q1DGG7|Q6GYA7	transferrin [Source:VB External Description;Acc:AAEL015639]	0.00744004	1.14111	0.190439	0	1.87998	0.910715	Dummy_8	73370438	73371786	AAEL015639	AAEL015639	GO:0003674|GO:0005575|GO:0005576|GO:0006810|GO:0006826|GO:0006879|GO:0008150|GO:0008199|GO:0042592|GO:0043167
AAEL015637	Q1DGG9	serine carboxypeptidase, putative [Source:VB External Description;Acc:AAEL015637]	0.524057	1.24725	0.318752	0.0108047	2.02112	1.01516	Dummy_4	25866751	25867641	AAEL015637	AAEL015637	GO:0003674|GO:0003824|GO:0004252|GO:0006508|GO:0008150|GO:0008233
AAEL015636	Q1DGH0	interleukin enhancer binding factor [Source:VB External Description;Acc:AAEL015636]	0.699233	1.08153	0.113067	0.0953273	1.33123	0.412758	Dummy_5	16591007	16591426	AAEL015636	AAEL015636	GO:0002376|GO:0003674|GO:0003723|GO:0005524|GO:0006955|GO:0008150|GO:0016740|GO:0043167
AAEL015635	Q1DGH1	mitochondrial ribosomal protein, S10, putative [Source:VB External Description;Acc:AAEL015635]	0.024327	-1.47432	-0.560053	0.00093296	-1.79325	-0.842575	Dummy_5	16586804	16587825	AAEL015635	AAEL015635
AAEL015633	Q1DGH3	conserved hypothetical protein [Source:VB External Description;Acc:AAEL015633]	4.59419e-31	2.07697	1.05448	8.06491e-12	1.5993	0.67744	Dummy_4	73579654	73581323	AAEL015633	AAEL015633
AAEL015631	Q1DGH5	asparagine synthetase [Source:VB External Description;Acc:AAEL015631]	0.0232182	-2.1877	-1.12941	0.00631837	1.90306	0.928323	Dummy_13	84735837	84737528	AAEL015631	AAEL015631	GO:0000166|GO:0003674|GO:0004066|GO:0005524|GO:0006520|GO:0006529|GO:0008150|GO:0008152|GO:0008652|GO:0009058|GO:0016874|GO:0034641|GO:0043167|GO:0044281|GO:0070981
AAEL015628	Q1DGH8	glycine dehydrogenase [Source:VB External Description;Acc:AAEL015628]	0	9.6342	3.26817	3.68547e-37	6.76992	2.75914	Dummy_3	42707814	42710647	AAEL015628	AAEL015628	GO:0003674|GO:0003824|GO:0004375|GO:0006520|GO:0006544|GO:0006546|GO:0008150|GO:0009056|GO:0016491|GO:0030170|GO:0043167|GO:0044281|GO:0055114
AAEL015617	Q1DGI7	conserved hypothetical protein [Source:VB External Description;Acc:AAEL015617]	0.375436	-1.20261	-0.266171	0.293191	-1.24022	-0.310593	Dummy_4	24695217	24695942	AAEL015617	AAEL015617
AAEL015616	Q1DGI8	conserved hypothetical protein [Source:VB External Description;Acc:AAEL015616]	0.132817	-1.32382	-0.404707	0.0669216	-1.40431	-0.489864	Dummy_4	24691400	24692189	AAEL015616	AAEL015616
AAEL015615	Q1DGI9	hypothetical protein [Source:VB External Description;Acc:AAEL015615]	0.853627	1.01539	0.0220337	0.00489317	-1.22658	-0.294639	Dummy_11	9505711	9508179	AAEL015615	AAEL015615	GO:0003674|GO:0043167|GO:0046872
AAEL015613	Q1DGJ0	hypothetical protein [Source:VB External Description;Acc:AAEL015613]	0.517193	1.06936	0.0967512	0.164906	1.1416	0.191053	Dummy_4	72389878	72392664	AAEL015613	AAEL015613
AAEL015612	Q1DGJ1	hypothetical protein [Source:VB External Description;Acc:AAEL015612]	9.19746e-05	1.45268	0.538718	1.55875e-08	1.66984	0.739713	Dummy_2	93820164	93824148	AAEL015612	AAEL015612	GO:0003674|GO:0003676|GO:0043167|GO:0046872
AAEL015610	Q1DGJ3	hypothetical protein [Source:VB External Description;Acc:AAEL015610]	0	-2.50929	-1.32728	0	-3.46968	-1.7948	Dummy_9	43784835	43785421	AAEL015610	AAEL015610
AAEL015609	Q1DGJ4	small calcium-binding mitochondrial carrier, putative [Source:VB External Description;Acc:AAEL015609]	1.13754e-05	3.37382	1.75438	0.0260224	2.06424	1.04561	Dummy_10	60610171	60611026	AAEL015609	AAEL015609	GO:0005575|GO:0006810|GO:0008150|GO:0016020|GO:0016021
AAEL015607	Q1DGJ5	conserved hypothetical protein [Source:VB External Description;Acc:AAEL015607]	3.13616e-06	-6.14478	-2.61936	0.164232	-1.50229	-0.587161	Dummy_1	11366740	11368430	AAEL015607	AAEL015607	GO:0003674|GO:0003723|GO:0016787|GO:0030145|GO:0043167
AAEL015604	Q1DGJ7	GPCR Orphan/Putative Class A Family [Source:VB Community Annotation;Acc:AAEL015604]	0.264203	1.45517	0.541184	0.0697023	1.74456	0.802865	Dummy_8	51356711	51357997	AAEL015604	GPRNNA2	GO:0003674|GO:0004871|GO:0004930|GO:0005575|GO:0007165|GO:0007186|GO:0008150|GO:0016021
AAEL015603	Q1DGJ8	ceramide kinase [Source:VB External Description;Acc:AAEL015603]	0	-7.13342	-2.83459	0	-12.3412	-3.62541	Dummy_2	47717888	47721800	AAEL015603	AAEL015603	GO:0003674|GO:0003951|GO:0004143|GO:0007165|GO:0007205|GO:0008150|GO:0008152|GO:0016301
AAEL015601	Q1DGK0	tryptophanyl-tRNA synthetase [Source:VB External Description;Acc:AAEL015601]	0.000274633	1.43292	0.51896	7.09562e-08	1.65569	0.727436	Dummy_13	25049140	25050828	AAEL015601	AAEL015601	GO:0000166|GO:0003674|GO:0004812|GO:0004830|GO:0005524|GO:0005575|GO:0005622|GO:0005623|GO:0005737|GO:0006399|GO:0006412|GO:0006418|GO:0006436|GO:0006520|GO:0008150|GO:0009058|GO:0016874|GO:0034641|GO:0043167|GO:0044281
AAEL015600	Q1DGK2	hypothetical protein [Source:VB External Description;Acc:AAEL015600]	0.204687	-3.20568	-1.68063	0.161954	-3.75204	-1.90768	Dummy_6	16164129	16164438	AAEL015600	AAEL015600
AAEL015599	Q1DGK1	conserved hypothetical protein [Source:VB External Description;Acc:AAEL015599]	0.190256	-2.21376	-1.1465	0.00594439	-11.0524	-3.46629	Dummy_6	16164579	16165009	AAEL015599	AAEL015599
AAEL015595	Q1DGK5	conserved hypothetical protein [Source:VB External Description;Acc:AAEL015595]	0	-2.22673	-1.15492	0	-2.51361	-1.32976	Dummy_7	58173413	58175166	AAEL015595	AAEL015595	GO:0003674|GO:0005509|GO:0005544|GO:0008289|GO:0043167
AAEL015594	Q1DGK6	vacuolar ATP synthase subunit c [Source:VB External Description;Acc:AAEL015594]	0.00225507	-1.0829	-0.114901	0.237096	-1.03264	-0.0463352	Dummy_6	78448388	78449530	AAEL015594	AAEL015594	GO:0003674|GO:0005575|GO:0006810|GO:0008150|GO:0015078|GO:0015991|GO:0022857|GO:0033180|GO:0043234|GO:0055085
AAEL015593	Q1DGK7	conserved hypothetical protein [Source:VB External Description;Acc:AAEL015593]	6.3894e-10	-7.82925	-2.96887	7.42068e-15	-53.5951	-5.74403	Dummy_2	12170401	12173125	AAEL015593	AAEL015593	GO:0005575|GO:0016021
AAEL015592	Q1DGK8	structural maintenance of chromosomes smc1 [Source:VB External Description;Acc:AAEL015592]	3.64865e-14	-2.42059	-1.27536	0	-5.50502	-2.46075	Dummy_5	15411532	15413444	AAEL015592	AAEL015592	GO:0003674|GO:0005515|GO:0005524|GO:0005575|GO:0005622|GO:0005623|GO:0005694|GO:0008150|GO:0043167|GO:0043226|GO:0051276
AAEL015585	Q16QA9	U1 small nuclear ribonucleoprotein 70 kd [Source:VB External Description;Acc:AAEL015585]	0.00343869	-1.38969	-0.474763	0.0518017	-1.24274	-0.313521	Dummy_13	53813499	53815515	AAEL015585	AAEL015585	GO:0000166|GO:0003674|GO:0003676
AAEL015584		Molybdopterin synthase catalytic subunit 2 (EC 2.-.-.-)(Molybdenum cofactor synthesis protein 2B 2)(MOCS2B 2)(Molybdenum cofactor synthesis protein 2 large subunit 2) [Source:VB External Description;Acc:AAEL015584]	0.0157794	-1.31046	-0.390075	0.0106571	-1.3297	-0.411101	Dummy_12	92328672	92329204	AAEL015584	AAEL015584	GO:0003674|GO:0005575|GO:0005622|GO:0005623|GO:0005737|GO:0006777|GO:0008150|GO:0009058|GO:0016740|GO:0051186
AAEL015578	Q1DGM1	alpha-esterase [Source:VB External Description;Acc:AAEL015578]	0.00689397	1.41537	0.501177	0.196643	-1.21968	-0.2865	Dummy_1	11340218	11342426	AAEL015578	AAEL015578	GO:0003674|GO:0016787
AAEL015577	Q1DGM2	conserved hypothetical protein [Source:VB External Description;Acc:AAEL015577]	7.94253e-28	2.36952	1.2446	3.77482e-11	1.77212	0.825474	Dummy_4	72348008	72348877	AAEL015577	AAEL015577	GO:0005575|GO:0016020|GO:0016021
AAEL015575	Q1DGM3|Q1DGM4	mitochondrial import inner membrane translocase subunit tim17 [Source:VB External Description;Acc:AAEL015575]	0	-3.3852	-1.75924	0	-3.05906	-1.61309	Dummy_11	7021763	7025793	AAEL015575	AAEL015575	GO:0005575|GO:0016020|GO:0016021
AAEL015573	Q1DGM5	glycoside hydrolases [Source:VB External Description;Acc:AAEL015573]	0	-3.32878	-1.73499	0	-5.78564	-2.53248	Dummy_14	22179375	22181118	AAEL015573	AAEL015573	GO:0003674|GO:0003824|GO:0004553|GO:0005975|GO:0008150|GO:0016798
AAEL015572	Q1DGM6	ribophorin ii [Source:VB External Description;Acc:AAEL015572]	0.0463173	-1.13285	-0.17996	1.44255e-06	-1.3483	-0.431139	Dummy_2	92440976	92442813	AAEL015572	AAEL015572	GO:0005575|GO:0005622|GO:0005623|GO:0005737|GO:0005783|GO:0005975|GO:0006464|GO:0006487|GO:0008150|GO:0008250|GO:0009058|GO:0016021|GO:0043226|GO:0043234
AAEL015571	Q1DGM7	conserved hypothetical protein [Source:VB External Description;Acc:AAEL015571]	0.000921437	-1.85055	-0.887954	0.0235573	-1.50298	-0.587821	Dummy_13	25029246	25030976	AAEL015571	AAEL015571
AAEL015570	Q1DGM8	hypothetical protein [Source:VB External Description;Acc:AAEL015570]	0.921534	1.02997	0.0426054	0.445488	1.21525	0.281256	Dummy_8	3002888	3005991	AAEL015570	AAEL015570
AAEL015567	Q1DGM9	odorant binding protein OBP63 [Source:VB Community Annotation;Acc:AAEL015567]	0.164361	-1.60539	-0.682925	0.13301	-1.66231	-0.733188	Dummy_11	6995937	6996571	AAEL015567	OBP63
AAEL015564	Q1DGN2	conserved hypothetical protein [Source:VB External Description;Acc:AAEL015564]	0.00644448	-1.26672	-0.341093	1.41033e-07	-1.59655	-0.674954	Dummy_2	67298364	67299071	AAEL015564	AAEL015564	GO:0003674|GO:0005515
AAEL015561	Q1DGN4	gamma glutamyl transpeptidases [Source:VB External Description;Acc:AAEL015561]	2.45196e-06	-1.87245	-0.904927	2.74854e-05	-1.73575	-0.79556	Dummy_9	42515139	42516037	AAEL015561	AAEL015561	GO:0003674|GO:0003840|GO:0006520|GO:0006749|GO:0006790|GO:0008150|GO:0016746|GO:0034641|GO:0044281
AAEL015560	Q1DGN5	integrin alpha-ps [Source:VB External Description;Acc:AAEL015560]	0.000620365	1.18432	0.244053	4.28604e-06	1.24721	0.318703	Dummy_11	88561594	88565526	AAEL015560	AAEL015560	GO:0005575|GO:0005623|GO:0005886|GO:0007155|GO:0007165|GO:0007229|GO:0008150|GO:0008305|GO:0016020|GO:0016021|GO:0043234
AAEL015559	Q1DGN6	zinc carboxypeptidase [Source:VB External Description;Acc:AAEL015559]	1.95975e-13	1.7153	0.778461	0	-8.77126	-3.13278	Dummy_11	34656367	34657325	AAEL015559	AAEL015559	GO:0003674|GO:0004181|GO:0006508|GO:0008150|GO:0008233|GO:0008270|GO:0043167
AAEL015557	Q1DGN7	alpha methylacyl-coa racemase [Source:VB External Description;Acc:AAEL015557]	0.179827	-1.20207	-0.265517	0.0003278	-1.64575	-0.718744	Dummy_4	45966586	45968026	AAEL015557	AAEL015557	GO:0003674|GO:0003824|GO:0008150|GO:0008152
AAEL015556	Q1DGN8	gustatory receptor Gr27 [Source:VB Community Annotation;Acc:AAEL015556]	8.78082e-10	-2.1517	-1.10548	0	-4.26511	-2.09258	Dummy_4	21950450	21951796	AAEL015556	Gr27	GO:0005575|GO:0005623|GO:0005886|GO:0008150|GO:0016020|GO:0016021|GO:0050877|GO:0050909
AAEL015555	Q1DGN9	conserved hypothetical protein [Source:VB External Description;Acc:AAEL015555]	6.35128e-10	-4.3988	-2.13711	4.05924e-10	-4.55476	-2.18737	Dummy_3	40030445	40032064	AAEL015555	AAEL015555
AAEL015552	Q1DGP2	eclosion hormone, putative [Source:VB External Description;Acc:AAEL015552]	0.381558	-1.73508	-0.795	0.624825	-1.34551	-0.428149	Dummy_5	59882122	59882475	AAEL015552	AAEL015552	GO:0003674|GO:0007165|GO:0007218|GO:0008150|GO:0008255|GO:0018990
AAEL015551	Q1DGP3	conserved hypothetical protein [Source:VB External Description;Acc:AAEL015551]	0.0837749	-2.24201	-1.16479	0.00210759	-5.84674	-2.54763	Dummy_1	27451961	27452870	AAEL015551	AAEL015551
AAEL015549	Q1DGP4	calcineurin b subunit [Source:VB External Description;Acc:AAEL015549]	7.03048e-31	1.73475	0.794728	7.19036e-39	1.8454	0.88393	Dummy_13	52489608	52490320	AAEL015549	AAEL015549	GO:0003674|GO:0005509|GO:0043167
AAEL015547	Q1DGP5	hypothetical protein [Source:VB External Description;Acc:AAEL015547]	0	-16.8289	-4.07287	0	-74.0587	-6.2106	Dummy_11	60271773	60272261	AAEL015547	AAEL015547	GO:0003674|GO:0005515
AAEL015543	Q1DGP6	conserved hypothetical protein [Source:VB External Description;Acc:AAEL015543]	0.0130889	-1.13212	-0.179024	1.48905e-06	-1.26956	-0.344332	Dummy_13	52484180	52486521	AAEL015543	AAEL015543	GO:0003674|GO:0003676|GO:0043167|GO:0046872
AAEL015541	Q1DGP8	conserved hypothetical protein [Source:VB External Description;Acc:AAEL015541]	0.127651	-1.33396	-0.415712	0.644528	1.08803	0.121722	Dummy_12	60210584	60211410	AAEL015541	AAEL015541	GO:0003674|GO:0016765
AAEL015539	Q1DGP9	conserved hypothetical protein [Source:VB External Description;Acc:AAEL015539]	1.16342e-06	-3.11533	-1.63939	5.50716e-09	-4.37945	-2.13075	Dummy_1	46435671	46436385	AAEL015539	AAEL015539	GO:0005575|GO:0005622|GO:0005623|GO:0007165|GO:0008150
AAEL015538	Q1DGQ0	microtubule-associated protein tau [Source:VB External Description;Acc:AAEL015538]	0.0709873	1.20026	0.263349	0.343025	-1.11202	-0.153182	Dummy_1	90327581	90329449	AAEL015538	AAEL015538	GO:0003674|GO:0005575|GO:0005622|GO:0005623|GO:0005856|GO:0005874|GO:0008017|GO:0008092|GO:0015631|GO:0043226|GO:0043234
AAEL015534	Q1DGQ4	conserved hypothetical protein [Source:VB External Description;Acc:AAEL015534]	0	-1.71081	-0.774676	0	-2.86453	-1.5183	Dummy_13	70601949	70603601	AAEL015534	AAEL015534	GO:0003674|GO:0005198|GO:0042302
AAEL015533	Q1DGQ5	conserved hypothetical protein [Source:VB External Description;Acc:AAEL015533]	0.886149	-1.02665	-0.0379386	0.938	-1.01423	-0.0203857	Dummy_14	40907499	40909459	AAEL015533	AAEL015533	GO:0003674|GO:0003824|GO:0004252|GO:0006508|GO:0008150|GO:0008233
AAEL015532	Q1DGQ6	THO complex, putative [Source:VB External Description;Acc:AAEL015532]	0.000131218	-3.30258	-1.72359	1.0238e-06	-5.62904	-2.49289	Dummy_14	20821471	20822401	AAEL015532	AAEL015532	GO:0003674|GO:0005515
AAEL015529	Q1DGQ9	amalgam protein, putative [Source:VB External Description;Acc:AAEL015529]	0	-41.0904	-5.36073	0	-26.789	-4.74357	Dummy_9	41069602	41070700	AAEL015529	AAEL015529	GO:0003674|GO:0005515
AAEL015528	Q1DGR0	trypsin, putative [Source:VB External Description;Acc:AAEL015528]	0	1.34544	0.42808	1.18473e-26	1.13687	0.185067	Dummy_11	88533643	88534643	AAEL015528	AAEL015528	GO:0003674|GO:0003824|GO:0004252|GO:0006508|GO:0008150|GO:0008233
AAEL015527	Q1DGR1	conserved hypothetical protein [Source:VB External Description;Acc:AAEL015527]	0.972406	-1.00705	-0.0101361	7.33451e-09	2.07403	1.05244	Dummy_5	77561615	77564755	AAEL015527	AAEL015527	GO:0003674|GO:0003824|GO:0004252|GO:0006508|GO:0008150|GO:0008233
AAEL015526	Q1DGR2	hypothetical protein [Source:VB External Description;Acc:AAEL015526]	0.0001692	2.60014	1.37859	1.51583e-07	3.40209	1.76642	Dummy_13	97097593	97098729	AAEL015526	AAEL015526
AAEL015525	Q1DGR3	conserved hypothetical protein [Source:VB External Description;Acc:AAEL015525]	0.499918	1.07251	0.10099	0.000670855	1.34608	0.428761	Dummy_10	54292663	54293979	AAEL015525	AAEL015525
AAEL015524	Q1DGR4	3-hydroxyacyl-coa dehyrogenase [Source:VB External Description;Acc:AAEL015524]	0	-3.12156	-1.64227	0	-3.40532	-1.76779	Dummy_5	34734029	34736683	AAEL015524	AAEL015524	GO:0003674|GO:0003824|GO:0003857|GO:0004300|GO:0005575|GO:0005622|GO:0005623|GO:0005737|GO:0005739|GO:0006629|GO:0006631|GO:0006635|GO:0008150|GO:0008152|GO:0009056|GO:0016491|GO:0016507|GO:0016616|GO:0016829|GO:0043226|GO:0043234|GO:0044281|GO:0050662|GO:0055114
AAEL015522	Q1DGR6	conserved hypothetical protein [Source:VB External Description;Acc:AAEL015522]	0	-5.57422	-2.47877	0	-6.81399	-2.7685	Dummy_1	90320436	90323090	AAEL015522	AAEL015522
AAEL015521	Q1DGR7	conserved hypothetical protein [Source:VB External Description;Acc:AAEL015521]	0.561023	-1.35792	-0.441399	0.0244945	-4.22264	-2.07815	Dummy_13	84630002	84630307	AAEL015521	AAEL015521
AAEL015520	Q1DGR8	protein-l-isoaspartate o-methyltransferase [Source:VB External Description;Acc:AAEL015520]	9.61515e-06	-1.34927	-0.432175	0.403607	1.05838	0.0818529	Dummy_9	97787811	97789799	AAEL015520	AAEL015520	GO:0003674|GO:0004719|GO:0005575|GO:0005622|GO:0005623|GO:0005737|GO:0006464|GO:0008150|GO:0008168|GO:0016740|GO:0032259
AAEL015515	Q1DGS1	cecropin anti-microbial peptide [Source:VB Community Annotation;Acc:AAEL015515]	0.000311563	-6.15701	-2.62223	0.13655	-1.77826	-0.830464	Dummy_9	41027637	41027889	AAEL015515	CECG	GO:0002376|GO:0005575|GO:0005576|GO:0006950|GO:0008150|GO:0042742|GO:0045087
AAEL015512	Q1DGS2	translation initiation factor 5C, putative [Source:VB External Description;Acc:AAEL015512]	0.000352516	1.15457	0.207355	0.0100677	1.11201	0.153171	Dummy_9	76153392	76159581	AAEL015512	AAEL015512	GO:0003674|GO:0005488|GO:0005515
AAEL015504	Q1DGS6	hypothetical protein [Source:VB External Description;Acc:AAEL015504]	0.0790605	-1.2037	-0.26748	0.844047	1.02205	0.0314589	Dummy_5	98024846	98027291	AAEL015504	AAEL015504	GO:0003674|GO:0003676|GO:0043167|GO:0046872
AAEL015503	Q1DGS7	conserved hypothetical protein [Source:VB External Description;Acc:AAEL015503]	1.96159e-11	1.89069	0.918912	1.45735e-06	-1.89668	-0.923474	Dummy_7	99591367	99591868	AAEL015503	AAEL015503	GO:0003674|GO:0005198|GO:0042302
AAEL015494	Q1DGT2	hypothetical protein [Source:VB External Description;Acc:AAEL015494]	5.43253e-06	-3.58722	-1.84287	0.169029	-1.38475	-0.46963	Dummy_7	7366209	7367467	AAEL015494	AAEL015494	GO:0003674|GO:0003676|GO:0008270|GO:0043167
AAEL015493	Q1DGT3	conserved hypothetical protein [Source:VB External Description;Acc:AAEL015493]	0.413675	1.12797	0.17373	0.962691	-1.00777	-0.0111685	Dummy_9	40995834	40996801	AAEL015493	AAEL015493
AAEL015489	Q1DGT5	conserved hypothetical protein [Source:VB External Description;Acc:AAEL015489]	0.713401	-1.06907	-0.096354	0.506657	-1.12208	-0.16617	Dummy_1	23117697	23118487	AAEL015489	AAEL015489	GO:0000166|GO:0003674|GO:0003676
AAEL015487	Q1DGT6	zinc finger protein, putative [Source:VB External Description;Acc:AAEL015487]	1.87441e-35	1.88662	0.915801	8.17809e-12	1.46266	0.548596	Dummy_10	54214508	54216138	AAEL015487	AAEL015487	GO:0003674|GO:0003676|GO:0043167|GO:0046872
AAEL015485	Q1DGT7	seven in absentia, putative [Source:VB External Description;Acc:AAEL015485]	2.8367e-09	1.30991	0.389462	1.73052e-08	1.29414	0.371999	Dummy_5	77538806	77539872	AAEL015485	AAEL015485	GO:0003674|GO:0004842|GO:0005515|GO:0005575|GO:0005622|GO:0005623|GO:0005634|GO:0006464|GO:0006511|GO:0007275|GO:0008150|GO:0008270|GO:0009056|GO:0016567|GO:0016874|GO:0043167|GO:0043226|GO:0046872
AAEL015484	Q1DGT8	mitochondrial oxodicarboxylate carrier [Source:VB External Description;Acc:AAEL015484]	0	-6.02199	-2.59024	2.64158e-11	-3.44231	-1.78338	Dummy_8	46975574	46976197	AAEL015484	AAEL015484	GO:0005575|GO:0006810|GO:0008150|GO:0016020|GO:0016021
AAEL015483	Q1DGT9	hypothetical protein [Source:VB External Description;Acc:AAEL015483]	0.0187849	-1.56328	-0.644578	0.0034119	-1.75779	-0.813762	Dummy_9	97733970	97735548	AAEL015483	AAEL015483	GO:0005575|GO:0005576
AAEL015480	Q1DGU1	polycomb protein Scm (Sex comb on midleg protein) [Source:VB External Description;Acc:AAEL015480]	0.00018626	-4.81618	-2.26789	0.000218159	-4.70988	-2.23569	Dummy_2	90751073	90752816	AAEL015480	AAEL015480
AAEL015473	Q1DGU7	conserved hypothetical protein [Source:VB External Description;Acc:AAEL015473]	0.00274337	2.47086	1.30501	0.546011	1.26782	0.342349	Dummy_4	15234544	15234764	AAEL015473	AAEL015473	GO:0003674|GO:0003676|GO:0043167|GO:0046872
AAEL015468	Q16E52	conserved hypothetical protein [Source:VB External Description;Acc:AAEL015468]	0.024237	1.81413	0.85928	0.225129	1.42091	0.506815	Dummy_13	11534496	11536109	AAEL015468	AAEL015468
AAEL015467	Q1DGV0	segmentation protein cap'n'collar [Source:VB External Description;Acc:AAEL015467]	2.28914e-15	1.26592	0.340182	3.70921e-12	1.2331	0.302289	Dummy_8	85783057	85790488	AAEL015467	AAEL015467	GO:0001071|GO:0003674|GO:0003677|GO:0003700|GO:0005575|GO:0005622|GO:0005623|GO:0005634|GO:0006355|GO:0008150|GO:0043226|GO:0043565
AAEL015466	Q1DGV1	conserved hypothetical protein [Source:VB External Description;Acc:AAEL015466]	0.0797398	1.21484	0.280766	9.16675e-05	1.47995	0.56555	Dummy_7	53710428	53715878	AAEL015466	AAEL015466	GO:0003674|GO:0005575|GO:0008270|GO:0016020|GO:0016021|GO:0016740|GO:0016746|GO:0043167|GO:0046872
AAEL015465	Q1DGV2	clip-domain serine protease, putative [Source:VB External Description;Acc:AAEL015465]	0.915942	-1.0439	-0.0619836	0.350756	1.35274	0.435879	Dummy_2	28356374	28357071	AAEL015465	AAEL015465	GO:0003674|GO:0003824|GO:0004252|GO:0006508|GO:0008150|GO:0008233
AAEL015464	Q1DGV3	histone H1, putative [Source:VB External Description;Acc:AAEL015464]	0.36062	1.39384	0.479062	0.256335	1.48231	0.567844	Dummy_11	53070933	53071724	AAEL015464	AAEL015464	GO:0000786|GO:0003674|GO:0003677|GO:0005575|GO:0005622|GO:0005623|GO:0005634|GO:0005694|GO:0006259|GO:0006334|GO:0008150|GO:0022607|GO:0034641|GO:0043226|GO:0051276|GO:0065003
AAEL015461	Q1DGV4	syntaxin, putative [Source:VB External Description;Acc:AAEL015461]	0.245377	-1.32905	-0.410398	0.0234838	-1.75967	-0.815307	Dummy_9	97646959	97654876	AAEL015461	AAEL015461	GO:0003674|GO:0005515|GO:0005575|GO:0006810|GO:0008150|GO:0016020|GO:0016192
AAEL015460	Q1DGV5	conserved hypothetical protein [Source:VB External Description;Acc:AAEL015460]	0.0201788	1.1089	0.149123	0.00483687	1.13057	0.177047	Dummy_7	99498114	99498611	AAEL015460	AAEL015460	GO:0003674|GO:0005198|GO:0042302
AAEL015459	Q1DGV6	hypothetical protein [Source:VB External Description;Acc:AAEL015459]	0.784988	1.039	0.0551982	0.709252	1.05076	0.0714278	Dummy_8	46955177	46957911	AAEL015459	AAEL015459	GO:0003674|GO:0005515
AAEL015458	B1A652|B2LTA1|B2LTA2|B2LTA7|B2LTA8|Q16894|Q1DGV7|Q6GYA6|Q6GYA7|Q7JPM9|Q8WQL2|Q8WQL3|Q8WQL4|Q8WQL5|Q8WQL6|Q95PI8	transferrin [Source:VB External Description;Acc:AAEL015458]	6.90684e-08	1.14238	0.192039	0	1.67856	0.747224	Dummy_13	68930408	68932735	AAEL015458	AAEL015458	GO:0003674|GO:0005575|GO:0005576|GO:0006810|GO:0006826|GO:0006879|GO:0008150|GO:0008199|GO:0042592|GO:0043167
AAEL015456	Q1DGV8	ninjurin a [Source:VB External Description;Acc:AAEL015456]	0.00412696	-8.96805	-3.16479	0.0082224	-8.96805	-3.16479	Dummy_12	1687785	1688308	AAEL015456	AAEL015456	GO:0005575|GO:0006950|GO:0007155|GO:0008150|GO:0016021|GO:0040007|GO:0042246|GO:0048856
AAEL015455	Q16E54	conserved hypothetical protein [Source:VB External Description;Acc:AAEL015455]	0.986452	1.00356	0.00513077	0.984728	1.00341	0.00490856	Dummy_3	11646973	11648972	AAEL015455	AAEL015455	GO:0003674|GO:0005515
AAEL015454	Q1DGV9	conserved hypothetical protein [Source:VB External Description;Acc:AAEL015454]	0	-2.905	-1.53854	0	-2.53461	-1.34177	Dummy_8	85721400	85722198	AAEL015454	AAEL015454
AAEL015453	Q1DGW0	hypothetical protein [Source:VB External Description;Acc:AAEL015453]	0.0512381	-1.45765	-0.543649	3.89056e-06	-2.68678	-1.42588	Dummy_9	39287367	39288384	AAEL015453	AAEL015453	GO:0000166|GO:0003674|GO:0003676
AAEL015449	Q1DGW4	ribosome biogenesis protein brix [Source:VB External Description;Acc:AAEL015449]	8.40644e-08	-3.3215	-1.73183	0.000393429	-2.05149	-1.03667	Dummy_9	74328782	74329871	AAEL015449	AAEL015449
AAEL015446	Q1DGW8	conserved hypothetical protein [Source:VB External Description;Acc:AAEL015446]	0.0927014	1.42484	0.510798	0.0273578	1.55708	0.638844	Dummy_1	88703901	88704227	AAEL015446	AAEL015446
AAEL015445		cysteine dioxygenase [Source:VB External Description;Acc:AAEL015445]	3.46187e-05	1.87546	0.907244	2.31941e-05	1.89602	0.922974	Dummy_1	88705450	88707500	AAEL015445	AAEL015445	GO:0003674|GO:0005506|GO:0006520|GO:0006790|GO:0008150|GO:0016491|GO:0017172|GO:0043167|GO:0044281|GO:0046439|GO:0055114
AAEL015442	Q1DGX1	hypothetical protein [Source:VB External Description;Acc:AAEL015442]	4.89648e-06	2.30363	1.20391	2.13944e-08	2.65882	1.41079	Dummy_6	71729273	71731407	AAEL015442	AAEL015442	GO:0003674|GO:0003676|GO:0005575|GO:0005622|GO:0005623|GO:0005634|GO:0008270|GO:0043167|GO:0043226|GO:0046872
AAEL015441	Q1DGX2	spliceosomal protein sap [Source:VB External Description;Acc:AAEL015441]	0	-81.7089	-6.35242	0	-81.7089	-6.35242	Dummy_5	55088690	55090627	AAEL015441	AAEL015441	GO:0003674|GO:0003676|GO:0005575|GO:0005622|GO:0005623|GO:0005634|GO:0043226
AAEL015439	Q1DGX4	Clip-Domain Serine Protease family D. [Source:VB Community Annotation;Acc:AAEL015439]	7.54403e-08	2.44003	1.2869	0.0955849	-1.50598	-0.590702	Dummy_3	69704112	69705862	AAEL015439	CLIPD7	GO:0003674|GO:0003824|GO:0004252|GO:0006508|GO:0008150|GO:0008233
AAEL015438	Q1HQJ7	mannose-6-phosphate isomerase [Source:VB External Description;Acc:AAEL015438]	0.064021	-1.14491	-0.195234	3.29465e-05	-1.35031	-0.433293	Dummy_13	9723476	9725874	AAEL015438	AAEL015438	GO:0003674|GO:0004476|GO:0005975|GO:0008150|GO:0008270|GO:0009058|GO:0009298|GO:0016853|GO:0034641|GO:0043167|GO:0044281
AAEL015437	Q1DGX6	conserved hypothetical protein [Source:VB External Description;Acc:AAEL015437]	0.847632	1.03857	0.0545993	0.455822	-1.14799	-0.199111	Dummy_11	51245277	51255388	AAEL015437	AAEL015437	GO:0005575|GO:0006091|GO:0008150|GO:0016021|GO:0022900
AAEL015435	Q1DGX8	conserved hypothetical protein [Source:VB External Description;Acc:AAEL015435]	0	-3.06979	-1.61814	0	-2.69831	-1.43206	Dummy_1	64325673	64328216	AAEL015435	AAEL015435	GO:0003674|GO:0016772
AAEL015425	Q1DGY4	conserved hypothetical protein [Source:VB External Description;Acc:AAEL015425]	0.0144918	-4.6501	-2.21726	0.00128406	-13.6424	-3.77002	Dummy_5	55057596	55063102	AAEL015425	AAEL015425
AAEL015419	Q16E56	conserved hypothetical protein [Source:VB External Description;Acc:AAEL015419]	0.328208	-1.19838	-0.261087	0.366339	-1.17921	-0.237823	Dummy_11	101013901	101015401	AAEL015419	AAEL015419	GO:0003674|GO:0005097|GO:0005515|GO:0008150|GO:0030234|GO:0032313|GO:0032851
AAEL015417	Q1DGY8	zinc carboxypeptidase [Source:VB External Description;Acc:AAEL015417]	0.145648	-1.19467	-0.256614	0.543044	-1.07881	-0.109439	Dummy_6	71630202	71631137	AAEL015417	AAEL015417	GO:0003674|GO:0004180|GO:0004181|GO:0006508|GO:0008150|GO:0008233|GO:0008237|GO:0008270|GO:0016787|GO:0043167|GO:0046872
AAEL015415	Q1DGZ0	conserved hypothetical protein [Source:VB External Description;Acc:AAEL015415]	0.0378308	-1.32571	-0.406767	0.807638	-1.03536	-0.0501332	Dummy_7	99403787	99405830	AAEL015415	AAEL015415
AAEL015412	Q1DGZ1	metalloproteinase, putative [Source:VB External Description;Acc:AAEL015412]	0.679589	1.10504	0.144095	0.000230276	-2.74743	-1.45808	Dummy_7	99395466	99396036	AAEL015412	AAEL015412	GO:0003674|GO:0004222|GO:0006508|GO:0008150|GO:0008233|GO:0008237|GO:0008270|GO:0016787|GO:0043167|GO:0046872
AAEL015411	Q16E59	glutamine-dependent NAD(+) synthetase [Source:VB External Description;Acc:AAEL015411]	0.943185	1.01294	0.0185514	0.457634	1.12212	0.166228	Dummy_2	44543911	44547079	AAEL015411	AAEL015411	GO:0003674|GO:0003952|GO:0005524|GO:0006807|GO:0008150|GO:0009058|GO:0009435|GO:0016810|GO:0016874|GO:0034641|GO:0043167|GO:0044281|GO:0051186
AAEL015410	Q1DGZ2	AMP deaminase [Source:VB External Description;Acc:AAEL015410]	3.12605e-05	1.14898	0.200349	0.031733	1.0783	0.10876	Dummy_1	88652099	88655046	AAEL015410	AAEL015410	GO:0003674|GO:0003876|GO:0006188|GO:0008150|GO:0009058|GO:0009168|GO:0016810|GO:0019239|GO:0034641|GO:0044281
AAEL015404	Q1DGZ3	C-Type Lysozyme (Lys-B). [Source:VB Community Annotation;Acc:AAEL015404]	1.48993e-06	-2.23335	-1.15921	0.203946	1.19524	0.2573	Dummy_14	15562221	15562725	AAEL015404	LYSC7B	GO:0003674|GO:0003796|GO:0008150|GO:0009056|GO:0016798|GO:0016998|GO:0071554
AAEL015402	Q1DGZ5	hypothetical protein [Source:VB External Description;Acc:AAEL015402]	0	-2.4136	-1.27118	0	-2.91779	-1.54488	Dummy_13	7783093	7784505	AAEL015402	AAEL015402	GO:0003674|GO:0005488|GO:0005575|GO:0005576|GO:0006950|GO:0006953|GO:0008150
AAEL015398	Q1DGZ7	conserved hypothetical protein [Source:VB External Description;Acc:AAEL015398]	0.0329424	-1.45635	-0.542357	2.38027e-08	-3.08578	-1.62564	Dummy_4	63343935	63356537	AAEL015398	AAEL015398	GO:0003674|GO:0005515
AAEL015394	Q1DGZ8	GPCR Metabotropic glutamate Family [Source:VB Community Annotation;Acc:AAEL015394]	0.733743	1.20666	0.271025	0.895835	-1.08178	-0.113401	Dummy_2	9116372	9116788	AAEL015394	GPRMGL3_2	GO:0003674|GO:0004871|GO:0004930|GO:0005575|GO:0007165|GO:0007186|GO:0008150|GO:0016021
AAEL015393	Q16E62	conserved hypothetical protein [Source:VB External Description;Acc:AAEL015393]	0.10273	-1.35743	-0.440878	0.72995	-1.06851	-0.0955958	Dummy_2	42644933	42646298	AAEL015393	AAEL015393
AAEL015392	Q1DGZ9	conserved hypothetical protein [Source:VB External Description;Acc:AAEL015392]	0.355548	-1.21683	-0.283125	0.0398785	-1.54634	-0.628853	Dummy_11	51174398	51175731	AAEL015392	AAEL015392	GO:0003674|GO:0006744|GO:0008150|GO:0008152|GO:0009058|GO:0016491|GO:0016709|GO:0043167|GO:0044281|GO:0050660|GO:0051186|GO:0055114
AAEL015391	Q1DH00	gamma glutamyl transpeptidases [Source:VB External Description;Acc:AAEL015391]	1.50081e-19	1.48506	0.570524	0.705908	1.02178	0.0310869	Dummy_10	100475117	100476954	AAEL015391	AAEL015391	GO:0003674|GO:0003840|GO:0006520|GO:0006749|GO:0006790|GO:0008150|GO:0016746|GO:0034641|GO:0044281
AAEL015389	Q1DH01	serine/threonine-protein kinase vrk [Source:VB External Description;Acc:AAEL015389]	1.12703e-14	-1.76122	-0.816579	0	-1.84007	-0.879758	Dummy_6	71552214	71554533	AAEL015389	AAEL015389	GO:0000166|GO:0003674|GO:0003677|GO:0004672|GO:0004674|GO:0005524|GO:0006464|GO:0006468|GO:0008150|GO:0016301|GO:0016772|GO:0043167
AAEL015386	Q1DH03	dipeptidyl-peptidase [Source:VB External Description;Acc:AAEL015386]	0.313501	1.02212	0.0315657	5.68013e-12	-1.14902	-0.200408	Dummy_3	91423239	91427781	AAEL015386	AAEL015386	GO:0003674|GO:0005575|GO:0006508|GO:0008150|GO:0008233|GO:0008236|GO:0016020
AAEL015384	Q16E63	grb2-associated binder, gab [Source:VB External Description;Acc:AAEL015384]	4.85606e-08	1.48614	0.571568	1.03656e-05	1.38937	0.474432	Dummy_2	84802662	84804254	AAEL015384	AAEL015384	GO:0003674|GO:0005543|GO:0008289|GO:0043167
AAEL015383	Q16E64	hypoxia-inducible factor [Source:VB External Description;Acc:AAEL015383]	0.598738	1.12138	0.165278	0.018199	-1.7185	-0.781148	Dummy_7	35436796	35438103	AAEL015383	AAEL015383	GO:0003674|GO:0003677|GO:0004871|GO:0005575|GO:0005622|GO:0005623|GO:0005634|GO:0006351|GO:0006355|GO:0007165|GO:0008150|GO:0009058|GO:0034641|GO:0043226|GO:0046983
AAEL015381	Q1DH04	hypothetical protein [Source:VB External Description;Acc:AAEL015381]	2.17739e-13	-1.54122	-0.624076	4.24393e-06	-1.304	-0.382946	Dummy_1	6649012	6650259	AAEL015381	AAEL015381
AAEL015380	Q16E65	conserved hypothetical protein [Source:VB External Description;Acc:AAEL015380]	0.033345	1.50534	0.590093	0.00929736	1.61884	0.694957	Dummy_1	62348090	62349744	AAEL015380	AAEL015380	GO:0003674|GO:0003676|GO:0005575|GO:0005622|GO:0005623|GO:0005634|GO:0008270|GO:0043167|GO:0043226|GO:0046872
AAEL015379	Q1DH05	conserved hypothetical protein [Source:VB External Description;Acc:AAEL015379]	0.929777	-1.00555	-0.00798511	0.000116626	-1.22709	-0.295245	Dummy_1	88623119	88623910	AAEL015379	AAEL015379
AAEL015376		conserved hypothetical protein [Source:VB External Description;Acc:AAEL015376]	0.00134852	13.4079	3.74501	1.03969e-07	28.4974	4.83276	Dummy_6	14890672	14890896	AAEL015376	AAEL015376
AAEL015374	Q1DH06	restin (cytoplasmic linker protein-170) (clip-170) [Source:VB External Description;Acc:AAEL015374]	0.503342	-1.04889	-0.0688601	0.813012	1.0172	0.0245991	Dummy_14	56066802	56068963	AAEL015374	AAEL015374
AAEL015373	Q1DH07	chaperonin [Source:VB External Description;Acc:AAEL015373]	0.447596	1.05159	0.0725765	0.218658	1.0802	0.111301	Dummy_14	15480153	15481516	AAEL015373	AAEL015373	GO:0000166|GO:0003674|GO:0005524|GO:0005575|GO:0005622|GO:0005623|GO:0005737|GO:0006457|GO:0008150|GO:0043167|GO:0044267|GO:0051082
AAEL015372	Q16E68	guanylate cyclase beta 1 subunit [Source:VB External Description;Acc:AAEL015372]	8.52861e-06	2.32082	1.21463	0.00327709	1.82716	0.869603	Dummy_9	10591314	10594060	AAEL015372	AAEL015372	GO:0000166|GO:0003674|GO:0004383|GO:0006182|GO:0007165|GO:0008150|GO:0009058|GO:0009190|GO:0016829|GO:0016849|GO:0020037|GO:0034641|GO:0035556|GO:0044281
AAEL015365	Q1DH08	hypothetical protein [Source:VB External Description;Acc:AAEL015365]	0.182112	-1.13523	-0.182988	0.791416	-1.02671	-0.0380297	Dummy_4	11507595	11515830	AAEL015365	AAEL015365
AAEL015364	Q16E71	cuticle protein, putative [Source:VB External Description;Acc:AAEL015364]	0	3.58256	1.84099	0	3.27468	1.71135	Dummy_14	15405493	15406269	AAEL015364	AAEL015364	GO:0003674|GO:0005198|GO:0042302
AAEL015363	Q16E70	cuticle protein, putative [Source:VB External Description;Acc:AAEL015363]	0	1.97644	0.982902	4.379e-42	1.33621	0.418152	Dummy_14	15406967	15407901	AAEL015363	AAEL015363	GO:0003674|GO:0005198|GO:0042302
AAEL015362	Q16E73	cytochrome P450 [Source:VB External Description;Acc:AAEL015362]	8.28418e-05	-1.54929	-0.631611	0.15504	-1.16902	-0.225303	Dummy_13	50436743	50438621	AAEL015362	AAEL015362	GO:0003674|GO:0004497|GO:0005506|GO:0008150|GO:0016491|GO:0016705|GO:0020037|GO:0043167|GO:0046872|GO:0055114
AAEL015361	Q16E72|Q176V3	cytochrome P450 [Source:VB External Description;Acc:AAEL015361]	4.86056e-13	-6.04988	-2.59691	0.00151331	-1.84064	-0.880208	Dummy_13	50450581	50457015	AAEL015361	AAEL015361	GO:0003674|GO:0004497|GO:0005506|GO:0008150|GO:0016491|GO:0016705|GO:0020037|GO:0043167|GO:0046872|GO:0055114
AAEL015360	Q16E74	conserved hypothetical protein [Source:VB External Description;Acc:AAEL015360]	7.54403e-08	-16.4414	-4.03926	1.09057e-08	-32.1571	-5.00706	Dummy_13	20886726	20887269	AAEL015360	AAEL015360
AAEL015357	Q1DH10	conserved hypothetical protein [Source:VB External Description;Acc:AAEL015357]	1.32011e-12	25.1683	4.65354	0.553461	1.9174	0.939149	Dummy_2	82874684	82876877	AAEL015357	AAEL015357	GO:0003674|GO:0016746|GO:0016747
AAEL015356	Q1DH09	conserved hypothetical protein [Source:VB External Description;Acc:AAEL015356]	0.0241616	1.26409	0.338097	0.102814	1.19043	0.251484	Dummy_2	82883489	82885391	AAEL015356	AAEL015356
AAEL015354	Q16E76	oxidase/peroxidase [Source:VB External Description;Acc:AAEL015354]	0	-1.60007	-0.678136	0	-4.48227	-2.16423	Dummy_4	11496174	11499530	AAEL015354	AAEL015354	GO:0003674|GO:0004601|GO:0006950|GO:0006979|GO:0008150|GO:0016491|GO:0020037|GO:0055114
AAEL015353	Q16E77	ninjurin a [Source:VB External Description;Acc:AAEL015353]	0	-4.09903	-2.03528	0	-3.39186	-1.76208	Dummy_3	65765697	65766668	AAEL015353	AAEL015353	GO:0005575|GO:0006950|GO:0007155|GO:0008150|GO:0016021|GO:0040007|GO:0042246|GO:0048856
AAEL015347	Q1DH11	hypothetical protein [Source:VB External Description;Acc:AAEL015347]	0.825611	-1.04461	-0.0629711	0.266434	1.20027	0.263359	Dummy_4	59381716	59383223	AAEL015347	AAEL015347	GO:0003674|GO:0003676|GO:0005575|GO:0005622|GO:0005623|GO:0005634|GO:0008270|GO:0043167|GO:0043226|GO:0046872
AAEL015342		alpha-tropomyosin 5b, putative [Source:VB External Description;Acc:AAEL015342]	0.978454	1.00181	0.00261021	0.252304	-1.06704	-0.0936184	Dummy_8	46714247	46727189	AAEL015342	AAEL015342	GO:0003674|GO:0005515
AAEL015340	Q1DH14	hypothetical protein [Source:VB External Description;Acc:AAEL015340]	0.366587	1.15661	0.209897	0.0242696	-1.4738	-0.55954	Dummy_10	100213155	100215236	AAEL015340	AAEL015340
AAEL015338	Q16E82	hypothetical protein [Source:VB External Description;Acc:AAEL015338]	0.228332	-1.10685	-0.146462	0.00202122	-1.2872	-0.364242	Dummy_1	62306820	62308347	AAEL015338	AAEL015338
AAEL015337	Q16E83	neutral alpha-glucosidase ab precursor (glucosidase ii alpha subunit) (alpha glucosidase 2) [Source:VB External Description;Acc:AAEL015337]	0	-1.85189	-0.888999	0	-2.20005	-1.13754	Dummy_4	42287037	42298529	AAEL015337	AAEL015337	GO:0003674|GO:0003824|GO:0004553|GO:0005975|GO:0008150|GO:0016798|GO:0030246
AAEL015336	Q16E84	conserved hypothetical protein [Source:VB External Description;Acc:AAEL015336]	0.00391257	-1.26013	-0.333573	0.0634148	-1.16089	-0.215227	Dummy_4	59347103	59348640	AAEL015336	AAEL015336	GO:0003674|GO:0005515
AAEL015335	Q16E85	conserved hypothetical protein [Source:VB External Description;Acc:AAEL015335]	0.960332	-1.01056	-0.0151505	0.94794	-1.01336	-0.0191436	Dummy_4	59335631	59337310	AAEL015335	AAEL015335
AAEL015331	Q16E87	conserved hypothetical protein [Source:VB External Description;Acc:AAEL015331]	1.63718e-07	-1.82277	-0.866136	0.000160981	-1.52259	-0.606526	Dummy_9	36950668	36956795	AAEL015331	AAEL015331
AAEL015330	Q16E88	hypothetical protein [Source:VB External Description;Acc:AAEL015330]	0.000205493	-1.38397	-0.46881	0.00446609	-1.28065	-0.356873	Dummy_1	62252855	62262516	AAEL015330	AAEL015330	GO:0005575|GO:0005622|GO:0005623|GO:0005634|GO:0043226
AAEL015328	Q16E89	hypothetical protein [Source:VB External Description;Acc:AAEL015328]	0	1.76167	0.81694	0	2.16333	1.11325	Dummy_2	42560344	42565228	AAEL015328	AAEL015328	GO:0003674|GO:0005488
AAEL015327	Q16E90	conserved hypothetical protein [Source:VB External Description;Acc:AAEL015327]	3.30055e-14	-1.68085	-0.749187	1.03674e-08	-1.4676	-0.553457	Dummy_2	42554628	42558830	AAEL015327	AAEL015327
AAEL015326	Q16E91	lipase 1 precursor [Source:VB External Description;Acc:AAEL015326]	5.19195e-06	1.84119	0.880641	6.78109e-08	2.01689	1.01213	Dummy_1	88609672	88611161	AAEL015326	AAEL015326	GO:0003674|GO:0006629|GO:0008150|GO:0009056|GO:0016042|GO:0016787|GO:0016788
AAEL015320	Q16E95	striatin [Source:VB External Description;Acc:AAEL015320]	3.98323e-16	1.44809	0.534153	0.752499	1.01877	0.0268297	Dummy_11	45121807	45133370	AAEL015320	AAEL015320	GO:0003674|GO:0005515
AAEL015316	Q16E97	hypothetical protein [Source:VB External Description;Acc:AAEL015316]	0	-7.43685	-2.89469	0	-11.3131	-3.49992	Dummy_9	93537822	93543221	AAEL015316	AAEL015316	GO:0003674|GO:0003676|GO:0004518|GO:0004527|GO:0005575|GO:0005622|GO:0005623
AAEL015315	Q16E96	malate synthase [Source:VB External Description;Acc:AAEL015315]	0.0705712	-1.10213	-0.140289	0.00141741	-1.18263	-0.242002	Dummy_9	93577592	93578741	AAEL015315	AAEL015315	GO:0003674|GO:0003824|GO:0004474|GO:0005975|GO:0006091|GO:0006097|GO:0006099|GO:0008150|GO:0016740|GO:0016746|GO:0044281
AAEL015314	Q1DH15	cAMP-dependent protein kinase type ii regulatory subunit [Source:VB External Description;Acc:AAEL015314]	0.313436	-1.26344	-0.337359	0.0268701	-1.68239	-0.750508	Dummy_13	20863104	20872399	AAEL015314	AAEL015314	GO:0001932|GO:0003674|GO:0005575|GO:0005622|GO:0005623|GO:0005952|GO:0008150|GO:0008603|GO:0030234|GO:0043234
AAEL015310	Q16EA0	odorant receptor - partial [Source:VB Community Annotation;Acc:AAEL015310]	0.712567	1.09865	0.135734	0.89375	1.03466	0.0491505	Dummy_14	55995074	55995850	AAEL015310	Or35	GO:0003674|GO:0004871|GO:0004984|GO:0005549|GO:0005575|GO:0007608|GO:0008150|GO:0016020|GO:0050877|GO:0050911
AAEL015309	Q16EA2	actin [Source:VB External Description;Acc:AAEL015309]	0.0105746	1.27048	0.34537	0.229289	1.12833	0.174191	Dummy_14	55981009	55982568	AAEL015309	AAEL015309	GO:0000166|GO:0003674|GO:0005524|GO:0005575|GO:0005622|GO:0005623|GO:0005737|GO:0005856|GO:0043167|GO:0043226
AAEL015308	Q16EA3	Class A Scavenger Receptor (SRCR domain) with Lysyl Oxidase domain. [Source:VB Community Annotation;Acc:AAEL015308]	1.13734e-20	1.46455	0.550462	3.91571e-06	1.22539	0.29324	Dummy_11	86428906	86431318	AAEL015308	SCRAL1	GO:0003674|GO:0005044|GO:0005507|GO:0005575|GO:0008150|GO:0016020|GO:0016491|GO:0016641|GO:0043167|GO:0055114
AAEL015307	Q1DH16	hypothetical protein [Source:VB External Description;Acc:AAEL015307]	0.242924	-1.38991	-0.474988	0.108086	-1.57301	-0.653526	Dummy_6	55332470	55333599	AAEL015307	AAEL015307
AAEL015306	Q1DH18	hypothetical protein [Source:VB External Description;Acc:AAEL015306]	1.37201e-08	1.7618	0.817051	0.0213569	-1.3484	-0.431248	Dummy_6	71319018	71319170	AAEL015306	AAEL015306
AAEL015305	Q1DH17	sulfotransferase (sult) [Source:VB External Description;Acc:AAEL015305]	0.491792	-1.06733	-0.0940065	1.09986e-15	-2.19835	-1.13642	Dummy_6	71319205	71340393	AAEL015305	AAEL015305	GO:0003674|GO:0008146
AAEL015304	Q16EA5	conserved hypothetical protein [Source:VB External Description;Acc:AAEL015304]	1.01673e-06	-1.66122	-0.732244	2.83017e-06	-1.62455	-0.700044	Dummy_5	95978130	95988466	AAEL015304	AAEL015304	GO:0005575|GO:0005622|GO:0005623|GO:0005634|GO:0043226
AAEL015302	Q16EA6	conserved hypothetical protein [Source:VB External Description;Acc:AAEL015302]	9.47319e-16	2.89761	1.53486	7.03245e-11	2.47539	1.30765	Dummy_8	25600127	25601040	AAEL015302	AAEL015302	GO:0003674|GO:0005543|GO:0008289|GO:0043167
AAEL015300	Q16EA7	conserved hypothetical protein [Source:VB External Description;Acc:AAEL015300]	0.0318866	-1.50373	-0.588549	0.000161482	-2.12842	-1.08978	Dummy_2	24304759	24306932	AAEL015300	AAEL015300	GO:0003674|GO:0016757
AAEL015299	Q16EA8	conserved hypothetical protein [Source:VB External Description;Acc:AAEL015299]	0.327458	-1.33417	-0.415946	0.100183	-1.62779	-0.70291	Dummy_14	6049805	6050652	AAEL015299	AAEL015299
AAEL015298	Q1DH19	conserved hypothetical protein [Source:VB External Description;Acc:AAEL015298]	2.06721e-07	-3.41062	-1.77003	0.000607384	-2.07581	-1.05367	Dummy_3	26978923	26982838	AAEL015298	AAEL015298
AAEL015297	Q16EA9	DNA-dependent RNA polymerase, putative [Source:VB External Description;Acc:AAEL015297]	0.73371	1.0159	0.0227604	2.54157e-34	1.51338	0.597777	Dummy_4	59327823	59330193	AAEL015297	AAEL015297	GO:0003674|GO:0003677|GO:0003899|GO:0006351|GO:0008150|GO:0009058|GO:0016740|GO:0016779|GO:0034641
AAEL015296	Q1DH20	septin [Source:VB External Description;Acc:AAEL015296]	0.139618	1.24715	0.31863	1.37884e-05	-2.18194	-1.12561	Dummy_12	28973107	28986896	AAEL015296	AAEL015296	GO:0000166|GO:0003674|GO:0005525|GO:0005575|GO:0005622|GO:0005623|GO:0005737|GO:0005856|GO:0007049|GO:0008150|GO:0031105|GO:0043167|GO:0043226|GO:0043234
AAEL015294	Q1DH21|Q1DH22|Q1HRS3	serine-type enodpeptidase, [Source:VB External Description;Acc:AAEL015294]	0.341453	-1.19385	-0.255617	0.881673	-1.02908	-0.041358	Dummy_4	59296186	59297287	AAEL015294	AAEL015294	GO:0003674|GO:0003824|GO:0004252|GO:0006508|GO:0008150|GO:0008233|GO:0008236|GO:0016787
AAEL015293		zinc finger protein [Source:VB External Description;Acc:AAEL015293]	0.244962	1.21727	0.283653	0.856215	-1.03572	-0.0506382	Dummy_4	42209136	42221703	AAEL015293	AAEL015293	GO:0003674|GO:0003676|GO:0043167|GO:0046872
AAEL015291	Q172P9|Q1DH24	symbol, putative [Source:VB External Description;Acc:AAEL015291]	3.02794e-24	1.86184	0.896726	1.37606e-06	1.38745	0.472433	Dummy_2	55707469	55714605	AAEL015291	AAEL015291	GO:0003674|GO:0003824|GO:0005975|GO:0008150|GO:0016853|GO:0030246
AAEL015290	Q16EB1	hypothetical protein [Source:VB External Description;Acc:AAEL015290]	0.179818	1.29492	0.372862	2.38472e-05	1.96967	0.977951	Dummy_14	55918073	55919821	AAEL015290	AAEL015290	GO:0003674|GO:0005524|GO:0005575|GO:0006810|GO:0008150|GO:0016021|GO:0016887|GO:0022857|GO:0042626|GO:0043167|GO:0055085
AAEL015287		sodium/chloride dependent amino acid transporter [Source:VB External Description;Acc:AAEL015287]	0.429291	-1.15766	-0.211216	0.780544	1.05207	0.0732317	Dummy_13	20821866	20834064	AAEL015287	AAEL015287	GO:0003674|GO:0005328|GO:0005575|GO:0006810|GO:0006836|GO:0008150|GO:0016021|GO:0022857
AAEL015284	Q1DH25	prolyl 4-hydroxylase alpha subunit 1, [Source:VB External Description;Acc:AAEL015284]	0.374656	1.1408	0.190049	0.564505	-1.09626	-0.132595	Dummy_8	25576086	25577696	AAEL015284	AAEL015284	GO:0003674|GO:0004656|GO:0005515|GO:0005575|GO:0005622|GO:0005623|GO:0005737|GO:0005783|GO:0008150|GO:0016491|GO:0016702|GO:0043226|GO:0055114
AAEL015283	Q1DH26	synaptic vesicle protein [Source:VB External Description;Acc:AAEL015283]	0.0964482	-1.30655	-0.385765	4.36786e-10	-3.21438	-1.68454	Dummy_5	50437880	50439691	AAEL015283	AAEL015283	GO:0005575|GO:0006810|GO:0008150|GO:0016021|GO:0055085
AAEL015282	Q16EC0	adult cuticle protein, putative [Source:VB External Description;Acc:AAEL015282]	0.398965	1.66215	0.733051	0.788712	-1.23089	-0.299705	Dummy_7	99182170	99182569	AAEL015282	AAEL015282	GO:0003674|GO:0005198|GO:0042302
AAEL015280	Q16EB9	conserved hypothetical protein [Source:VB External Description;Acc:AAEL015280]	0.986687	-1.01363	-0.0195315	0.179717	-3.19405	-1.67539	Dummy_7	99186217	99186620	AAEL015280	AAEL015280	GO:0003674|GO:0005198|GO:0042302
AAEL015279	Q16EC1	conserved hypothetical protein [Source:VB External Description;Acc:AAEL015279]	0.00367354	2.27331	1.18479	0.189664	-1.74027	-0.799309	Dummy_7	99175132	99175538	AAEL015279	AAEL015279	GO:0003674|GO:0005198|GO:0042302
AAEL015278	Q16EC2	conserved hypothetical protein [Source:VB External Description;Acc:AAEL015278]	0.459017	1.21212	0.277532	0.0247511	-1.95099	-0.964204	Dummy_7	99173961	99174409	AAEL015278	AAEL015278	GO:0003674|GO:0005198|GO:0042302
AAEL015277	Q1DH27	conserved hypothetical protein [Source:VB External Description;Acc:AAEL015277]	0.504091	-1.54239	-0.625167	0.522392	-1.50499	-0.589758	Dummy_10	78458821	78459027	AAEL015277	AAEL015277
AAEL015276	Q1DH29	conserved hypothetical protein [Source:VB External Description;Acc:AAEL015276]	0	-10.0216	-3.32505	2.33305e-09	-3.64017	-1.864	Dummy_10	78431338	78440135	AAEL015276	AAEL015276
AAEL015275	Q1DH28	conserved hypothetical protein [Source:VB External Description;Acc:AAEL015275]	0.0376502	1.52741	0.611087	0.0473178	1.4977	0.582745	Dummy_10	78439597	78441932	AAEL015275	AAEL015275	GO:0005575|GO:0005622|GO:0005623|GO:0005737|GO:0005739|GO:0005744|GO:0006605|GO:0006810|GO:0007005|GO:0008150|GO:0030150|GO:0043226|GO:0043234|GO:0055085
AAEL015272	Q16EC4	zinc carboxypeptidase [Source:VB External Description;Acc:AAEL015272]	0.00534518	1.47057	0.556373	0.890465	1.02421	0.0345077	Dummy_12	52010680	52012073	AAEL015272	AAEL015272	GO:0003674|GO:0004180|GO:0004181|GO:0006508|GO:0008150|GO:0008233|GO:0008237|GO:0008270|GO:0016787|GO:0043167|GO:0046872
AAEL015271	Q1DH30	rac GTPase [Source:VB External Description;Acc:AAEL015271]	0.786712	-1.03265	-0.0463533	0.484842	1.07662	0.106506	Dummy_11	94578349	94589613	AAEL015271	AAEL015271	GO:0000166|GO:0003674|GO:0003924|GO:0005525|GO:0005575|GO:0005622|GO:0005623|GO:0006184|GO:0006810|GO:0007165|GO:0007264|GO:0008150|GO:0009056|GO:0015031|GO:0016020|GO:0034641|GO:0034655|GO:0043167|GO:0044281
AAEL015264		alpha-esterase [Source:VB External Description;Acc:AAEL015264]	3.37905e-11	1.99284	0.994826	1.14162e-05	1.63041	0.705231	Dummy_13	66956073	66958438	AAEL015264	AAEL015264
AAEL015263	Q16ED0	RNA and export factor binding protein [Source:VB External Description;Acc:AAEL015263]	8.86928e-05	-1.26203	-0.335742	0.00247127	-1.19674	-0.25911	Dummy_13	66925285	66936039	AAEL015263	AAEL015263	GO:0000166|GO:0003674|GO:0003676
AAEL015262	Q16ED1	phosphatidylethanolamine-binding protein, putative [Source:VB External Description;Acc:AAEL015262]	0.0188338	1.84615	0.884521	0.107652	-1.78845	-0.838707	Dummy_3	26875237	26875957	AAEL015262	AAEL015262
AAEL015260	Q16ED2	phosphatidylethanolamine-binding protein, putative [Source:VB External Description;Acc:AAEL015260]	0.0784647	1.26029	0.333753	0.517712	-1.10267	-0.141007	Dummy_14	15210141	15210916	AAEL015260	AAEL015260
AAEL015259	Q16ED3	hypothetical protein [Source:VB External Description;Acc:AAEL015259]	0.212693	-1.46413	-0.55004	0.679441	1.12432	0.16905	Dummy_3	91411015	91411170	AAEL015259	AAEL015259
AAEL015258	Q16ED5	hypothetical protein [Source:VB External Description;Acc:AAEL015258]	0.208329	1.34624	0.428938	0.783602	-1.0798	-0.110769	Dummy_3	91395626	91397484	AAEL015258	AAEL015258	GO:0003674|GO:0005575|GO:0008270|GO:0016020|GO:0016021|GO:0016740|GO:0016746|GO:0043167|GO:0046872
AAEL015257	Q16ED6	hypothetical protein [Source:VB External Description;Acc:AAEL015257]	0.365593	-1.18362	-0.243209	0.290639	-1.2135	-0.279169	Dummy_3	91388601	91389262	AAEL015257	AAEL015257	GO:0003674|GO:0005575|GO:0008270|GO:0016020|GO:0016021|GO:0016740|GO:0016746|GO:0043167|GO:0046872
AAEL015256	Q16ED4	conserved hypothetical protein [Source:VB External Description;Acc:AAEL015256]	0.397816	-1.14622	-0.196887	0.900925	1.02053	0.0293212	Dummy_3	91409849	91410646	AAEL015256	AAEL015256
AAEL015255	Q16ED7	phosphatidylinositol-4-phosphate 5-kinase type i [Source:VB External Description;Acc:AAEL015255]	0.016393	-1.26958	-0.344351	1.84188e-07	-1.70777	-0.772115	Dummy_9	10332949	10381325	AAEL015255	AAEL015255	GO:0003674|GO:0006629|GO:0008150|GO:0016301|GO:0016307|GO:0046488|GO:0046854
AAEL015254	Q1DH31	conserved hypothetical protein [Source:VB External Description;Acc:AAEL015254]	2.83376e-34	2.69878	1.43231	0	-5.12694	-2.3581	Dummy_9	36813368	36814287	AAEL015254	AAEL015254	GO:0003674|GO:0005575|GO:0005576|GO:0006030|GO:0008061|GO:0008150
AAEL015253	Q1DH32	conserved hypothetical protein [Source:VB External Description;Acc:AAEL015253]	2.99602e-05	-1.12306	-0.167435	1.01048e-11	-1.20814	-0.272782	Dummy_9	36810714	36811508	AAEL015253	AAEL015253	GO:0003674|GO:0005575|GO:0005576|GO:0006030|GO:0008061|GO:0008150
AAEL015251	Q1DH34|Q93103	conserved hypothetical protein [Source:VB External Description;Acc:AAEL015251]	0.324636	1.08234	0.114149	1.09336e-15	1.66826	0.738341	Dummy_10	78416498	78425291	AAEL015251	AAEL015251	GO:0003674|GO:0005184
AAEL015250	Q16ED8	AmphiWnt7b, putative [Source:VB External Description;Acc:AAEL015250]	0.381962	1.35481	0.43809	0.346624	-1.46796	-0.553815	Dummy_10	100074456	100075277	AAEL015250	AAEL015250	GO:0003674|GO:0005102|GO:0005575|GO:0005576|GO:0005578|GO:0007165|GO:0007275|GO:0008150|GO:0016055
AAEL015249	Q16ED9	sulphate transporter [Source:VB External Description;Acc:AAEL015249]	0	-1.75308	-0.809895	0	-2.56242	-1.35751	Dummy_11	45012170	45023296	AAEL015249	AAEL015249	GO:0003674|GO:0005575|GO:0006810|GO:0008150|GO:0008272|GO:0015116|GO:0016020|GO:0016021|GO:0022857
AAEL015248	Q16EE1	protease m1 zinc metalloprotease [Source:VB External Description;Acc:AAEL015248]	0.0137174	1.51262	0.597046	0.00451444	1.59137	0.670272	Dummy_12	51817198	51827628	AAEL015248	AAEL015248	GO:0003674|GO:0006508|GO:0008150|GO:0008233|GO:0008237|GO:0008270|GO:0043167
AAEL015247	Q16EE0	hypothetical protein [Source:VB External Description;Acc:AAEL015247]	9.60727e-08	-1.51854	-0.602688	0	-2.7468	-1.45775	Dummy_12	51846182	51847290	AAEL015247	AAEL015247	GO:0006508|GO:0008150
AAEL015246	Q16EE2	eukaryotic translation initiation factor 2C [Source:VB Community Annotation;Acc:AAEL015246]	2.25866e-14	1.96667	0.975757	0.000397323	1.42173	0.50765	Dummy_9	91403832	91425946	AAEL015246	AGO1a	GO:0003674|GO:0003676|GO:0005515
AAEL015244	Q16EE4	splicing factor 3a [Source:VB External Description;Acc:AAEL015244]	0.00351269	-1.16265	-0.217417	0.00298854	-1.16522	-0.220598	Dummy_6	55205917	55208035	AAEL015244	AAEL015244	GO:0003674|GO:0003676|GO:0005575|GO:0005622|GO:0005623|GO:0005634|GO:0008270|GO:0043167|GO:0043226
AAEL015242	Q1DH37	conserved hypothetical protein [Source:VB External Description;Acc:AAEL015242]	0.287913	1.11365	0.155294	0.367907	-1.10016	-0.137718	Dummy_13	34201575	34209792	AAEL015242	AAEL015242	GO:0003674|GO:0005515
AAEL015240	Q1DH36	conserved hypothetical protein [Source:VB External Description;Acc:AAEL015240]	0.0799587	-1.70498	-0.769756	0.164335	-1.51335	-0.597748	Dummy_13	34219978	34220208	AAEL015240	AAEL015240
AAEL015239	Q1DH38	hypothetical protein [Source:VB External Description;Acc:AAEL015239]	0.0103031	-1.23889	-0.309044	3.17399e-07	-1.54478	-0.627399	Dummy_13	7637839	7639241	AAEL015239	AAEL015239
AAEL015238		UPF0729 protein AAEL015238 [Source:VB External Description;Acc:AAEL015238]	0.263136	1.06145	0.08603	0.00524813	1.14603	0.196647	Dummy_13	20780987	20781534	AAEL015238	AAEL015238
AAEL015236	Q16EE8	signal recognition particle, 9kD-subunit, putative [Source:VB External Description;Acc:AAEL015236]	4.32846e-05	-3.9858	-1.99487	0.00194527	-2.59855	-1.37771	Dummy_13	80745603	80746037	AAEL015236	AAEL015236	GO:0003674|GO:0003723|GO:0005575|GO:0005622|GO:0005623|GO:0005737|GO:0005786|GO:0006605|GO:0006614|GO:0006810|GO:0008150|GO:0008312|GO:0030529|GO:0045900|GO:0048500
AAEL015235	Q16EE7|Q16N99	flotillin-1 [Source:VB External Description;Acc:AAEL015235]	0	-2.15486	-1.10759	0	-2.07867	-1.05566	Dummy_13	80755603	80766459	AAEL015235	AAEL015235
AAEL015233	Q16EF1	adenosine deaminase [Source:VB External Description;Acc:AAEL015233]	0.361252	-1.23418	-0.303555	0.263845	-1.28871	-0.365931	Dummy_4	91705105	91716294	AAEL015233	AAEL015233	GO:0003674|GO:0008150|GO:0009058|GO:0009168|GO:0019239|GO:0034641|GO:0044281
AAEL015223	Q1DH39	adult cuticle protein, putative [Source:VB External Description;Acc:AAEL015223]	0.000501245	6.84007	2.77401	0.000311655	7.10697	2.82924	Dummy_11	44997186	44997836	AAEL015223	AAEL015223	GO:0003674|GO:0005198|GO:0042302
AAEL015222	Q1DH40	adult cuticle protein, putative [Source:VB External Description;Acc:AAEL015222]	0.285777	4	2	7.6463e-05	18.4063	4.20212	Dummy_11	44995426	44996246	AAEL015222	AAEL015222	GO:0003674|GO:0005198|GO:0042302
AAEL015219	Q16EF5	conserved hypothetical protein [Source:VB External Description;Acc:AAEL015219]	7.42063e-12	2.14376	1.10014	2.34755e-25	2.89052	1.53133	Dummy_3	26794796	26796432	AAEL015219	AAEL015219	GO:0003674|GO:0008081|GO:0043167|GO:0046872
AAEL015218	Q16EF4	conserved hypothetical protein [Source:VB External Description;Acc:AAEL015218]	1.18458e-13	2.25647	1.17407	1.24557e-11	2.13302	1.0929	Dummy_3	26802044	26807795	AAEL015218	AAEL015218
AAEL015217	Q16EF7	hypothetical protein [Source:VB External Description;Acc:AAEL015217]	0.216831	1.0925	0.12764	0.181947	1.09833	0.135317	Dummy_6	55116356	55118964	AAEL015217	AAEL015217	GO:0003674|GO:0005215|GO:0005575|GO:0005622|GO:0005623|GO:0005737|GO:0006810|GO:0008150|GO:0016021
AAEL015216	Q16EF6	serine/threonine-protein kinase vrk [Source:VB External Description;Acc:AAEL015216]	7.41068e-12	-1.83367	-0.874738	3.03188e-05	-1.42553	-0.511497	Dummy_6	55173817	55176139	AAEL015216	AAEL015216	GO:0000166|GO:0003674|GO:0003677|GO:0004672|GO:0004674|GO:0005524|GO:0006464|GO:0006468|GO:0008150|GO:0016301|GO:0016772|GO:0043167
AAEL015215	Q16EF8	mitotic protein phosphatase 1 regulator, putative [Source:VB External Description;Acc:AAEL015215]	0.783318	-1.0576	-0.0807981	3.28828e-10	2.2934	1.19749	Dummy_6	55082973	55083929	AAEL015215	AAEL015215	GO:0003674|GO:0005515
AAEL015201	Q16EG1	hypothetical protein [Source:VB External Description;Acc:AAEL015201]	0.0760536	1.15872	0.21253	0.483654	-1.0666	-0.0930166	Dummy_1	86368563	86390796	AAEL015201	AAEL015201	GO:0003674|GO:0005515
AAEL015200	Q16EG2	conserved hypothetical protein [Source:VB External Description;Acc:AAEL015200]	0.260275	1.34766	0.430461	0.213616	1.37849	0.463088	Dummy_2	40468652	40470165	AAEL015200	AAEL015200	GO:0003674|GO:0003676|GO:0043167|GO:0046872
AAEL015199	Q16EG4	WD-repeat protein [Source:VB External Description;Acc:AAEL015199]	0	-7.18587	-2.84516	0	-9.45605	-3.24124	Dummy_1	4406448	4408688	AAEL015199	AAEL015199	GO:0000151|GO:0003674|GO:0004842|GO:0005515|GO:0005575|GO:0005622|GO:0005623|GO:0006464|GO:0008150|GO:0016567|GO:0016874|GO:0043234
AAEL015198	Q16EG3	conserved hypothetical protein [Source:VB External Description;Acc:AAEL015198]	0.00012562	-1.94564	-0.960241	0.441681	1.12747	0.173092	Dummy_1	4416237	4420753	AAEL015198	AAEL015198	GO:0005575|GO:0005622|GO:0005623|GO:0005737|GO:0005739|GO:0043226
AAEL015190	Q16EG7	GPCR Frizzled/Smoothened Family [Source:VB Community Annotation;Acc:AAEL015190]	0.000999137	1.71606	0.779101	0.744845	1.07086	0.0987668	Dummy_8	25495740	25496297	AAEL015190	GPRFZ6	GO:0003674|GO:0005515|GO:0007165|GO:0007275|GO:0008150|GO:0016055
AAEL015182	Q16EH0	conserved hypothetical protein [Source:VB External Description;Acc:AAEL015182]	0	-7.79043	-2.9617	0	-9.66961	-3.27346	Dummy_3	26708446	26716742	AAEL015182	AAEL015182	GO:0008150|GO:0009987
AAEL015181	Q16EG9	conserved hypothetical protein [Source:VB External Description;Acc:AAEL015181]	0.00956216	-2.22119	-1.15133	0.0769086	-1.67849	-0.747164	Dummy_3	26721531	26728296	AAEL015181	AAEL015181	GO:0003674|GO:0005515
AAEL015177		citron ser/thr kinase [Source:VB External Description;Acc:AAEL015177]	0	-40.8544	-5.35242	0	-79.9054	-6.32022	Dummy_5	48054031	48101572	AAEL015177	AAEL015177	GO:0003674|GO:0004672|GO:0004674|GO:0005083|GO:0005524|GO:0006464|GO:0006468|GO:0007165|GO:0008150|GO:0016301|GO:0016772|GO:0030234|GO:0035556|GO:0043167
AAEL015172	Q16EH3	conserved hypothetical protein [Source:VB External Description;Acc:AAEL015172]	3.24492e-07	4.15762	2.05576	0.00015649	3.15194	1.65624	Dummy_7	5221261	5225494	AAEL015172	AAEL015172
AAEL015171	Q16EH4	cornichon [Source:VB External Description;Acc:AAEL015171]	0.223367	1.40646	0.492064	0.430196	1.25801	0.331148	Dummy_7	5210402	5211290	AAEL015171	AAEL015171
AAEL015163	Q16EH6	cuticle protein, putative [Source:VB External Description;Acc:AAEL015163]	0	-1.73941	-0.798601	0	-3.37402	-1.75447	Dummy_3	26649612	26650408	AAEL015163	AAEL015163	GO:0003674|GO:0005198|GO:0042302
AAEL015162	Q16EH8	Vanin-like protein 1 precursor, putative [Source:VB External Description;Acc:AAEL015162]	5.50798e-07	1.45165	0.537691	5.8287e-41	2.35577	1.2362	Dummy_3	65427971	65438813	AAEL015162	AAEL015162	GO:0003674|GO:0006807|GO:0008150|GO:0016810|GO:0016811
AAEL015161	Q16EH9	conserved hypothetical protein [Source:VB External Description;Acc:AAEL015161]	0.00330545	1.15064	0.202439	0.000133221	1.19477	0.256733	Dummy_3	65419701	65427767	AAEL015161	AAEL015161	GO:0003674|GO:0006807|GO:0008150|GO:0016810|GO:0016811
AAEL015160	Q16EH7	phosphatase SSU72, putative [Source:VB External Description;Acc:AAEL015160]	4.2076e-05	-1.86848	-0.901867	0.0664012	-1.30692	-0.386169	Dummy_3	65451971	65460971	AAEL015160	AAEL015160	GO:0003674|GO:0004721|GO:0005575|GO:0005622|GO:0005623|GO:0005634|GO:0006397|GO:0008150|GO:0016791|GO:0034641|GO:0043226
AAEL015156	Q16EI0	conserved hypothetical protein [Source:VB External Description;Acc:AAEL015156]	3.53915e-06	1.33913	0.421291	0.040276	1.15037	0.2021	Dummy_5	30383243	30400474	AAEL015156	AAEL015156
AAEL015155	Q16EI2	conserved hypothetical protein [Source:VB External Description;Acc:AAEL015155]	0.000755878	1.41895	0.504827	0.24274	1.14544	0.195903	Dummy_7	51110186	51110593	AAEL015155	AAEL015155
AAEL015153	Q16EI1	conserved hypothetical protein [Source:VB External Description;Acc:AAEL015153]	0.000285873	-1.86069	-0.895834	0.000864642	1.54961	0.631905	Dummy_7	51114307	51114709	AAEL015153	AAEL015153
AAEL015152	Q16EI3	conserved hypothetical protein [Source:VB External Description;Acc:AAEL015152]	0	3.09011	1.62766	0.201409	1.08953	0.123703	Dummy_7	51105009	51105594	AAEL015152	AAEL015152
AAEL015151	Q16EI5	acid phosphatase [Source:VB External Description;Acc:AAEL015151]	0.812766	-1.02592	-0.0369167	0.671595	1.04302	0.0607719	Dummy_10	46205893	46207497	AAEL015151	AAEL015151	GO:0003674|GO:0003993|GO:0016791
AAEL015148	Q16EI8	conserved hypothetical protein [Source:VB External Description;Acc:AAEL015148]	5.83382e-07	3.74252	1.90401	8.58267e-06	3.36634	1.75118	Dummy_9	91144738	91145849	AAEL015148	AAEL015148	GO:0003674|GO:0043167|GO:0046872
AAEL015146	Q16EJ0	ATP-binding cassette sub-family A member 3, putative [Source:VB External Description;Acc:AAEL015146]	8.68153e-13	-1.60522	-0.682775	0.104362	-1.11154	-0.152554	Dummy_10	99859520	99867292	AAEL015146	AAEL015146	GO:0000166|GO:0003674|GO:0005524|GO:0006200|GO:0008150|GO:0009056|GO:0016887|GO:0017111|GO:0034641|GO:0034655|GO:0043167|GO:0044281
AAEL015145	Q16EJ1	hypothetical protein [Source:VB External Description;Acc:AAEL015145]	0.858419	-1.03259	-0.0462666	0.453725	-1.13211	-0.179009	Dummy_10	99777477	99789753	AAEL015145	AAEL015145
AAEL015144	Q16EJ2	conserved hypothetical protein [Source:VB External Description;Acc:AAEL015144]	0	-2.33905	-1.22592	0	-2.72273	-1.44506	Dummy_11	44807150	44817949	AAEL015144	AAEL015144
AAEL015143	Q16EJ6|Q1HQP8	glycine rich RNA binding protein, putative [Source:VB External Description;Acc:AAEL015143]	0.744473	-1.0233	-0.0332289	0.224691	-1.08129	-0.112755	Dummy_6	24382907	24403169	AAEL015143	AAEL015143	GO:0000166|GO:0003674|GO:0003676
AAEL015142	Q16EJ3	RNA polymerase ii ctd phosphatase [Source:VB External Description;Acc:AAEL015142]	0.0414243	1.13977	0.188737	0.358588	-1.06641	-0.0927629	Dummy_6	24431734	24441665	AAEL015142	AAEL015142	GO:0003674|GO:0004721|GO:0005515|GO:0005575|GO:0005622|GO:0005623|GO:0005634|GO:0016791|GO:0043226
AAEL015141	Q16EJ4|Q16PH5	tyrosyl-DNA phosphodiesterase [Source:VB External Description;Acc:AAEL015141]	0.191818	-1.34273	-0.425174	0.209537	-1.32279	-0.403586	Dummy_6	24405818	24408774	AAEL015141	AAEL015141	GO:0003674|GO:0005575|GO:0005622|GO:0005623|GO:0005634|GO:0006259|GO:0006281|GO:0006950|GO:0008081|GO:0008150|GO:0034641|GO:0043226
AAEL015140	Q1DH46	conserved hypothetical protein [Source:VB External Description;Acc:AAEL015140]	0	-1.27791	-0.353785	0	-2.62996	-1.39504	Dummy_5	88983847	88984380	AAEL015140	AAEL015140
AAEL015139	Q1DH42	Niemann-Pick Type C-2, putative [Source:VB External Description;Acc:AAEL015139]	1.1e-44	1.53421	0.617497	2.84983e-16	1.30232	0.381084	Dummy_5	89018023	89018555	AAEL015139	AAEL015139
AAEL015138	Q1DH44	Niemann-Pick Type C-2, putative [Source:VB External Description;Acc:AAEL015138]	0	1.68953	0.756624	0	1.32271	0.403502	Dummy_5	89016523	89017024	AAEL015138	AAEL015138
AAEL015137	Q1DH41	Niemann-Pick Type C-2, putative [Source:VB External Description;Acc:AAEL015137]	0	-1.17347	-0.230779	0	-1.46408	-0.549997	Dummy_5	89035940	89036494	AAEL015137	AAEL015137
AAEL015136	Q1DH45	Niemann-Pick Type C-2, putative [Source:VB External Description;Acc:AAEL015136]	0.39785	-1.18203	-0.241264	8.85625e-05	-2.28513	-1.19228	Dummy_5	88984745	88985420	AAEL015136	AAEL015136
AAEL015135	Q1DH43	conserved hypothetical protein [Source:VB External Description;Acc:AAEL015135]	2.59909e-19	1.32741	0.408612	9.58959e-16	1.29272	0.37041	Dummy_5	89017205	89017713	AAEL015135	AAEL015135
AAEL015129	Q16EJ8	conserved hypothetical protein [Source:VB External Description;Acc:AAEL015129]	0.873461	1.03202	0.0454769	0.599626	-1.10411	-0.142885	Dummy_7	5064537	5089745	AAEL015129	AAEL015129	GO:0003674|GO:0003676|GO:0005575|GO:0005622|GO:0005623|GO:0005634|GO:0008270|GO:0043167|GO:0043226|GO:0046872
AAEL015128	Q16EK0	hypothetical protein [Source:VB External Description;Acc:AAEL015128]	0.0273717	-1.39503	-0.480296	0.000145624	-1.80561	-0.852487	Dummy_7	50996879	51000559	AAEL015128	AAEL015128
AAEL015127	Q16EJ9	hypothetical protein [Source:VB External Description;Acc:AAEL015127]	0.00656761	1.22914	0.297654	0.0379231	1.17507	0.232742	Dummy_7	51011816	51033950	AAEL015127	AAEL015127
AAEL015126	Q16EK1	hypothetical protein [Source:VB External Description;Acc:AAEL015126]	0.000322108	-2.2863	-1.19301	0.00040591	-2.24927	-1.16945	Dummy_3	53585350	53599850	AAEL015126	AAEL015126	GO:0003674|GO:0003676|GO:0005575|GO:0005622|GO:0005623|GO:0005634|GO:0008270|GO:0043167|GO:0043226|GO:0046872
AAEL015125	Q16EK4	Activin receptor type I, putative [Source:VB External Description;Acc:AAEL015125]	4.40699e-08	-1.38729	-0.47227	1.94024e-11	-1.50259	-0.587453	Dummy_13	64657215	64659193	AAEL015125	AAEL015125	GO:0003674|GO:0004672|GO:0004674|GO:0005524|GO:0006464|GO:0006468|GO:0008150|GO:0016301|GO:0016772|GO:0043167
AAEL015124	Q16EK2	hypothetical protein [Source:VB External Description;Acc:AAEL015124]	0.00602666	-1.85909	-0.894596	0.594332	1.11625	0.158665	Dummy_13	64683556	64686027	AAEL015124	AAEL015124
AAEL015123	Q16EK3	n6-adenosine-methyltransferase ime4 [Source:VB External Description;Acc:AAEL015123]	0.497549	-1.1335	-0.180781	0.0233822	-1.50764	-0.592294	Dummy_13	64674632	64676643	AAEL015123	AAEL015123	GO:0001510|GO:0003674|GO:0005575|GO:0005622|GO:0005623|GO:0005634|GO:0006139|GO:0008150|GO:0008168|GO:0016422|GO:0034641|GO:0043226
AAEL015122	Q1DH49	cop9 signalosome complex subunit [Source:VB External Description;Acc:AAEL015122]	0.503685	-1.09085	-0.125453	0.0612625	1.23134	0.300227	Dummy_13	48092387	48095887	AAEL015122	AAEL015122	GO:0003674|GO:0005515
AAEL015121	Q1DH47	hypothetical protein [Source:VB External Description;Acc:AAEL015121]	0.00114502	-2.13803	-1.09628	0.00349254	-1.95594	-0.967865	Dummy_13	48112361	48113512	AAEL015121	AAEL015121
AAEL015120	Q1DH48	cir [Source:VB External Description;Acc:AAEL015120]	0.16692	-1.3698	-0.453964	0.00354025	-1.99555	-0.996788	Dummy_13	48095159	48103428	AAEL015120	AAEL015120
AAEL015119	Q16EK6	cuticle protein, putative [Source:VB External Description;Acc:AAEL015119]	6.61624e-12	1.76992	0.823688	6.34552e-09	1.64213	0.715565	Dummy_2	80700869	80702108	AAEL015119	AAEL015119	GO:0003674|GO:0005198|GO:0042302
AAEL015117	Q16EK7	queuine tRNA-ribosyltransferase [Source:VB External Description;Acc:AAEL015117]	0.135355	-1.27453	-0.349964	0.703026	1.06353	0.0888605	Dummy_2	55451853	55484364	AAEL015117	AAEL015117	GO:0003674|GO:0006399|GO:0006400|GO:0008033|GO:0008150|GO:0008479|GO:0008616|GO:0009058|GO:0016740|GO:0016757|GO:0034641|GO:0044281
AAEL015116	Q16EL0	prophenoloxidase [Source:VB External Description;Acc:AAEL015116]	0	-6.22501	-2.63808	0	-3.81548	-1.93186	Dummy_1	59953119	59955473	AAEL015116	AAEL015116	GO:0003674|GO:0008150|GO:0008152|GO:0016491|GO:0055114
AAEL015115	Q16EL1	conserved hypothetical protein [Source:VB External Description;Acc:AAEL015115]	3.21525e-14	1.7715	0.824967	9.56342e-19	1.91739	0.939144	Dummy_1	59944067	59946118	AAEL015115	AAEL015115	GO:0003674|GO:0003676|GO:0005575|GO:0005622|GO:0005623|GO:0005634|GO:0008270|GO:0043167|GO:0043226|GO:0046872
AAEL015113	Q16EK9	prophenoloxidase [Source:VB External Description;Acc:AAEL015113]	1.85814e-14	-2.21017	-1.14416	0	-4.22742	-2.07978	Dummy_1	59961505	59963757	AAEL015113	AAEL015113	GO:0003674|GO:0008150|GO:0008152|GO:0016491|GO:0055114
AAEL015110	Q16EL4	dipeptidyl-peptidase [Source:VB External Description;Acc:AAEL015110]	1.81114e-21	1.34402	0.426552	2.98412e-17	1.30518	0.384252	Dummy_9	91037045	91044120	AAEL015110	AAEL015110	GO:0003674|GO:0005575|GO:0006508|GO:0008150|GO:0008233|GO:0008236|GO:0016020
AAEL015109	Q16EL5	Clip-Domain Serine Protease family D. [Source:VB Community Annotation;Acc:AAEL015109]	0	3.45827	1.79005	0	-2.78033	-1.47526	Dummy_7	50927187	50965359	AAEL015109	CLIPD10	GO:0003674|GO:0003824|GO:0004252|GO:0006508|GO:0008150|GO:0008233|GO:0008236|GO:0016787
AAEL015108	Q16EL6	conserved hypothetical protein [Source:VB External Description;Acc:AAEL015108]	0.966821	1.00232	0.00334358	0.161807	1.06576	0.0918779	Dummy_5	45900739	45944859	AAEL015108	AAEL015108	GO:0003674|GO:0005515
AAEL015107	Q16EL8	conserved hypothetical protein [Source:VB External Description;Acc:AAEL015107]	0.532299	-1.07948	-0.110339	0.131891	-1.19209	-0.253496	Dummy_5	45885720	45886939	AAEL015107	AAEL015107	GO:0005575|GO:0005622|GO:0005623|GO:0005737|GO:0005783|GO:0005789|GO:0006464|GO:0006506|GO:0006629|GO:0008150|GO:0009058|GO:0016021|GO:0043226
AAEL015105	Q16EL9	chymotrypsin, putative [Source:VB External Description;Acc:AAEL015105]	0	-6.40503	-2.67921	0	-5.48717	-2.45606	Dummy_6	64230891	64231930	AAEL015105	AAEL015105	GO:0003674|GO:0003824|GO:0004252|GO:0006508|GO:0008150|GO:0008233
AAEL015104	Q16EM1	trypsin, putative [Source:VB External Description;Acc:AAEL015104]	2.4381e-08	-1.18836	-0.248977	4.54704e-13	-1.25266	-0.324999	Dummy_6	64211686	64212620	AAEL015104	AAEL015104	GO:0003674|GO:0003824|GO:0004252|GO:0006508|GO:0008150|GO:0008233
AAEL015103	Q16EM0	chymotrypsin, putative [Source:VB External Description;Acc:AAEL015103]	0.047266	-1.92987	-0.948507	0.00126942	-3.25582	-1.70302	Dummy_6	64219906	64220770	AAEL015103	AAEL015103	GO:0003674|GO:0003824|GO:0004252|GO:0006508|GO:0008150|GO:0008233
AAEL015102	Q16EM2	trypsin-alpha, putative [Source:VB External Description;Acc:AAEL015102]	0.231497	1.37901	0.463634	1.47768e-09	3.25715	1.70361	Dummy_6	64204912	64205688	AAEL015102	AAEL015102	GO:0003674|GO:0003824|GO:0004252|GO:0006508|GO:0008150|GO:0008233
AAEL015100	Q1DH50	calnexin [Source:VB External Description;Acc:AAEL015100]	9.30638e-09	1.17268	0.229808	0.0701518	1.05627	0.0789776	Dummy_4	102178123	102200929	AAEL015100	AAEL015100	GO:0003674|GO:0005509|GO:0005515|GO:0005575|GO:0005622|GO:0005623|GO:0005737|GO:0005783|GO:0006457|GO:0008150|GO:0043167|GO:0043226|GO:0051082
AAEL015099	Q1DH51|Q1DH52|Q1DH53|Q1DH54|Q1DH55|Q1DH56|Q1DH57	sumo ligase [Source:VB External Description;Acc:AAEL015099]	2.50201e-21	1.2647	0.338791	0	1.40771	0.493355	Dummy_4	102141001	102171898	AAEL015099	AAEL015099	GO:0003674|GO:0003676|GO:0008270|GO:0043167
AAEL015095	Q16EM4	hypothetical protein [Source:VB External Description;Acc:AAEL015095]	0.211459	1.37435	0.458745	0.584093	1.16248	0.217201	Dummy_2	55418284	55419347	AAEL015095	AAEL015095	GO:0003674|GO:0005515
AAEL015093	Q16EM6	triacylglycerol lipase, pancreatic [Source:VB External Description;Acc:AAEL015093]	0.0638639	2.32235	1.21558	2.28965e-15	9.74902	3.28526	Dummy_2	55359727	55361313	AAEL015093	AAEL015093	GO:0003674|GO:0003824|GO:0004806|GO:0005515|GO:0005575|GO:0005576|GO:0006629|GO:0008150|GO:0016787
AAEL015090	Q16EM9	heat shock protein [Source:VB External Description;Acc:AAEL015090]	0	3.06918	1.61785	0	2.35885	1.23808	Dummy_3	3229339	3247141	AAEL015090	AAEL015090
AAEL015084		hypothetical protein [Source:VB External Description;Acc:AAEL015084]	5.81799e-09	-1.86925	-0.902462	3.64533e-05	-1.53641	-0.619566	Dummy_11	92208228	92210180	AAEL015084	AAEL015084	GO:0005575|GO:0016020
AAEL015083	Q16EN7	conserved hypothetical protein [Source:VB External Description;Acc:AAEL015083]	3.24756e-06	-1.63986	-0.713574	4.80916e-07	-1.71603	-0.779071	Dummy_11	92172511	92177260	AAEL015083	AAEL015083	GO:0003674|GO:0003824|GO:0008150|GO:0008152
AAEL015082	Q16EN8	hypothetical protein [Source:VB External Description;Acc:AAEL015082]	0.147152	-1.1385	-0.187135	0.0118509	-1.24681	-0.318247	Dummy_11	92137155	92163437	AAEL015082	AAEL015082
AAEL015081	Q16EN5	tRNA (5-methylaminomethyl-2-thiouridylate)-methyltransferase [Source:VB External Description;Acc:AAEL015081]	0.214691	-1.37745	-0.461995	0.0310791	-1.76152	-0.816819	Dummy_11	92198508	92202666	AAEL015081	AAEL015081	GO:0003674|GO:0005575|GO:0005622|GO:0005623|GO:0005737|GO:0006399|GO:0008033|GO:0008150|GO:0016740|GO:0016783|GO:0034641
AAEL015080	Q16EN6	conserved hypothetical protein [Source:VB External Description;Acc:AAEL015080]	0.779513	-1.05513	-0.0774274	0.215454	-1.24514	-0.316307	Dummy_11	92186102	92197955	AAEL015080	AAEL015080	GO:0006259|GO:0006270|GO:0008150|GO:0009058|GO:0034641
AAEL015077	Q16EN9|Q16KK4	WD and tetratricopeptide repeat protein [Source:VB External Description;Acc:AAEL015077]	0.342057	1.04296	0.060689	1.08197e-15	1.34266	0.425091	Dummy_12	49325762	49358086	AAEL015077	AAEL015077	GO:0003674|GO:0005515
AAEL015076	Q16EP2	uncharacerized [Source:VB External Description;Acc:AAEL015076]	0.0568586	-1.05031	-0.0708199	6.01249e-10	-1.1657	-0.2212	Dummy_13	47986583	48043628	AAEL015076	AAEL015076	GO:0003674|GO:0005515
AAEL015075	Q16EP3	conserved hypothetical protein [Source:VB External Description;Acc:AAEL015075]	0.143766	1.24564	0.316884	0.28078	1.17957	0.238261	Dummy_13	31849943	31871846	AAEL015075	AAEL015075
AAEL015073	Q16EP5	conserved hypothetical protein [Source:VB External Description;Acc:AAEL015073]	0.499918	1.6057	0.683203	0.341897	1.84718	0.885327	Dummy_14	3649036	3649452	AAEL015073	AAEL015073	GO:0001071|GO:0003674|GO:0003700|GO:0005575|GO:0005622|GO:0005623|GO:0005634|GO:0006355|GO:0008150|GO:0043226
AAEL015072	Q1DH58	carboxylesterase [Source:VB External Description;Acc:AAEL015072]	0.82937	1.07399	0.102978	0.140691	-1.62886	-0.70386	Dummy_12	28807884	28809400	AAEL015072	AAEL015072
AAEL015070	Q16EP7	alkaline phosphatase [Source:VB External Description;Acc:AAEL015070]	0.000330582	2.11863	1.08313	0.00277452	1.9099	0.933494	Dummy_5	86638300	86687667	AAEL015070	AAEL015070	GO:0003674|GO:0003824|GO:0008150|GO:0008152|GO:0016311|GO:0016791
AAEL015067	Q16EP9	multidrug resistance protein 2 (ATP-binding cassette protein c) [Source:VB External Description;Acc:AAEL015067]	0.0492443	1.14816	0.199327	0.703043	1.03063	0.0435219	Dummy_7	50705708	50717085	AAEL015067	AAEL015067	GO:0000166|GO:0003674|GO:0005524|GO:0005575|GO:0006200|GO:0006810|GO:0008150|GO:0009056|GO:0016021|GO:0016887|GO:0017111|GO:0022857|GO:0034641|GO:0034655|GO:0042626|GO:0043167|GO:0044281|GO:0055085
AAEL015066	Q16EQ0	nebula [Source:VB External Description;Acc:AAEL015066]	0.0534471	-1.36511	-0.449013	0.0936189	-1.30668	-0.3859	Dummy_8	43857571	43858290	AAEL015066	AAEL015066	GO:0000166|GO:0003674|GO:0007165|GO:0008150|GO:0019722
AAEL015065	Q16EQ1	spectrin [Source:VB External Description;Acc:AAEL015065]	0	-1.26194	-0.335649	0	-1.29032	-0.367731	Dummy_8	43833397	43870297	AAEL015065	AAEL015065	GO:0003674|GO:0005509|GO:0005515|GO:0043167
AAEL015064	Q16EQ2|Q16EQ3	conserved hypothetical protein [Source:VB External Description;Acc:AAEL015064]	8.81958e-15	-1.21899	-0.285686	8.59335e-12	-1.19065	-0.251753	Dummy_8	25447099	25476875	AAEL015064	AAEL015064	GO:0003674|GO:0005515
AAEL015062	Q16EQ7	conserved hypothetical protein [Source:VB External Description;Acc:AAEL015062]	0.11921	-1.12352	-0.168029	0.0792122	-1.1381	-0.186633	Dummy_8	83219645	83223745	AAEL015062	AAEL015062	GO:0003674|GO:0004518|GO:0016888
AAEL015061	Q16EQ6	chaperone binding protein [Source:VB External Description;Acc:AAEL015061]	7.47151e-06	-1.2299	-0.298543	3.77037e-13	-1.40645	-0.492062	Dummy_8	83223445	83248003	AAEL015061	AAEL015061
AAEL015060	Q16EQ5	Rad51A protein, putative [Source:VB External Description;Acc:AAEL015060]	0.223334	1.13282	0.179914	2.66369e-05	1.45049	0.536543	Dummy_8	83190881	83191951	AAEL015060	AAEL015060	GO:0003674|GO:0003677|GO:0005524|GO:0006259|GO:0008094|GO:0008150|GO:0016887|GO:0034641|GO:0043167
AAEL015059	Q16EQ8	conserved hypothetical protein [Source:VB External Description;Acc:AAEL015059]	0.0602233	-1.28572	-0.362576	0.0354216	-1.32238	-0.403133	Dummy_8	83191972	83209585	AAEL015059	AAEL015059	GO:0003674|GO:0043167|GO:0046872
AAEL015058	Q16EQ9	conserved hypothetical protein [Source:VB External Description;Acc:AAEL015058]	0.000267414	1.27574	0.351331	0.153833	-1.11607	-0.158425	Dummy_11	42496322	42514620	AAEL015058	AAEL015058	GO:0003674|GO:0005515
AAEL015057	Q16ER0	hypothetical protein [Source:VB External Description;Acc:AAEL015057]	2.94635e-14	-1.38504	-0.469926	5.73351e-14	-1.38111	-0.46583	Dummy_11	42457684	42461892	AAEL015057	AAEL015057	GO:0003674|GO:0003779|GO:0005515|GO:0008092
AAEL015055	Q16ER2	conserved hypothetical protein [Source:VB External Description;Acc:AAEL015055]	0.437657	-1.31571	-0.395839	0.180399	-1.60833	-0.685567	Dummy_11	92126849	92128942	AAEL015055	AAEL015055
AAEL015054	Q16ER3	WD-repeat protein 47 [Source:VB External Description;Acc:AAEL015054]	0.00247282	1.6057	0.683202	0.0762829	1.34722	0.429985	Dummy_9	36464794	36487212	AAEL015054	AAEL015054	GO:0003674|GO:0005515
AAEL015052	Q16ER7	conserved hypothetical protein [Source:VB External Description;Acc:AAEL015052]	0.487727	-1.13412	-0.181579	0.0287422	-1.47452	-0.560241	Dummy_7	50638808	50640056	AAEL015052	AAEL015052
AAEL015051	Q16ER6	glycoside hydrolases [Source:VB External Description;Acc:AAEL015051]	0.933904	-1.01743	-0.0249271	0.0657594	1.34426	0.426811	Dummy_7	50686744	50690055	AAEL015051	AAEL015051	GO:0003674|GO:0003824|GO:0004553|GO:0005975|GO:0008150|GO:0016798
AAEL015049	Q16ER9	60S ribosomal protein L35 [Source:VB External Description;Acc:AAEL015049]	0	2.59458	1.3755	0	2.55028	1.35066	Dummy_6	64166035	64167509	AAEL015049	AAEL015049	GO:0003674|GO:0004576|GO:0005575|GO:0005975|GO:0006464|GO:0006486|GO:0008150|GO:0009058|GO:0016020|GO:0016757
AAEL015046	Q16ES4	hypothetical protein [Source:VB External Description;Acc:AAEL015046]	0.0122493	-1.57212	-0.652713	0.000430643	-1.92548	-0.945215	Dummy_5	86434223	86466631	AAEL015046	AAEL015046	GO:0003674|GO:0003676|GO:0005575|GO:0005622|GO:0005623|GO:0005634|GO:0008270|GO:0043167|GO:0043226
AAEL015045	Q16ES1	transcription factor IIIA, putative [Source:VB External Description;Acc:AAEL015045]	0.0318839	-1.8087	-0.85495	0.0413471	-1.74579	-0.803882	Dummy_5	86501506	86502717	AAEL015045	AAEL015045	GO:0003674|GO:0003676|GO:0043167|GO:0046872
AAEL015041	Q16ES8	mitochondrial carrier [Source:VB External Description;Acc:AAEL015041]	0.0449388	1.07211	0.100459	0.0431049	1.07214	0.100492	Dummy_10	99596745	99635482	AAEL015041	AAEL015041	GO:0005575|GO:0006810|GO:0008150|GO:0016020|GO:0016021
AAEL015040	Q16ES7	multiple inositol polyphosphate phosphatase [Source:VB External Description;Acc:AAEL015040]	0.366749	1.06818	0.0951481	7.57976e-10	1.44828	0.534345	Dummy_10	99647485	99649343	AAEL015040	AAEL015040	GO:0003674|GO:0003993|GO:0008150|GO:0016311|GO:0016791
AAEL015039	Q16ES9	conserved hypothetical protein [Source:VB External Description;Acc:AAEL015039]	1.58386e-09	-2.63979	-1.40042	1.68415e-08	-2.44819	-1.29172	Dummy_10	99581926	99596089	AAEL015039	AAEL015039
AAEL015038	Q16ET0	palmitoyl-protein thioesterase [Source:VB External Description;Acc:AAEL015038]	0.816814	1.04076	0.0576344	0.820948	-1.03883	-0.054966	Dummy_9	88460100	88461391	AAEL015038	AAEL015038	GO:0003674|GO:0006464|GO:0008150|GO:0008474
AAEL015036	Q16ET3	protease S51 alpha-aspartyl dipeptidase [Source:VB External Description;Acc:AAEL015036]	2.2744e-06	1.85032	0.887773	1.79954e-05	1.7638	0.818689	Dummy_9	74018892	74021538	AAEL015036	AAEL015036	GO:0003674|GO:0006508|GO:0008150|GO:0008233|GO:0008236
AAEL015035	Q16ET4|Q16FQ6	transcription enhancer factor, putative [Source:VB External Description;Acc:AAEL015035]	0.0636437	1.37398	0.458358	0.606031	-1.1117	-0.152772	Dummy_9	73987831	73988855	AAEL015035	AAEL015035	GO:0001071|GO:0003674|GO:0003700|GO:0005575|GO:0005622|GO:0005623|GO:0005634|GO:0006355|GO:0007165|GO:0008150|GO:0035329|GO:0043226
AAEL015034	Q16ET2	alcohol dehydrogenase [Source:VB External Description;Acc:AAEL015034]	0.0029183	-1.43187	-0.517899	0.00301165	-1.42921	-0.515218	Dummy_9	74035792	74037283	AAEL015034	AAEL015034	GO:0003674|GO:0008150|GO:0008270|GO:0016491|GO:0016746|GO:0016747|GO:0043167|GO:0055114
AAEL015022	Q16ET6|Q16WF2	glycoside hydrolases [Source:VB External Description;Acc:AAEL015022]	0.00309174	1.15179	0.203876	0.101145	-1.08934	-0.123455	Dummy_14	35060341	35095768	AAEL015022	AAEL015022	GO:0003674|GO:0003824|GO:0004553|GO:0005975|GO:0008150|GO:0008152|GO:0016787|GO:0016798
AAEL015021	Q16ET8	glycoside hydrolases [Source:VB External Description;Acc:AAEL015021]	0.000223979	1.08781	0.121423	0	-1.49755	-0.582604	Dummy_14	35010463	35012114	AAEL015021	AAEL015021	GO:0003674|GO:0003824|GO:0004553|GO:0005975|GO:0008150|GO:0016798
AAEL015020	Q16ET7	glycoside hydrolases [Source:VB External Description;Acc:AAEL015020]	0	-3.95438	-1.98345	0	-5.79387	-2.53453	Dummy_14	35039136	35040961	AAEL015020	AAEL015020	GO:0003674|GO:0003824|GO:0004553|GO:0005975|GO:0008150|GO:0016798
AAEL015018	Q16ET9	toll [Source:VB External Description;Acc:AAEL015018]	0	-2.35832	-1.23776	4.24393e-06	-1.54785	-0.630266	Dummy_14	55587801	55591531	AAEL015018	AAEL015018	GO:0003674|GO:0005515
AAEL015017	Q16EU2	islet cell autoantigen [Source:VB External Description;Acc:AAEL015017]	0.813906	-1.06954	-0.0969973	0.372668	-1.2678	-0.342332	Dummy_3	53483848	53492332	AAEL015017	AAEL015017	GO:0003674|GO:0019904
AAEL015015		fetal alzheimer antigen, falz [Source:VB External Description;Acc:AAEL015015]	5.31265e-06	-1.25857	-0.331781	0	-1.54363	-0.626325	Dummy_3	53501824	53562375	AAEL015015	AAEL015015	GO:0003674|GO:0005515|GO:0008270|GO:0043167
AAEL015014	Q16EU4|Q16EU5	conserved hypothetical protein [Source:VB External Description;Acc:AAEL015014]	0.327698	-1.02892	-0.0411253	4.31414e-05	-1.11686	-0.159446	Dummy_13	92413406	92415510	AAEL015014	AAEL015014
AAEL015013	Q16EU7	conserved hypothetical protein [Source:VB External Description;Acc:AAEL015013]	1.26137e-06	-2.66088	-1.4119	2.38039e-10	-4.12007	-2.04267	Dummy_14	14878953	14896587	AAEL015013	AAEL015013	GO:0003674|GO:0006397|GO:0008150|GO:0016788|GO:0034641
AAEL015011	Q16EU9	hypothetical protein [Source:VB External Description;Acc:AAEL015011]	0.447866	-1.46845	-0.554297	0.0066603	2.4469	1.29095	Dummy_14	34926636	34927249	AAEL015011	AAEL015011	GO:0006629|GO:0008150|GO:0046854
AAEL015010	Q16EU8	acetyl-coa synthetase [Source:VB External Description;Acc:AAEL015010]	0	2.09409	1.06632	0	1.79261	0.842063	Dummy_14	34941485	34976468	AAEL015010	AAEL015010	GO:0003674|GO:0003824|GO:0003987|GO:0008150|GO:0008152|GO:0009058|GO:0016208|GO:0016874|GO:0019427|GO:0043167|GO:0044281|GO:0051186
AAEL015009	Q16EV0	conserved hypothetical protein [Source:VB External Description;Acc:AAEL015009]	5.88059e-09	1.61005	0.687106	0.32091	1.10321	0.141701	Dummy_14	55478633	55486413	AAEL015009	AAEL015009
AAEL015007	Q16EV7	proteasome subunit alpha type [Source:VB External Description;Acc:AAEL015007]	0.000125444	-1.31585	-0.395992	0.0523738	-1.14939	-0.200872	Dummy_3	64967170	64969062	AAEL015007	AAEL015007	GO:0000502|GO:0003674|GO:0004175|GO:0004298|GO:0005575|GO:0005622|GO:0005623|GO:0005634|GO:0005737|GO:0005839|GO:0006508|GO:0006511|GO:0008150|GO:0008233|GO:0009056|GO:0016787|GO:0019773|GO:0043226|GO:0043234|GO:0051603
AAEL015006		60S ribosomal protein L23 (L17A)(AeRpL17A) [Source:VB External Description;Acc:AAEL015006]	0	-3.87282	-1.95338	0	-6.24831	-2.64347	Dummy_3	65023479	65024464	AAEL015006	AAEL015006	GO:0003674|GO:0003735|GO:0005198|GO:0005575|GO:0005622|GO:0005623|GO:0005737|GO:0005840|GO:0006412|GO:0008150|GO:0009058|GO:0030529|GO:0043226
AAEL015005	Q16EV1	hypothetical protein [Source:VB External Description;Acc:AAEL015005]	0.0418494	1.48479	0.570259	0.000317143	1.88353	0.913438	Dummy_3	65034800	65036658	AAEL015005	AAEL015005	GO:0003674|GO:0005575|GO:0005622|GO:0005623|GO:0005634|GO:0008270|GO:0043167|GO:0043226
AAEL015004	Q16EV6	hypothetical protein [Source:VB External Description;Acc:AAEL015004]	2.19884e-08	-2.51124	-1.3284	4.28944e-15	-4.31931	-2.1108	Dummy_3	64979654	64997115	AAEL015004	AAEL015004
AAEL015002	Q16EV5	aldo-keto reductase [Source:VB External Description;Acc:AAEL015002]	0.675646	-1.20998	-0.274977	0.24656	1.50914	0.593723	Dummy_3	64987399	64988425	AAEL015002	AAEL015002	GO:0003674|GO:0008150|GO:0016491|GO:0055114
AAEL015001	Q16EV4	coatomer [Source:VB External Description;Acc:AAEL015001]	5.09335e-15	-1.55809	-0.639783	0	-2.18754	-1.12931	Dummy_3	64995938	65012142	AAEL015001	AAEL015001	GO:0003674|GO:0005198|GO:0005515|GO:0005575|GO:0005622|GO:0005623|GO:0005737|GO:0005794|GO:0006810|GO:0006886|GO:0008150|GO:0016023|GO:0016192|GO:0030117|GO:0030126|GO:0043226|GO:0043234
AAEL015000	Q16EV8	als2cr7 [Source:VB External Description;Acc:AAEL015000]	0.000261304	1.40919	0.494864	0.00216899	1.34153	0.423884	Dummy_4	91488713	91522392	AAEL015000	AAEL015000	GO:0003674|GO:0004672|GO:0004674|GO:0005524|GO:0006464|GO:0006468|GO:0008150|GO:0016301|GO:0016772|GO:0020037|GO:0043167
AAEL014999		conserved hypothetical protein [Source:VB External Description;Acc:AAEL014999]	0.257792	-1.0447	-0.0630903	6.77848e-08	-1.21707	-0.283418	Dummy_7	77293152	77297544	AAEL014999	AAEL014999
AAEL014998	Q16EV9	hypothetical protein [Source:VB External Description;Acc:AAEL014998]	2.13621e-13	1.4065	0.492112	5.97845e-23	1.55807	0.639758	Dummy_7	77359231	77393021	AAEL014998	AAEL014998	GO:0003674|GO:0005515
AAEL014996	Q16EW2	mitochondrial ribosomal protein, L53, putative [Source:VB External Description;Acc:AAEL014996]	0.0628607	1.41787	0.50372	0.0233328	1.50776	0.592408	Dummy_10	75796084	75805295	AAEL014996	AAEL014996
AAEL014995	Q16EW3	ornithine decarboxylase [Source:VB External Description;Acc:AAEL014995]	1.30692e-15	-1.28181	-0.358177	0.268716	-1.03677	-0.0520964	Dummy_9	34040010	34052451	AAEL014995	AAEL014995	GO:0003674|GO:0003824|GO:0006596|GO:0008150|GO:0009058|GO:0034641
AAEL014994	Q1DH60	conserved hypothetical protein [Source:VB External Description;Acc:AAEL014994]	0	2.35887	1.2381	1.51093e-09	-1.30075	-0.379345	Dummy_8	80706012	80706980	AAEL014994	AAEL014994
AAEL014992	Q16EW7	rab gdp/GTP exchange factor [Source:VB External Description;Acc:AAEL014992]	0.0104569	-1.47385	-0.559591	0.0767538	-1.30332	-0.382194	Dummy_12	48825370	48848212	AAEL014992	AAEL014992	GO:0003674|GO:0003677|GO:0008270|GO:0043167
AAEL014991	Q16EW4|Q4KR73	hypothetical protein [Source:VB External Description;Acc:AAEL014991]	0.0173101	-1.20868	-0.27343	0.147027	-1.12333	-0.167785	Dummy_12	48961273	48962859	AAEL014991	AAEL014991	GO:0003674|GO:0003676|GO:0043167|GO:0046872
AAEL014990	Q16EW5	conserved hypothetical protein [Source:VB External Description;Acc:AAEL014990]	0.00103136	-1.65727	-0.728806	0.298631	-1.16952	-0.225916	Dummy_12	48855561	48952527	AAEL014990	AAEL014990	GO:0003674|GO:0005215|GO:0005575|GO:0005622|GO:0005623|GO:0006810|GO:0008150
AAEL014988	Q16EX1	conserved hypothetical protein [Source:VB External Description;Acc:AAEL014988]	0.0980495	1.32505	0.406046	0	-75.7171	-6.24255	Dummy_11	42190726	42191096	AAEL014988	AAEL014988	GO:0003674|GO:0005198|GO:0042302
AAEL014987	Q16EX0	adult cuticle protein, putative [Source:VB External Description;Acc:AAEL014987]	0.00209451	5.98569	2.58152	0.261722	2.42642	1.27883	Dummy_11	42257498	42258136	AAEL014987	AAEL014987	GO:0003674|GO:0005198|GO:0042302
AAEL014986	Q16EX2	conserved hypothetical protein [Source:VB External Description;Acc:AAEL014986]	5.12633e-11	3.98743	1.99546	0.121446	1.56268	0.644026	Dummy_11	42189242	42189659	AAEL014986	AAEL014986	GO:0003674|GO:0005198|GO:0042302
AAEL014985	Q16EX4	conserved hypothetical protein [Source:VB External Description;Acc:AAEL014985]	3.80824e-05	-16.153	-4.01373	0.000543037	-12.5055	-3.64449	Dummy_11	42145040	42145427	AAEL014985	AAEL014985	GO:0003674|GO:0005198|GO:0042302
AAEL014984	Q16EW9	adult cuticle protein, putative [Source:VB External Description;Acc:AAEL014984]	0.00727283	-1.86834	-0.90176	5.84764e-11	-8.35249	-3.06221	Dummy_11	42269483	42270345	AAEL014984	AAEL014984	GO:0003674|GO:0005198|GO:0042302
AAEL014983	Q16EW8	pupal cuticle protein, putative [Source:VB External Description;Acc:AAEL014983]	0.00190686	-4.07865	-2.02809	3.06598e-07	-23.6133	-4.56152	Dummy_11	42281208	42281829	AAEL014983	AAEL014983	GO:0003674|GO:0005198|GO:0042302
AAEL014982	Q16EX3	adult cuticle protein, putative [Source:VB External Description;Acc:AAEL014982]	4.48131e-29	4.14085	2.04993	1.72135e-06	-3.4106	-1.77003	Dummy_11	42170280	42171160	AAEL014982	AAEL014982	GO:0003674|GO:0005198|GO:0042302
AAEL014981	Q16EX5	conserved hypothetical protein [Source:VB External Description;Acc:AAEL014981]	0.0653347	-1.3965	-0.481818	0.255433	1.20236	0.265867	Dummy_10	99490277	99514415	AAEL014981	AAEL014981
AAEL014980	Q16EX7	serine protease inhibitor (serpin-2), putative [Source:VB External Description;Acc:AAEL014980]	0	-1.51029	-0.594823	0.851456	1.00885	0.0127106	Dummy_14	34675541	34681304	AAEL014980	AAEL014980	GO:0005575|GO:0005576|GO:0005615
AAEL014978	Q16EY2	adult cuticle protein, putative [Source:VB External Description;Acc:AAEL014978]	2.06e-09	-1.77295	-0.826155	0	-4.42133	-2.14448	Dummy_14	3473642	3484031	AAEL014978	AAEL014978	GO:0003674|GO:0005198|GO:0042302
AAEL014977	Q16EY1	conserved hypothetical protein [Source:VB External Description;Acc:AAEL014977]	1.83384e-28	5.04514	2.3349	0.172825	1.36033	0.443955	Dummy_14	3495788	3496320	AAEL014977	AAEL014977	GO:0003674|GO:0005198|GO:0042302
AAEL014974	Q16EX8	conserved hypothetical protein [Source:VB External Description;Acc:AAEL014974]	0.00780264	2.50325	1.3238	0.812678	1.11989	0.163354	Dummy_14	3519709	3520095	AAEL014974	AAEL014974	GO:0003674|GO:0005198|GO:0042302
AAEL014970	Q1DH61	conserved hypothetical protein [Source:VB External Description;Acc:AAEL014970]	0.0545039	-1.25758	-0.330651	0.655345	-1.0569	-0.079834	Dummy_13	47869243	47879745	AAEL014970	AAEL014970	GO:0003674|GO:0005515
AAEL014966	Q16EY7	hypothetical protein [Source:VB External Description;Acc:AAEL014966]	0.105744	-1.18195	-0.241168	0.337302	-1.10474	-0.143709	Dummy_13	18222873	18233344	AAEL014966	AAEL014966
AAEL014965	Q16EY8	nova [Source:VB External Description;Acc:AAEL014965]	0.593511	1.01071	0.0153723	2.86457e-05	-1.07657	-0.106436	Dummy_2	55283747	55308188	AAEL014965	AAEL014965	GO:0003674|GO:0003723
AAEL014964	Q16EY9	hypothetical protein [Source:VB External Description;Acc:AAEL014964]	7.64595e-10	-3.55608	-1.83029	6.42502e-14	-5.62335	-2.49143	Dummy_3	24025478	24027934	AAEL014964	AAEL014964	GO:0000166|GO:0003674|GO:0003676|GO:0003723|GO:0005575|GO:0005622|GO:0005623|GO:0005634|GO:0006396|GO:0008150|GO:0030529|GO:0034641|GO:0043226
AAEL014961	Q16EZ3	gdp mannose-4,6-dehydratase [Source:VB External Description;Acc:AAEL014961]	0.0989424	1.36632	0.450299	0.618707	1.11147	0.152463	Dummy_4	56803431	56804650	AAEL014961	AAEL014961	GO:0003674|GO:0003824|GO:0005575|GO:0005622|GO:0005623|GO:0008150|GO:0008446|GO:0016829|GO:0019673|GO:0034641|GO:0044237|GO:0044281|GO:0050662
AAEL014960	Q16EZ2	conserved hypothetical protein [Source:VB External Description;Acc:AAEL014960]	1.26109e-19	1.31409	0.394063	2.60009e-32	1.41686	0.502695	Dummy_4	56804206	56814266	AAEL014960	AAEL014960	GO:0003674|GO:0005515
AAEL014959	Q16EZ6	heterogeneous nuclear ribonucleoprotein k [Source:VB External Description;Acc:AAEL014959]	0.0497846	-1.0527	-0.0740881	0	-1.29333	-0.371092	Dummy_6	24118570	24147184	AAEL014959	AAEL014959	GO:0003674|GO:0003723
AAEL014958	Q16EZ4	galactokinase [Source:VB External Description;Acc:AAEL014958]	0.00223996	-1.26039	-0.333866	3.59617e-08	-1.53053	-0.614035	Dummy_6	24176060	24183886	AAEL014958	AAEL014958	GO:0000166|GO:0003674|GO:0004335|GO:0005524|GO:0005575|GO:0005622|GO:0005623|GO:0005737|GO:0005975|GO:0006012|GO:0008150|GO:0008152|GO:0016301|GO:0016310|GO:0016740|GO:0016773|GO:0043167|GO:0046835
AAEL014957	Q16EZ5	conserved hypothetical protein [Source:VB External Description;Acc:AAEL014957]	2.35273e-11	-1.39712	-0.482458	0	-1.51025	-0.594789	Dummy_6	24163743	24175163	AAEL014957	AAEL014957	GO:0003674|GO:0005515
AAEL014956	Q16EZ7	internalin A, putative [Source:VB External Description;Acc:AAEL014956]	0	-3.96117	-1.98593	0	-2.9318	-1.55179	Dummy_6	92984737	92987626	AAEL014956	AAEL014956	GO:0003674|GO:0005515
AAEL014955	Q16EZ8	tartan protein, putative [Source:VB External Description;Acc:AAEL014955]	0	2.7916	1.48109	0	2.91842	1.54519	Dummy_6	92928927	92957720	AAEL014955	AAEL014955
AAEL014954	Q16EZ9	hypothetical protein [Source:VB External Description;Acc:AAEL014954]	0.825611	1.02282	0.0325546	0.655559	1.04315	0.0609474	Dummy_10	99325877	99346469	AAEL014954	AAEL014954
AAEL014953	Q16F00	forkhead box protein (AaegFOXO) [Source:VB External Description;Acc:AAEL014953]	0.949829	1.01173	0.0168247	0.643179	1.08023	0.11134	Dummy_10	99325568	99325797	AAEL014953	AAEL014953
AAEL014950	Q16F03	spaetzle-like cytokine [Source:VB Community Annotation;Acc:AAEL014950]	0.548184	1.08952	0.123688	3.60682e-05	-1.85117	-0.888435	Dummy_11	86194556	86211871	AAEL014950	SPZ3B
AAEL014949	Q16F04	conserved hypothetical protein [Source:VB External Description;Acc:AAEL014949]	0.493906	-1.04751	-0.0669613	1.12207e-13	-1.62665	-0.701906	Dummy_8	80450123	80476508	AAEL014949	AAEL014949
AAEL014947	Q16F09	cdp-diacylglycerol--serine o-phosphatidyltransferase [Source:VB External Description;Acc:AAEL014947]	0.577475	-1.02256	-0.0321865	1.36558e-12	1.25473	0.327381	Dummy_9	88074254	88114567	AAEL014947	AAEL014947	GO:0003674|GO:0003824|GO:0006629|GO:0008150|GO:0008152|GO:0008654|GO:0009058|GO:0016780
AAEL014946	Q16F06	protease U48 caax prenyl protease rce1 [Source:VB External Description;Acc:AAEL014946]	0.00604739	1.1698	0.226265	2.445e-10	1.39398	0.479205	Dummy_9	88142609	88158968	AAEL014946	AAEL014946	GO:0005575|GO:0016020
AAEL014945	Q16F07|Q16F08	conserved hypothetical protein [Source:VB External Description;Acc:AAEL014945]	0.064524	-1.67404	-0.743331	0.461416	1.19725	0.259722	Dummy_9	88120135	88122399	AAEL014945	AAEL014945	GO:0003674|GO:0003824|GO:0008150|GO:0008152|GO:0043167|GO:0046872
AAEL014944	Q1HRJ0	cytochrome c oxidase polypeptide [Source:VB External Description;Acc:AAEL014944]	0.0474592	1.0314	0.0446043	1.78618e-09	-1.09515	-0.131134	Dummy_10	45813581	45814431	AAEL014944	AAEL014944	GO:0003674|GO:0004129|GO:0005575|GO:0005622|GO:0005623|GO:0005737|GO:0005739|GO:0005743|GO:0016491|GO:0022857|GO:0043226
AAEL014943	Q16F10	conserved hypothetical protein [Source:VB External Description;Acc:AAEL014943]	8.49848e-14	-1.1809	-0.239886	1.20523e-09	-1.1454	-0.195857	Dummy_10	45833312	45844156	AAEL014943	AAEL014943
AAEL014938	Q16F14	conserved hypothetical protein [Source:VB External Description;Acc:AAEL014938]	0.901788	-1.05873	-0.0823321	0.197623	1.5695	0.650307	Dummy_13	5074856	5075431	AAEL014938	AAEL014938	GO:0003674|GO:0003824|GO:0004252|GO:0006508|GO:0008150|GO:0008233
AAEL014936	Q16F15	sarcosine dehydrogenase [Source:VB External Description;Acc:AAEL014936]	0	-329.851	-8.36567	0	-24.8131	-4.63303	Dummy_13	5029062	5047022	AAEL014936	AAEL014936	GO:0003674|GO:0004047|GO:0005515|GO:0005575|GO:0005622|GO:0005623|GO:0005737|GO:0006520|GO:0006546|GO:0008150|GO:0008168|GO:0009056|GO:0016491|GO:0044281|GO:0055114
AAEL014935	Q16F12	cytochrome b5, putative [Source:VB External Description;Acc:AAEL014935]	0	-75.5913	-6.24015	0	-31.1826	-4.96267	Dummy_13	5094005	5106321	AAEL014935	AAEL014935	GO:0003674|GO:0020037|GO:0043167|GO:0046872
AAEL014933	Q16F16	fk506 binding protein [Source:VB External Description;Acc:AAEL014933]	5.20237e-23	1.61046	0.687476	3.2667e-05	1.24764	0.319198	Dummy_4	10814690	10815739	AAEL014933	AAEL014933	GO:0000413|GO:0003674|GO:0003755|GO:0006457|GO:0006464|GO:0008150|GO:0016853
AAEL014932	Q1HRK3	transcription factor btf3 [Source:VB External Description;Acc:AAEL014932]	0	-1.47222	-0.557996	6.65008e-13	-1.24389	-0.314854	Dummy_4	10805901	10807046	AAEL014932	AAEL014932
AAEL014931	Q16F19|Q16F20	sarm1 [Source:VB External Description;Acc:AAEL014931]	0	1.78762	0.83804	0	1.6821	0.750264	Dummy_4	10708014	10784056	AAEL014931	AAEL014931	GO:0003674|GO:0005488|GO:0005515|GO:0007165|GO:0008150
AAEL014927	Q16F21	sodium/chloride dependent transporter [Source:VB External Description;Acc:AAEL014927]	0.674797	1.03542	0.0502186	0.883751	1.01225	0.0175667	Dummy_3	24015635	24018756	AAEL014927	AAEL014927	GO:0003674|GO:0005328|GO:0005575|GO:0006810|GO:0006836|GO:0008150|GO:0015293|GO:0016020|GO:0016021|GO:0022857
AAEL014925	Q16F22	conserved hypothetical protein [Source:VB External Description;Acc:AAEL014925]	0.0123258	-2.13776	-1.0961	2.68511e-06	-5.94439	-2.57153	Dummy_14	55202307	55212579	AAEL014925	AAEL014925	GO:0003674|GO:0005198|GO:0042302
AAEL014922	Q16F32	conserved hypothetical protein [Source:VB External Description;Acc:AAEL014922]	0.914728	-1.00529	-0.00760746	0.108363	1.06787	0.094739	Dummy_14	14411877	14420598	AAEL014922	AAEL014922
AAEL014920	Q16F26|Q16MD0	lipase 1 precursor [Source:VB External Description;Acc:AAEL014920]	0	1.20026	0.263347	1.25961e-13	-1.1037	-0.142352	Dummy_14	14492350	14493747	AAEL014920	AAEL014920	GO:0003674|GO:0006629|GO:0008150|GO:0009056|GO:0016042|GO:0016787|GO:0016788
AAEL014918	Q16F29	lysosomal acid lipase, putative [Source:VB External Description;Acc:AAEL014918]	0	-6.74759	-2.75437	0	-26.5901	-4.73282	Dummy_14	14455896	14459686	AAEL014918	AAEL014918	GO:0003674|GO:0006629|GO:0008150|GO:0009056|GO:0016042|GO:0016787|GO:0016788
AAEL014917	Q16F25	lysosomal acid lipase, putative [Source:VB External Description;Acc:AAEL014917]	4.67121e-09	-1.49988	-0.584845	0	-2.81457	-1.49291	Dummy_14	14509952	14512022	AAEL014917	AAEL014917	GO:0003674|GO:0006629|GO:0008150|GO:0009056|GO:0016042|GO:0016787|GO:0016788
AAEL014916	Q16F30	lipase 1 precursor [Source:VB External Description;Acc:AAEL014916]	0	271.842	8.08662	1.06007e-20	68.9764	6.10803	Dummy_14	14456358	14457678	AAEL014916	AAEL014916	GO:0003674|GO:0006629|GO:0008150|GO:0009056|GO:0016042|GO:0016787|GO:0016788
AAEL014915	Q16F31	26S proteasome subunit [Source:VB External Description;Acc:AAEL014915]	0.0180783	-1.14879	-0.200119	0	-1.84294	-0.88201	Dummy_14	14421421	14451582	AAEL014915	AAEL014915	GO:0003674|GO:0005515
AAEL014913	Q16F38|Q16LP4	pyruvate kinase [Source:VB External Description;Acc:AAEL014913]	0	1.67258	0.742072	2.36096e-36	1.33094	0.412446	Dummy_14	34429488	34441981	AAEL014913	AAEL014913	GO:0000287|GO:0003674|GO:0003824|GO:0004743|GO:0005975|GO:0006091|GO:0006096|GO:0008150|GO:0009056|GO:0016301|GO:0016310|GO:0016740|GO:0030955|GO:0043167
AAEL014909	Q16F35	conserved hypothetical protein [Source:VB External Description;Acc:AAEL014909]	2.70665e-08	-1.88898	-0.917604	0	-3.10225	-1.63331	Dummy_14	34505946	34519036	AAEL014909	AAEL014909
AAEL014908	Q16F41	conserved hypothetical protein [Source:VB External Description;Acc:AAEL014908]	0.192127	-1.10497	-0.144002	0.324656	-1.07803	-0.108397	Dummy_4	91357655	91363078	AAEL014908	AAEL014908
AAEL014907		merlin/moesin/ezrin/radixin [Source:VB External Description;Acc:AAEL014907]	0.00425344	1.31473	0.394765	0.217538	1.13681	0.184995	Dummy_4	91411666	91431393	AAEL014907	AAEL014907	GO:0003674|GO:0003779|GO:0005575|GO:0005622|GO:0005623|GO:0005737|GO:0005856|GO:0008092|GO:0008150|GO:0008285|GO:0019898|GO:0043226
AAEL014906	Q16F40	LAP4 protein, putative (Scribble protein, putative) [Source:VB External Description;Acc:AAEL014906]	0.0017479	1.17523	0.232944	5.21263e-05	1.22566	0.293562	Dummy_4	91380015	91399177	AAEL014906	AAEL014906	GO:0003674|GO:0003723|GO:0004826|GO:0005515|GO:0016874
AAEL014905	Q16F44	hypothetical protein [Source:VB External Description;Acc:AAEL014905]	0.426755	1.05029	0.0707827	0.0013005	1.1903	0.251327	Dummy_4	99328104	99328691	AAEL014905	AAEL014905
AAEL014904	Q16F43	DEAD box ATP-dependent RNA helicase [Source:VB External Description;Acc:AAEL014904]	1.16576e-05	1.17199	0.228965	0	1.68595	0.753562	Dummy_4	99336698	99339246	AAEL014904	AAEL014904	GO:0000166|GO:0003674|GO:0003676|GO:0004386|GO:0005524|GO:0008026|GO:0016787|GO:0016887|GO:0043167
AAEL014903	Q8WQK7	40S ribosomal protein S24 [Source:VB External Description;Acc:AAEL014903]	0	-1.12024	-0.163811	0	-1.24378	-0.314734	Dummy_4	99352810	99353696	AAEL014903	AAEL014903	GO:0000166|GO:0003674|GO:0003735|GO:0005198|GO:0005575|GO:0005622|GO:0005623|GO:0005737|GO:0005840|GO:0006412|GO:0008150|GO:0009058|GO:0030529|GO:0043226
AAEL014902	Q16F45	cation efflux protein/ zinc transporter [Source:VB External Description;Acc:AAEL014902]	0.0543204	1.10783	0.147735	6.98597e-05	1.21782	0.284304	Dummy_4	99265129	99282443	AAEL014902	AAEL014902	GO:0003674|GO:0005575|GO:0006810|GO:0006812|GO:0008150|GO:0008324|GO:0016021|GO:0022857|GO:0055085
AAEL014901	Q16F46	conserved hypothetical protein [Source:VB External Description;Acc:AAEL014901]	0.0986859	1.05954	0.0834331	4.38153e-09	-1.22611	-0.29409	Dummy_4	10633476	10656151	AAEL014901	AAEL014901	GO:0005575|GO:0005622|GO:0005623|GO:0007165|GO:0008150
AAEL014900	Q16F49	ataxia telangiectasia mutated (atm) [Source:VB External Description;Acc:AAEL014900]	0.688511	-1.02591	-0.0369062	0.000770401	1.19155	0.252834	Dummy_4	10592381	10612058	AAEL014900	AAEL014900	GO:0000077|GO:0000166|GO:0000723|GO:0003674|GO:0004674|GO:0005488|GO:0005515|GO:0005524|GO:0006259|GO:0006281|GO:0006464|GO:0006950|GO:0006974|GO:0007568|GO:0008150|GO:0010212|GO:0016301|GO:0016310|GO:0016572|GO:0016740|GO:0016772|GO:0016773|GO:0034641|GO:0042592|GO:0043167|GO:0051276|GO:0090399
AAEL014899	J9I050|Q16F48	short chain type dehydrogenase [Source:VB External Description;Acc:AAEL014899]	2.96995e-06	1.13162	0.178388	0.358689	1.02758	0.0392561	Dummy_4	10620976	10622826	AAEL014899	AAEL014899	GO:0003674|GO:0008150|GO:0008152|GO:0016491|GO:0055114
AAEL014897	Q16F53	metalloprotease [Source:VB External Description;Acc:AAEL014897]	1.18319e-05	-1.28138	-0.357697	0.175316	-1.08176	-0.113383	Dummy_6	23980826	24011135	AAEL014897	AAEL014897	GO:0003674|GO:0003824|GO:0004222|GO:0006508|GO:0008150|GO:0008233|GO:0043167|GO:0046872
AAEL014896	Q16F50	conserved hypothetical protein [Source:VB External Description;Acc:AAEL014896]	0.338506	1.05073	0.0713949	0.0844462	1.08773	0.121314	Dummy_6	24095231	24097087	AAEL014896	AAEL014896	GO:0003674|GO:0005515|GO:0007165|GO:0008150
AAEL014895	Q16F51	M protein type, putative [Source:VB External Description;Acc:AAEL014895]	0.0484978	1.25913	0.332426	0.000784862	1.44052	0.526592	Dummy_6	24032434	24035731	AAEL014895	AAEL014895	GO:0006810|GO:0008150|GO:0015031
AAEL014894	Q16F54	conserved hypothetical protein [Source:VB External Description;Acc:AAEL014894]	0.718963	-1.15378	-0.206373	0.0985929	-1.94891	-0.96267	Dummy_6	23979529	23980444	AAEL014894	AAEL014894	GO:0003674|GO:0005515
AAEL014893	Q16F58	cytochrome P450 [Source:VB Community Annotation;Acc:AAEL014893]	0	-1.78037	-0.832179	0	-3.33525	-1.7378	Dummy_11	86092534	86094262	AAEL014893	CYP6BB2	GO:0003674|GO:0004497|GO:0005506|GO:0008150|GO:0016491|GO:0016705|GO:0020037|GO:0043167|GO:0046872|GO:0055114
AAEL014892	Q16F57	cytochrome P450 [Source:VB External Description;Acc:AAEL014892]	0.0512154	1.09442	0.130168	0.0422806	1.09737	0.134046	Dummy_11	86166394	86167961	AAEL014892	AAEL014892	GO:0003674|GO:0004497|GO:0005506|GO:0008150|GO:0016491|GO:0016705|GO:0020037|GO:0043167|GO:0046872|GO:0055114
AAEL014891	Q16F56	cytochrome P450 [Source:VB External Description;Acc:AAEL014891]	3.77044e-27	1.31182	0.391565	1.2938e-16	1.23823	0.308278	Dummy_11	86168231	86169959	AAEL014891	AAEL014891	GO:0003674|GO:0004497|GO:0005506|GO:0008150|GO:0016491|GO:0016705|GO:0020037|GO:0043167|GO:0046872|GO:0055114
AAEL014890	Q16F55	cytochrome P450 [Source:VB Community Annotation;Acc:AAEL014890]	3.61968e-17	1.46648	0.552359	0.002765	1.16283	0.217638	Dummy_11	86180548	86182168	AAEL014890	CYP6CC1	GO:0003674|GO:0004497|GO:0005506|GO:0008150|GO:0016491|GO:0016705|GO:0020037|GO:0043167|GO:0046872|GO:0055114
AAEL014889	Q16FQ4|Q1HQI1	NADH:ubiquinone dehydrogenase, putative [Source:VB External Description;Acc:AAEL014889]	0.000711308	-1.3188	-0.399224	0.939304	-1.00699	-0.0100489	Dummy_10	99218742	99230729	AAEL014889	AAEL014889
AAEL014888	Q16F59	conserved hypothetical protein [Source:VB External Description;Acc:AAEL014888]	0.818844	-1.09251	-0.127653	0.957198	-1.02073	-0.0295968	Dummy_10	99233138	99254043	AAEL014888	AAEL014888
AAEL014887	Q16F63	conserved hypothetical protein [Source:VB External Description;Acc:AAEL014887]	0.739468	-1.01897	-0.0271091	0.0799984	-1.09244	-0.12755	Dummy_9	33820368	33830143	AAEL014887	AAEL014887
AAEL014886	Q16F64	4-aminobutyrate aminotransferase [Source:VB External Description;Acc:AAEL014886]	0	-1.53215	-0.615556	0	-1.57926	-0.659253	Dummy_9	33727167	33733372	AAEL014886	AAEL014886	GO:0003674|GO:0003824|GO:0003867|GO:0006520|GO:0008150|GO:0008483|GO:0009448|GO:0030170|GO:0043167|GO:0044281
AAEL014885	Q16F61	hypothetical protein [Source:VB External Description;Acc:AAEL014885]	0.101207	-1.24798	-0.31959	0.0553976	-1.29239	-0.370043	Dummy_9	33831563	33844229	AAEL014885	AAEL014885
AAEL014883	Q16F67	dynactin, p27-subunit, putative [Source:VB External Description;Acc:AAEL014883]	0.229428	1.15693	0.210301	0.346162	1.12188	0.165915	Dummy_8	80362343	80363164	AAEL014883	AAEL014883	GO:0005575|GO:0005622|GO:0005623|GO:0005856|GO:0005869|GO:0043226|GO:0043234
AAEL014882	Q16F65	conserved hypothetical protein [Source:VB External Description;Acc:AAEL014882]	0.823789	1.04754	0.0670118	0.00908002	1.5138	0.598173	Dummy_8	80433139	80449815	AAEL014882	AAEL014882	GO:0003674|GO:0003676|GO:0005575|GO:0005622|GO:0005623|GO:0005634|GO:0008270|GO:0043167|GO:0043226|GO:0046872
AAEL014881	Q16F68	hypothetical protein [Source:VB External Description;Acc:AAEL014881]	0.263852	1.58317	0.662819	0.787401	1.13572	0.183604	Dummy_8	80343169	80367350	AAEL014881	AAEL014881	GO:0003674|GO:0003676|GO:0043167|GO:0046872
AAEL014880		conserved hypothetical protein [Source:VB External Description;Acc:AAEL014880]	0.281282	1.16029	0.214489	0.706021	1.05759	0.0807738	Dummy_8	80401124	80411194	AAEL014880	AAEL014880	GO:0003674|GO:0003676|GO:0043167|GO:0046872
AAEL014879		pupal cuticle protein, putative [Source:VB External Description;Acc:AAEL014879]	0.000133822	-1.75284	-0.809691	0	-7.96309	-2.99333	Dummy_10	45793481	45794399	AAEL014879	AAEL014879	GO:0003674|GO:0005198|GO:0042302
AAEL014878	Q16F70	cAMP-dependent protein kinase catalytic subunit [Source:VB External Description;Acc:AAEL014878]	0.524057	1.26766	0.342165	0.727937	-1.15717	-0.210598	Dummy_10	24486345	24495909	AAEL014878	AAEL014878	GO:0003674|GO:0004672|GO:0004674|GO:0005524|GO:0006464|GO:0006468|GO:0008150|GO:0016301|GO:0016772|GO:0043167
AAEL014873	Q16F75	Osiris, putative [Source:VB External Description;Acc:AAEL014873]	0	-163.916	-7.35681	0	-163.916	-7.35681	Dummy_4	99147938	99183783	AAEL014873	AAEL014873
AAEL014872	Q16F76	conserved hypothetical protein [Source:VB External Description;Acc:AAEL014872]	0.000780258	-1.09827	-0.135232	0.00134309	-1.0936	-0.129087	Dummy_1	20432776	20478055	AAEL014872	AAEL014872	GO:0003674|GO:0005515|GO:0007165|GO:0008150|GO:0035556|GO:0043167|GO:0046872
AAEL014871	Q16F77	methylenetetrahydrofolate dehydrogenase [Source:VB External Description;Acc:AAEL014871]	0.000875229	-1.33733	-0.419359	0.0116656	-1.2455	-0.316723	Dummy_1	20407622	20412833	AAEL014871	AAEL014871	GO:0003674|GO:0003824|GO:0004488|GO:0006520|GO:0008150|GO:0009058|GO:0009396|GO:0016491|GO:0034641|GO:0044281|GO:0051186|GO:0055114
AAEL014870	Q16F78	conserved hypothetical protein [Source:VB External Description;Acc:AAEL014870]	0.0513556	-1.59379	-0.672458	0.0428555	-1.61932	-0.695386	Dummy_1	59794399	59805803	AAEL014870	AAEL014870
AAEL014869	Q16F80	DNA-directed RNA polymerase I 16 kDa polypeptide [Source:VB External Description;Acc:AAEL014869]	0.0210203	-2.0096	-1.00691	0.534559	-1.195	-0.257014	Dummy_1	59750826	59751823	AAEL014869	AAEL014869	GO:0003674|GO:0003677|GO:0003899|GO:0006351|GO:0008150|GO:0009058|GO:0016779|GO:0034641|GO:0046983
AAEL014868	Q16F81	diaphanous [Source:VB External Description;Acc:AAEL014868]	0.262451	-1.07484	-0.104123	0.00180256	-1.21228	-0.277726	Dummy_1	59735318	59739421	AAEL014868	AAEL014868	GO:0003674|GO:0003779|GO:0005488|GO:0007010|GO:0007015|GO:0007049|GO:0008092|GO:0008150|GO:0016043|GO:0017048|GO:0019899|GO:0030036
AAEL014867	Q16F79	apoptosis inhibitor [Source:VB External Description;Acc:AAEL014867]	0.107528	-1.10313	-0.141605	0.990653	-1.00078	-0.00112724	Dummy_1	59758306	59777514	AAEL014867	AAEL014867
AAEL014866	Q16F82	conserved hypothetical protein [Source:VB External Description;Acc:AAEL014866]	0.929154	-1.02221	-0.0316949	0.208822	1.28115	0.357439	Dummy_2	4329813	4358092	AAEL014866	AAEL014866	GO:0003674|GO:0016491|GO:0080019
AAEL014865	Q16F83	pyruvate dehydrogenase [Source:VB External Description;Acc:AAEL014865]	7.132e-08	1.29209	0.369712	1.11063e-13	1.4081	0.49375	Dummy_2	4328323	4329809	AAEL014865	AAEL014865	GO:0003674|GO:0004739|GO:0005575|GO:0005622|GO:0005623|GO:0005975|GO:0006091|GO:0006096|GO:0008150|GO:0008152|GO:0009056|GO:0016491|GO:0016624|GO:0043226|GO:0043231|GO:0055114
AAEL014864	Q16F90	conserved hypothetical protein [Source:VB External Description;Acc:AAEL014864]	0.649017	1.06028	0.0844407	0.459342	1.09305	0.128357	Dummy_2	23777033	23787163	AAEL014864	AAEL014864	GO:0003674|GO:0003676|GO:0005575|GO:0005622|GO:0005623|GO:0005634|GO:0008270|GO:0043167|GO:0043226|GO:0046872
AAEL014863	Q16F84|Q16F85|Q16F86|Q16F87|Q16F88|Q16F89	glycogenin [Source:VB External Description;Acc:AAEL014863]	0.938145	1.00151	0.00217724	0.000860846	1.05779	0.0810518	Dummy_2	23803571	23850822	AAEL014863	AAEL014863	GO:0003674|GO:0016757
AAEL014858	Q16F91	ganglioside induced differentiation associated protein [Source:VB External Description;Acc:AAEL014858]	0.0216693	-1.8119	-0.857507	0.15752	-1.42365	-0.509592	Dummy_6	63941557	63957496	AAEL014858	AAEL014858
AAEL014857	Q16F92	hypothetical protein [Source:VB External Description;Acc:AAEL014857]	0.270571	1.51031	0.594846	0.699792	-1.19539	-0.257477	Dummy_5	45372628	45372858	AAEL014857	AAEL014857
AAEL014856	Q16F93	DNA mismatch repair protein spellchecker 1 [Source:VB External Description;Acc:AAEL014856]	0.0619254	1.2512	0.323307	0.531205	1.08619	0.119272	Dummy_8	25254802	25260698	AAEL014856	AAEL014856	GO:0003674|GO:0003677|GO:0005524|GO:0006259|GO:0006298|GO:0006950|GO:0008150|GO:0030983|GO:0034641|GO:0043167
AAEL014855	Q16F94	conserved hypothetical protein [Source:VB External Description;Acc:AAEL014855]	1.89741e-15	1.32125	0.401901	0	1.90629	0.930766	Dummy_8	25241230	25243229	AAEL014855	AAEL014855
AAEL014854	Q16F95	conserved hypothetical protein [Source:VB External Description;Acc:AAEL014854]	0.0135618	-1.61425	-0.690863	0.174181	-1.29395	-0.371783	Dummy_7	455138	469828	AAEL014854	AAEL014854
AAEL014853	Q16F96	otoferlin [Source:VB External Description;Acc:AAEL014853]	0.0158577	1.56593	0.647018	0.336026	1.22106	0.288131	Dummy_7	45958911	45962269	AAEL014853	AAEL014853	GO:0003674|GO:0005515
AAEL014852	Q1HQE8	hypothetical protein [Source:VB External Description;Acc:AAEL014852]	3.62999e-12	1.90233	0.927765	0.870945	1.02122	0.0302887	Dummy_7	96358353	96374730	AAEL014852	AAEL014852	GO:0003674|GO:0005515
AAEL014851	Q16FA0	mediator complex subunit rgr-1 [Source:VB External Description;Acc:AAEL014851]	7.99177e-19	1.36836	0.452452	1.85755e-14	1.31775	0.398075	Dummy_7	96324637	96349200	AAEL014851	AAEL014851	GO:0000988|GO:0001104|GO:0003674|GO:0005575|GO:0005622|GO:0005623|GO:0005634|GO:0005654|GO:0006351|GO:0006355|GO:0006357|GO:0008150|GO:0009058|GO:0016592|GO:0034641|GO:0043226|GO:0043234
AAEL014850	Q16F98	conserved hypothetical protein [Source:VB External Description;Acc:AAEL014850]	0.0183935	1.75883	0.814612	0.148647	1.45052	0.536566	Dummy_7	96383534	96384620	AAEL014850	AAEL014850	GO:0003674|GO:0005575|GO:0005622|GO:0005623|GO:0005634|GO:0006367|GO:0008150|GO:0009058|GO:0034641|GO:0043226|GO:0046982
AAEL014849	Q16F97	serine/threonine-protein kinase 38 (ndr2 protein kinase) [Source:VB External Description;Acc:AAEL014849]	7.61016e-12	2.24097	1.16412	4.25659e-08	1.96276	0.972881	Dummy_7	96446973	96449032	AAEL014849	AAEL014849	GO:0000166|GO:0003674|GO:0004672|GO:0004674|GO:0005524|GO:0006464|GO:0006468|GO:0008150|GO:0016301|GO:0016772|GO:0043167
AAEL014848	Q16FA1	conserved hypothetical protein [Source:VB External Description;Acc:AAEL014848]	1.82201e-05	-4.71959	-2.23866	0.0925819	-1.63356	-0.708024	Dummy_5	86236179	86250789	AAEL014848	AAEL014848	GO:0000976|GO:0001071|GO:0003674|GO:0003677|GO:0003700|GO:0005575|GO:0005622|GO:0005623|GO:0005634|GO:0006355|GO:0008150|GO:0043226|GO:0043565
AAEL014847	Q16FA2	innexin [Source:VB External Description;Acc:AAEL014847]	0	-1.37326	-0.457603	0	-1.66651	-0.736833	Dummy_5	86199597	86205106	AAEL014847	AAEL014847	GO:0005575|GO:0005921|GO:0006810|GO:0006811|GO:0008150|GO:0016020|GO:0016021|GO:0030054
AAEL014846	Q16FA3	innexin [Source:VB External Description;Acc:AAEL014846]	3.34787e-07	-1.30711	-0.386383	0	-1.62809	-0.703184	Dummy_5	86149541	86183324	AAEL014846	AAEL014846	GO:0005575|GO:0005921|GO:0006810|GO:0006811|GO:0008150|GO:0016020|GO:0016021|GO:0030054
AAEL014845	Q16FA6	heat shock protein [Source:VB External Description;Acc:AAEL014845]	1.33326e-07	-1.24124	-0.311784	0.0589819	1.07885	0.109488	Dummy_5	45153173	45160075	AAEL014845	AAEL014845	GO:0003674|GO:0005524|GO:0006457|GO:0006950|GO:0008150|GO:0043167|GO:0051082
AAEL014844	Q16FA4	conserved hypothetical protein [Source:VB External Description;Acc:AAEL014844]	0.00178925	-1.36758	-0.451622	1.58897e-05	-1.55106	-0.633253	Dummy_5	45209502	45217416	AAEL014844	AAEL014844	GO:0003674|GO:0004672|GO:0005515|GO:0005524|GO:0006464|GO:0006468|GO:0008150|GO:0016301|GO:0016772|GO:0043167
AAEL014843	Q16FA5	heat shock protein [Source:VB External Description;Acc:AAEL014843]	1.96251e-06	1.18198	0.241203	3.50663e-15	1.30377	0.382689	Dummy_5	45188975	45192570	AAEL014843	AAEL014843	GO:0003674|GO:0005524|GO:0006457|GO:0006950|GO:0008150|GO:0043167|GO:0051082
AAEL014842	Q16FA7	multiple inositol polyphosphate phosphatase [Source:VB External Description;Acc:AAEL014842]	2.92497e-09	-2.02179	-1.01563	0.000406695	-1.48918	-0.574516	Dummy_5	45111993	45143488	AAEL014842	AAEL014842	GO:0003674|GO:0003993|GO:0008150|GO:0016311|GO:0016791
AAEL014841	Q16FA8	conserved hypothetical protein [Source:VB External Description;Acc:AAEL014841]	0.0616925	-2.83988	-1.50583	0.000145848	-14.1994	-3.82776	Dummy_6	63767399	63781562	AAEL014841	AAEL014841
AAEL014839	Q16FB0	sidestep protein [Source:VB External Description;Acc:AAEL014839]	0.362666	1.11532	0.15746	0.652527	-1.05981	-0.0838013	Dummy_3	62182441	62267504	AAEL014839	AAEL014839	GO:0003674|GO:0005515|GO:0005575|GO:0016020
AAEL014838	Q16FB1	60S ribosomal protein L27e [Source:VB External Description;Acc:AAEL014838]	7.149e-17	1.11001	0.150568	0	1.19767	0.260235	Dummy_4	8185514	8191714	AAEL014838	AAEL014838	GO:0003674|GO:0003735|GO:0005198|GO:0005575|GO:0005622|GO:0005623|GO:0005737|GO:0005840|GO:0006412|GO:0008150|GO:0009058|GO:0030529|GO:0043226
AAEL014837	Q16FB2|Q16RK8	prophenoloxidase [Source:VB Community Annotation;Acc:AAEL014837]	0.366408	1.07927	0.110055	0.410999	1.07123	0.0992727	Dummy_13	47649765	47652584	AAEL014837	PPO9	GO:0003674|GO:0008150|GO:0008152|GO:0016491|GO:0055114
AAEL014836	Q16FB6	28S ribosomal protein S15, mitochondrial precursor [Source:VB External Description;Acc:AAEL014836]	8.45853e-08	2.08146	1.0576	0.0222546	1.43163	0.517659	Dummy_13	4893431	4897931	AAEL014836	AAEL014836	GO:0003674|GO:0003735|GO:0005198|GO:0005575|GO:0005622|GO:0005623|GO:0005737|GO:0005840|GO:0006412|GO:0008150|GO:0009058|GO:0030529|GO:0043226
AAEL014835	Q16FB4	conserved hypothetical protein [Source:VB External Description;Acc:AAEL014835]	0	-1.81554	-0.860402	0	-2.0958	-1.0675	Dummy_13	5001134	5002362	AAEL014835	AAEL014835
AAEL014834	Q16FB5	conserved hypothetical protein [Source:VB External Description;Acc:AAEL014834]	5.81208e-07	1.16138	0.215843	0	-1.44262	-0.528692	Dummy_13	4972506	4973431	AAEL014834	AAEL014834
AAEL014833	Q16FB3	hypothetical protein [Source:VB External Description;Acc:AAEL014833]	0	1.55992	0.641468	0.00381198	1.09808	0.134979	Dummy_13	5013576	5014474	AAEL014833	AAEL014833
AAEL014832		conserved hypothetical protein [Source:VB External Description;Acc:AAEL014832]	0.915942	-1.02282	-0.032558	0.15901	-1.31575	-0.395888	Dummy_13	4861247	4893231	AAEL014832	AAEL014832	GO:0003674|GO:0005515
AAEL014831	Q1HRB0	RNA polymerase II subunit Rpb10, putative [Source:VB External Description;Acc:AAEL014831]	6.45514e-05	-1.6235	-0.69911	0.039646	-1.27575	-0.351342	Dummy_14	3378926	3379465	AAEL014831	AAEL014831	GO:0003674|GO:0003677|GO:0003899|GO:0006351|GO:0008150|GO:0008270|GO:0009058|GO:0016779|GO:0034641|GO:0043167
AAEL014829	Q16FC2	cytochrome P450 [Source:VB External Description;Acc:AAEL014829]	7.54299e-11	-2.86025	-1.51614	0	-4.3987	-2.13708	Dummy_14	3267604	3269335	AAEL014829	AAEL014829	GO:0003674|GO:0004497|GO:0005506|GO:0008150|GO:0016491|GO:0016705|GO:0020037|GO:0043167|GO:0046872|GO:0055114
AAEL014828	Q16FC0	hypothetical protein [Source:VB External Description;Acc:AAEL014828]	0.000188971	-1.20733	-0.271818	6.89455e-05	-1.22235	-0.28966	Dummy_14	3360186	3369761	AAEL014828	AAEL014828
AAEL014827	Q16FB8	hypothetical protein [Source:VB External Description;Acc:AAEL014827]	3.05551e-09	-1.28783	-0.36494	0.0813577	-1.07879	-0.109408	Dummy_14	3379987	3386134	AAEL014827	AAEL014827	GO:0003674|GO:0005575|GO:0005622|GO:0005623|GO:0005634|GO:0008270|GO:0043167|GO:0043226
AAEL014826	Q16FC4	conserved hypothetical protein [Source:VB External Description;Acc:AAEL014826]	0.00366784	1.8315	0.873027	0.926199	1.02621	0.0373301	Dummy_14	3225325	3238420	AAEL014826	AAEL014826	GO:0003674|GO:0016772
AAEL014825	Q16FC1	conserved hypothetical protein [Source:VB External Description;Acc:AAEL014825]	0.010754	1.72736	0.788572	0.0796923	-1.64813	-0.720831	Dummy_14	3304912	3330117	AAEL014825	AAEL014825	GO:0005575|GO:0005622|GO:0005623|GO:0006915|GO:0008150|GO:0008219
AAEL014823	Q16FD0	conserved hypothetical protein [Source:VB External Description;Acc:AAEL014823]	0.164498	1.52716	0.610852	0.11047	-1.86771	-0.901269	Dummy_13	77850337	77851585	AAEL014823	AAEL014823	GO:0003674|GO:0005575|GO:0005576|GO:0008150|GO:0010466|GO:0030234|GO:0030414
AAEL014822	Q16FC9	conserved hypothetical protein [Source:VB External Description;Acc:AAEL014822]	0.106157	-1.28447	-0.361177	0.786405	1.04333	0.0611997	Dummy_13	77900711	77922143	AAEL014822	AAEL014822	GO:0003674|GO:0008080|GO:0016746
AAEL014821	Q16FC7|Q16FC8	hypothetical protein [Source:VB External Description;Acc:AAEL014821]	0.000351711	-1.26277	-0.336597	1.84188e-07	-1.4103	-0.496	Dummy_13	77958190	77962496	AAEL014821	AAEL014821
AAEL014819	Q16FD7	conserved hypothetical protein [Source:VB External Description;Acc:AAEL014819]	1.1e-44	3.05735	1.61228	1.5085e-20	2.25024	1.17008	Dummy_5	86060579	86061330	AAEL014819	AAEL014819
AAEL014818	Q16FD5	sil1 [Source:VB External Description;Acc:AAEL014818]	0.00109568	1.99136	0.993754	1.23502e-06	2.56059	1.35647	Dummy_5	86074088	86075380	AAEL014818	AAEL014818	GO:0003674|GO:0005488
AAEL014817	Q16FD8	serine-pyruvate aminotransferase [Source:VB External Description;Acc:AAEL014817]	0	2.11337	1.07954	0	1.76738	0.821609	Dummy_5	86031507	86040346	AAEL014817	AAEL014817	GO:0003674|GO:0003824|GO:0008150|GO:0008152|GO:0030170|GO:0043167
AAEL014816	Q16FD1	hypothetical protein [Source:VB External Description;Acc:AAEL014816]	1.07624e-08	1.36877	0.452876	0.26148	-1.07702	-0.107045	Dummy_5	86107848	86110278	AAEL014816	AAEL014816
AAEL014815	Q16FD9	vacuolar protein sorting-associated protein (vps13) [Source:VB External Description;Acc:AAEL014815]	0	2.28313	1.19101	0	2.36744	1.24333	Dummy_5	86000557	86060529	AAEL014815	AAEL014815
AAEL014813	Q16FD3	viral IAP-associated factor, putative [Source:VB External Description;Acc:AAEL014813]	5.33904e-21	2.14748	1.10265	5.61761e-13	1.85063	0.888018	Dummy_5	86096928	86098627	AAEL014813	AAEL014813
AAEL014811	Q16FD4|Q16SV1	conserved hypothetical protein [Source:VB External Description;Acc:AAEL014811]	5.41267e-15	4.61537	2.20645	6.01031e-15	4.61509	2.20636	Dummy_5	86088178	86089184	AAEL014811	AAEL014811
AAEL014803	Q16FE2	conserved hypothetical protein [Source:VB External Description;Acc:AAEL014803]	0.156679	-1.19947	-0.262393	0.401285	-1.1138	-0.155488	Dummy_12	48471295	48486697	AAEL014803	AAEL014803	GO:0003674|GO:0016746|GO:0016747
AAEL014801	Q16FE0	conserved hypothetical protein [Source:VB External Description;Acc:AAEL014801]	0.983507	-1.00367	-0.00527954	0.684164	1.06167	0.0863357	Dummy_12	48513446	48527658	AAEL014801	AAEL014801	GO:0003674|GO:0016746|GO:0016747
AAEL014799	Q16FE8|Q16FE9	conserved hypothetical protein [Source:VB External Description;Acc:AAEL014799]	3.62042e-10	-1.31186	-0.39161	0	-1.49855	-0.583566	Dummy_11	91622428	91633930	AAEL014799	AAEL014799
AAEL014798	Q16FE7	lung carbonyl reductase [Source:VB External Description;Acc:AAEL014798]	0.16751	-1.23232	-0.30138	0.79428	-1.04172	-0.0589628	Dummy_11	91638964	91641005	AAEL014798	AAEL014798	GO:0003674|GO:0008150|GO:0008152|GO:0016491|GO:0055114
AAEL014797	Q16FF1	acyl-coa dehydrogenase [Source:VB External Description;Acc:AAEL014797]	5.3745e-41	1.93903	0.955338	0	2.02827	1.02025	Dummy_11	91594115	91596277	AAEL014797	AAEL014797	GO:0003674|GO:0003995|GO:0008150|GO:0008152|GO:0016491|GO:0016627|GO:0043167|GO:0050660|GO:0055114
AAEL014796	Q16FF0|Q16IJ4	translation elongation factor g [Source:VB External Description;Acc:AAEL014796]	8.96824e-06	1.76896	0.822904	2.24737e-13	2.36146	1.23968	Dummy_11	91605600	91618941	AAEL014796	AAEL014796	GO:0000166|GO:0003674|GO:0003924|GO:0005525|GO:0006184|GO:0008150|GO:0009056|GO:0034641|GO:0034655|GO:0043167|GO:0044281
AAEL014795	Q16FE5	hypothetical protein [Source:VB External Description;Acc:AAEL014795]	0.340191	1.22658	0.294637	0.61007	1.12123	0.165086	Dummy_11	91654080	91655412	AAEL014795	AAEL014795
AAEL014794		mitochondrial transcription factor A, putative [Source:VB External Description;Acc:AAEL014794]	6.36336e-05	1.74483	0.803087	0.149026	1.25944	0.332786	Dummy_11	91643882	91645432	AAEL014794	AAEL014794
AAEL014793	Q16FE4	hypothetical protein [Source:VB External Description;Acc:AAEL014793]	0.257835	-1.4525	-0.538534	0.338691	-1.36317	-0.446963	Dummy_11	91682222	91690450	AAEL014793	AAEL014793	GO:0003674|GO:0005515
AAEL014792	Q16FF3	phosphatase and actin regulator [Source:VB External Description;Acc:AAEL014792]	3.82849e-15	-2.39225	-1.25837	0	-3.19728	-1.67684	Dummy_11	85767908	85806513	AAEL014792	AAEL014792
AAEL014791	Q16FF4	hypothetical protein [Source:VB External Description;Acc:AAEL014791]	0.60299	1.22658	0.294637	0.717759	-1.16935	-0.225704	Dummy_11	28822679	28823259	AAEL014791	AAEL014791	GO:0003674|GO:0008270|GO:0043167|GO:0046872
AAEL014773	Q16FF6	conserved hypothetical protein [Source:VB External Description;Acc:AAEL014773]	0.693441	1.29029	0.367701	0.516297	1.46602	0.551903	Dummy_1	36158145	36158540	AAEL014773	AAEL014773
AAEL014771	Q16FF8	conserved hypothetical protein [Source:VB External Description;Acc:AAEL014771]	0.00328246	-1.0981	-0.135014	0.0219864	-1.07621	-0.105954	Dummy_4	41902497	41905418	AAEL014771	AAEL014771	GO:0003674|GO:0005097|GO:0008150|GO:0030234|GO:0032313|GO:0032851
AAEL014769	Q16FG0	adult cuticle protein, putative [Source:VB External Description;Acc:AAEL014769]	0.59058	1.25112	0.32322	0.566575	-1.30361	-0.382509	Dummy_4	41778985	41779433	AAEL014769	AAEL014769	GO:0003674|GO:0005198|GO:0042302
AAEL014768	Q16FG2|Q2KQ96	glutamate synthase [Source:VB External Description;Acc:AAEL014768]	0	-1.13099	-0.177581	3.80628e-07	-1.06458	-0.0902777	Dummy_4	91263827	91295928	AAEL014768	AAEL014768	GO:0003674|GO:0003824|GO:0005506|GO:0006520|GO:0006537|GO:0006807|GO:0008150|GO:0008152|GO:0009058|GO:0010181|GO:0015930|GO:0016040|GO:0016491|GO:0016638|GO:0016639|GO:0043167|GO:0044281|GO:0045181|GO:0050660|GO:0051536|GO:0055114
AAEL014767		hypothetical protein [Source:VB External Description;Acc:AAEL014767]	2.51607e-40	2.22476	1.15365	0	-2.28466	-1.19198	Dummy_4	91319817	91322237	AAEL014767	AAEL014767
AAEL014766	Q16FG4	conserved hypothetical protein [Source:VB External Description;Acc:AAEL014766]	1.33536e-06	-3.23035	-1.69169	0.000602429	-2.14821	-1.10313	Dummy_5	30104261	30150285	AAEL014766	AAEL014766	GO:0003674|GO:0016746|GO:0016747
AAEL014765	Q16FG3	conserved hypothetical protein [Source:VB External Description;Acc:AAEL014765]	0	-1.95043	-0.963795	2.17064e-15	-1.80104	-0.848832	Dummy_5	30217972	30256485	AAEL014765	AAEL014765	GO:0003674|GO:0016746|GO:0016747
AAEL014763	Q16FG8|Q16FG9	tak1 binding protein-1 [Source:VB External Description;Acc:AAEL014763]	0.366726	-1.06829	-0.0953007	0.143343	-1.10913	-0.14943	Dummy_3	23569385	23575793	AAEL014763	AAEL014763	GO:0003674|GO:0003824|GO:0008150|GO:0008152
AAEL014762	Q16FG6	zinc transporter [Source:VB External Description;Acc:AAEL014762]	0.941206	1.00297	0.004282	4.74165e-07	-1.1826	-0.241963	Dummy_3	23674607	23700163	AAEL014762	AAEL014762	GO:0003674|GO:0005575|GO:0006810|GO:0008150|GO:0016020|GO:0022857|GO:0030001|GO:0046873|GO:0055085
AAEL014761	Q16FG7	conserved hypothetical protein [Source:VB External Description;Acc:AAEL014761]	0.0229032	-1.61864	-0.694781	0.0499972	1.40228	0.487777	Dummy_3	23574986	23633017	AAEL014761	AAEL014761	GO:0003674|GO:0008430
AAEL014760	Q16FH0	conserved hypothetical protein [Source:VB External Description;Acc:AAEL014760]	3.30568e-09	-1.79727	-0.845809	3.40208e-09	-1.79949	-0.847588	Dummy_8	22816374	22906637	AAEL014760	AAEL014760	GO:0003674|GO:0005515
AAEL014755		tep2 [Source:VB External Description;Acc:AAEL014755]	0	-2.97307	-1.57195	0	-2.63528	-1.39796	Dummy_9	85362221	85365533	AAEL014755	AAEL014755	GO:0003674|GO:0004866|GO:0005575|GO:0005576|GO:0005615|GO:0030234
AAEL014754	Q16FH6	conserved hypothetical protein [Source:VB External Description;Acc:AAEL014754]	0	-4.27926	-2.09736	0	-3.35088	-1.74454	Dummy_9	85350733	85357411	AAEL014754	AAEL014754	GO:0003674|GO:0020037|GO:0043167|GO:0046872
AAEL014753	Q16FH7	mitochondrial solute carrier protein, putative [Source:VB External Description;Acc:AAEL014753]	0.000248911	-1.12453	-0.169322	0	-1.35689	-0.440308	Dummy_11	85627044	85631863	AAEL014753	AAEL014753	GO:0005575|GO:0005622|GO:0005623|GO:0005737|GO:0005739|GO:0005743|GO:0006810|GO:0008150|GO:0016020|GO:0016021|GO:0043226|GO:0055085
AAEL014752	Q16FI1	conserved hypothetical protein [Source:VB External Description;Acc:AAEL014752]	0.305202	1.08666	0.119902	0.990521	1.001	0.00144577	Dummy_12	48337451	48339292	AAEL014752	AAEL014752	GO:0005575|GO:0005622|GO:0005623|GO:0005634|GO:0008150|GO:0043226|GO:0045892
AAEL014750	Q16FI2	pyruvate dehydrogenase [Source:VB External Description;Acc:AAEL014750]	0.748537	1.01594	0.0228109	0.648521	1.02159	0.0308104	Dummy_12	48321771	48333044	AAEL014750	AAEL014750	GO:0003674|GO:0003824|GO:0004721|GO:0004722|GO:0006464|GO:0006470|GO:0008150|GO:0016787|GO:0016791|GO:0043167|GO:0046872
AAEL014749	Q16FH9|Q16FI0	ral [Source:VB External Description;Acc:AAEL014749]	0.0362484	1.08247	0.114323	5.13247e-05	-1.16864	-0.224828	Dummy_12	48354581	48411956	AAEL014749	AAEL014749	GO:0000166|GO:0003674|GO:0003924|GO:0005525|GO:0005575|GO:0005622|GO:0005623|GO:0006184|GO:0006810|GO:0006886|GO:0006913|GO:0007165|GO:0007264|GO:0008150|GO:0009056|GO:0015031|GO:0016020|GO:0034641|GO:0034655|GO:0043167|GO:0044281
AAEL014748	Q16FI3	DNA repair protein rad50 [Source:VB External Description;Acc:AAEL014748]	9.56991e-05	-1.75917	-0.814891	0	-4.22265	-2.07815	Dummy_9	30827222	30841230	AAEL014748	AAEL014748	GO:0003674|GO:0004518|GO:0005524|GO:0005575|GO:0005622|GO:0005623|GO:0005634|GO:0006259|GO:0006281|GO:0006950|GO:0008150|GO:0008270|GO:0030870|GO:0034641|GO:0043167|GO:0043226|GO:0043234|GO:0090305
AAEL014746	Q16FI6	o-linked n-acetylglucosamine transferase, ogt [Source:VB External Description;Acc:AAEL014746]	7.19179e-07	1.13025	0.176646	0.0083564	-1.07315	-0.101851	Dummy_8	22703844	22731630	AAEL014746	AAEL014746	GO:0003674|GO:0005515
AAEL014744	Q16FI7	conserved hypothetical protein [Source:VB External Description;Acc:AAEL014744]	0.875586	1.0235	0.0335126	0.464764	-1.10634	-0.145792	Dummy_8	22645095	22675863	AAEL014744	AAEL014744	GO:0003674|GO:0005515|GO:0008270|GO:0043167|GO:0046872
AAEL014743	Q16FI8	conserved hypothetical protein [Source:VB External Description;Acc:AAEL014743]	0.059544	1.26371	0.33767	0.674555	-1.06323	-0.0884547	Dummy_7	20679	49595	AAEL014743	AAEL014743	GO:0003674|GO:0008270|GO:0043167|GO:0046872
AAEL014742	Q16FI9	ankyrin 2,3/unc44 [Source:VB External Description;Acc:AAEL014742]	1.02455e-23	1.48547	0.570918	4.74083e-33	1.58972	0.668776	Dummy_7	45897027	45899459	AAEL014742	AAEL014742	GO:0003674|GO:0005515
AAEL014741	Q16FJ0	serine/threonine-protein kinase ripk4 [Source:VB External Description;Acc:AAEL014741]	1.49946e-33	1.46009	0.546058	5.71902e-39	1.50282	0.58767	Dummy_7	45827881	45834304	AAEL014741	AAEL014741	GO:0003674|GO:0005515
AAEL014740	Q16FJ1	neuronal pas domain protein [Source:VB External Description;Acc:AAEL014740]	0.00130166	-1.30015	-0.378677	1.09698e-05	-1.43641	-0.522471	Dummy_6	23666637	23668620	AAEL014740	AAEL014740	GO:0003674|GO:0003677|GO:0004871|GO:0005575|GO:0005622|GO:0005623|GO:0005634|GO:0006351|GO:0006355|GO:0007165|GO:0008150|GO:0009058|GO:0034641|GO:0043226|GO:0046983
AAEL014739	Q16FJ2|Q16LT6	conserved hypothetical protein [Source:VB External Description;Acc:AAEL014739]	9.17792e-10	-1.85723	-0.893152	4.28944e-15	-2.29848	-1.20068	Dummy_6	23534120	23565764	AAEL014739	AAEL014739	GO:0003674|GO:0006629|GO:0008150|GO:0008152|GO:0016787
AAEL014738	Q16FJ3	FAS-associated factor 1, putative [Source:VB External Description;Acc:AAEL014738]	0.277797	1.07055	0.0983572	0.124092	1.09717	0.133787	Dummy_6	63550616	63582656	AAEL014738	AAEL014738	GO:0003674|GO:0005515
AAEL014736	Q16FJ4	conserved hypothetical protein [Source:VB External Description;Acc:AAEL014736]	0.00236077	1.22716	0.295328	0.00484954	1.20997	0.274973	Dummy_6	63530952	63533127	AAEL014736	AAEL014736
AAEL014735	Q16FJ7	conserved hypothetical protein [Source:VB External Description;Acc:AAEL014735]	2.07302e-05	-1.57035	-0.651091	0.0140693	-1.29064	-0.368083	Dummy_5	44904086	44916866	AAEL014735	AAEL014735
AAEL014734	Q16FJ9	hypothetical protein [Source:VB External Description;Acc:AAEL014734]	0	-1.45556	-0.541578	0	-1.79849	-0.846786	Dummy_5	44828881	44842122	AAEL014734	AAEL014734	GO:0003674|GO:0008150|GO:0016491|GO:0055114
AAEL014733	Q16FJ6	nuclear pore complex protein nup214 [Source:VB External Description;Acc:AAEL014733]	0.000821182	1.10347	0.142049	3.47125e-06	1.14244	0.192113	Dummy_5	44918485	44946745	AAEL014733	AAEL014733	GO:0003674|GO:0005515
AAEL014732	Q16FJ8	hypothetical protein [Source:VB External Description;Acc:AAEL014732]	0.00238246	1.10567	0.144915	0.869184	-1.00648	-0.00932026	Dummy_5	44866279	44900119	AAEL014732	AAEL014732	GO:0003674|GO:0005515
AAEL014730	Q16FK4	neurobeachin [Source:VB External Description;Acc:AAEL014730]	3.35624e-06	1.19025	0.251262	0.839198	-1.00942	-0.0135326	Dummy_5	85696039	85730946	AAEL014730	AAEL014730	GO:0003674|GO:0005515
AAEL014729	Q16FK2	protein serine/threonine kinase, putative [Source:VB External Description;Acc:AAEL014729]	0.103438	1.15871	0.212525	0.0140611	-1.26692	-0.341327	Dummy_5	85779288	85791657	AAEL014729	AAEL014729	GO:0003674|GO:0004672|GO:0004674|GO:0005524|GO:0006464|GO:0006468|GO:0008150|GO:0016301|GO:0016772|GO:0043167
AAEL014728	Q16FK0	conserved hypothetical protein [Source:VB External Description;Acc:AAEL014728]	0.605898	-1.12562	-0.170719	0.420761	1.17674	0.23479	Dummy_5	85920931	85922838	AAEL014728	AAEL014728
AAEL014727	Q16FK1	conserved hypothetical protein [Source:VB External Description;Acc:AAEL014727]	3.78904e-08	1.70684	0.771329	0	-9.13511	-3.19142	Dummy_5	85828109	85834132	AAEL014727	AAEL014727
AAEL014723	Q16FL0	26S protease regulatory subunit [Source:VB External Description;Acc:AAEL014723]	0.0215217	1.137	0.185232	0.169127	1.08307	0.115122	Dummy_1	20308350	20310948	AAEL014723	AAEL014723	GO:0000166|GO:0003674|GO:0005524|GO:0005575|GO:0005622|GO:0005623|GO:0005737|GO:0008150|GO:0009056|GO:0016787|GO:0017111|GO:0030163|GO:0043167
AAEL014722	Q16FK9|Q16IH1	coilin-interacting nulcear ATPase protein, putative [Source:VB External Description;Acc:AAEL014722]	0.056746	-2.07594	-1.05376	0.061957	-2.03012	-1.02156	Dummy_1	20320600	20321787	AAEL014722	AAEL014722	GO:0003674|GO:0004017|GO:0005524|GO:0016301|GO:0043167
AAEL014721	Q16FK8	mannosyl-oligosaccharide alpha-1,2-mannosidase [Source:VB External Description;Acc:AAEL014721]	7.59649e-11	1.4463	0.532371	0.0746091	1.12194	0.165996	Dummy_1	20339234	20352694	AAEL014721	AAEL014721	GO:0003674|GO:0004571|GO:0005509|GO:0005575|GO:0016020|GO:0016798|GO:0043167
AAEL014720	Q16FL2	hypothetical protein [Source:VB External Description;Acc:AAEL014720]	0.419032	1.10227	0.140482	0.671999	1.05425	0.0762191	Dummy_1	20239883	20242110	AAEL014720	AAEL014720
AAEL014719	Q16FL1	inosine-uridine preferring nucleoside hydrolase [Source:VB External Description;Acc:AAEL014719]	3.90988e-09	1.31523	0.39531	1.02889e-05	1.23532	0.304882	Dummy_1	20277841	20280299	AAEL014719	AAEL014719
AAEL014718	Q16FL4	shoc2 [Source:VB External Description;Acc:AAEL014718]	0.0184046	1.45739	0.543387	0.0329085	1.41037	0.496076	Dummy_1	3995373	4007864	AAEL014718	AAEL014718	GO:0000164|GO:0003674|GO:0005515|GO:0005575|GO:0005622|GO:0005623|GO:0005737|GO:0008150|GO:0043234|GO:0046579
AAEL014717	Q16FL3	adiponectin receptor [Source:VB External Description;Acc:AAEL014717]	8.05894e-13	1.22278	0.29016	3.0975e-09	1.1845	0.244283	Dummy_1	4073722	4082557	AAEL014717	AAEL014717	GO:0005575|GO:0016021
AAEL014715		Eukaryotic translation initiation factor 3 subunit L (eIF3l) [Source:VB External Description;Acc:AAEL014715]	2.35245e-35	1.32817	0.409436	0	1.76748	0.821695	Dummy_1	3970677	3972651	AAEL014715	AAEL014715	GO:0001731|GO:0003674|GO:0003723|GO:0003743|GO:0005575|GO:0005622|GO:0005623|GO:0005737|GO:0005852|GO:0006412|GO:0006413|GO:0006446|GO:0008135|GO:0008150|GO:0009058|GO:0016282|GO:0022607|GO:0022618|GO:0033290|GO:0043234|GO:0065003
AAEL014714	Q16FL8	conserved hypothetical protein [Source:VB External Description;Acc:AAEL014714]	4.84082e-08	-16.802	-4.07056	4.13612e-10	-33.604	-5.07056	Dummy_2	39873127	39873972	AAEL014714	AAEL014714
AAEL014713	Q16FL7	conserved hypothetical protein [Source:VB External Description;Acc:AAEL014713]	0.0550706	1.41773	0.503584	0.00790695	1.58004	0.659963	Dummy_2	39886857	39887743	AAEL014713	AAEL014713	GO:0003674|GO:0008080|GO:0016746
AAEL014712	Q16FM0	conserved hypothetical protein [Source:VB External Description;Acc:AAEL014712]	0.713148	1.1092	0.14952	0.101198	-1.60997	-0.687036	Dummy_2	23668866	23675898	AAEL014712	AAEL014712
AAEL014711	Q16FM2	sin3b [Source:VB External Description;Acc:AAEL014711]	2.0153e-06	1.21549	0.281532	0.00047959	1.15871	0.212521	Dummy_2	23579416	23608756	AAEL014711	AAEL014711	GO:0005575|GO:0005622|GO:0005623|GO:0005634|GO:0006355|GO:0008150|GO:0043226
AAEL014710	Q16FL9	alpha-amylase [Source:VB External Description;Acc:AAEL014710]	1.19262e-08	-1.28321	-0.359762	0	-1.70179	-0.767056	Dummy_2	23735742	23745215	AAEL014710	AAEL014710	GO:0003674|GO:0003824|GO:0005975|GO:0008150|GO:0043167|GO:0043169
AAEL014709	A2I885|Q16FM1	methionine-tRNA synthetase [Source:VB External Description;Acc:AAEL014709]	0.0210387	1.11015	0.150757	3.98574e-10	1.295	0.372957	Dummy_2	23655157	23668563	AAEL014709	AAEL014709	GO:0000166|GO:0003674|GO:0004812|GO:0004825|GO:0005524|GO:0005575|GO:0005622|GO:0005623|GO:0005737|GO:0006399|GO:0006412|GO:0006418|GO:0006431|GO:0006520|GO:0008150|GO:0009058|GO:0016874|GO:0034641|GO:0043167|GO:0044281
AAEL014708	Q16FM4	hypothetical protein [Source:VB External Description;Acc:AAEL014708]	0.484386	1.13306	0.180223	0.00179308	1.58423	0.663784	Dummy_11	91247042	91278469	AAEL014708	AAEL014708
AAEL014707	Q16FM3	2-hydroxyphytanoyl-coa lyase [Source:VB External Description;Acc:AAEL014707]	0.42988	-1.03468	-0.049181	0.72159	1.01578	0.0225859	Dummy_11	91378415	91381209	AAEL014707	AAEL014707	GO:0000287|GO:0003674|GO:0003824|GO:0008150|GO:0008152|GO:0030976|GO:0043167
AAEL014706	Q16FM5	LL5 beta protein, putative [Source:VB External Description;Acc:AAEL014706]	3.92804e-09	1.33987	0.422093	1.11796e-07	-1.36122	-0.444898	Dummy_5	85580684	85601910	AAEL014706	AAEL014706
AAEL014705	Q16FN0	conserved hypothetical protein [Source:VB External Description;Acc:AAEL014705]	0.727776	-1.0247	-0.0351963	0.11573	-1.10472	-0.143684	Dummy_5	85506403	85508161	AAEL014705	AAEL014705	GO:0003674|GO:0005515
AAEL014704	Q16FM6	U3 small nucleolar RNA (U3 snoRNA) associated protein [Source:VB External Description;Acc:AAEL014704]	2.9461e-37	1.44314	0.529208	0	1.71877	0.781377	Dummy_5	85568162	85573863	AAEL014704	AAEL014704	GO:0003674|GO:0005515
AAEL014703	Q16FM8	hypothetical protein [Source:VB External Description;Acc:AAEL014703]	0	1.70946	0.773538	0	1.85336	0.89014	Dummy_5	85521908	85523719	AAEL014703	AAEL014703
AAEL014702	Q16FM7	lysyl-tRNA synthetase [Source:VB External Description;Acc:AAEL014702]	0.000139965	1.08774	0.121329	5.72205e-17	1.19144	0.252708	Dummy_5	85538772	85553761	AAEL014702	AAEL014702	GO:0000166|GO:0003674|GO:0003676|GO:0004812|GO:0004824|GO:0005524|GO:0005575|GO:0005622|GO:0005623|GO:0005737|GO:0006399|GO:0006412|GO:0006418|GO:0006430|GO:0006520|GO:0008150|GO:0009058|GO:0016874|GO:0034641|GO:0043167|GO:0044281
AAEL014701	Q16FM9	conserved hypothetical protein [Source:VB External Description;Acc:AAEL014701]	2.60566e-06	1.37666	0.461171	3.04123e-09	1.48076	0.566342	Dummy_5	85514307	85515490	AAEL014701	AAEL014701
AAEL014700	Q16FN1	sugar transporter [Source:VB External Description;Acc:AAEL014700]	0.0407025	-1.43121	-0.517233	0.25269	1.19657	0.258903	Dummy_6	54681068	54694595	AAEL014700	AAEL014700	GO:0005575|GO:0006810|GO:0008150|GO:0016021|GO:0055085
AAEL014699		ABC transporter [Source:VB External Description;Acc:AAEL014699]	0.000103183	1.09895	0.13613	1.10416e-10	1.16334	0.218278	Dummy_6	63288438	63349256	AAEL014699	AAEL014699	GO:0000166|GO:0003674|GO:0005524|GO:0016887|GO:0017111|GO:0043167
AAEL014698	Q16FN3	hypothetical protein [Source:VB External Description;Acc:AAEL014698]	0.908531	1.0075	0.0107746	0.208272	-1.07522	-0.104638	Dummy_6	63255733	63258101	AAEL014698	AAEL014698
AAEL014697	Q16FN4	hypothetical protein [Source:VB External Description;Acc:AAEL014697]	0.511506	-1.05755	-0.0807285	0.972957	-1.00303	-0.00436115	Dummy_6	63240000	63242247	AAEL014697	AAEL014697
AAEL014696	Q16FN7	hypothetical protein [Source:VB External Description;Acc:AAEL014696]	0.249095	1.17494	0.232588	0.606918	-1.08279	-0.114758	Dummy_7	30697115	30714655	AAEL014696	AAEL014696
AAEL014695	Q16FN5	zinc finger protein [Source:VB External Description;Acc:AAEL014695]	1.76404e-05	-1.21056	-0.275677	2.26738e-07	-1.2598	-0.333189	Dummy_7	30766039	30773707	AAEL014695	AAEL014695	GO:0003674|GO:0003676|GO:0043167|GO:0046872
AAEL014694	Q16FN6	hypothetical protein [Source:VB External Description;Acc:AAEL014694]	0.00279772	1.13752	0.185889	1.36414e-05	1.19871	0.261481	Dummy_7	30722075	30763837	AAEL014694	AAEL014694
AAEL014693	Q16FN8	conserved hypothetical protein [Source:VB External Description;Acc:AAEL014693]	0.361252	1.04342	0.0613213	0.0423116	1.09173	0.126611	Dummy_7	77066217	77068415	AAEL014693	AAEL014693
AAEL014689	Q16FP0	NADPH cytochrome P450 [Source:VB External Description;Acc:AAEL014689]	0.00012497	-1.1011	-0.138949	0.381978	1.02339	0.0333509	Dummy_8	40702578	40704875	AAEL014689	AAEL014689	GO:0003674|GO:0008150|GO:0016491|GO:0055114
AAEL014684	Q16FQ1	cytochrome P450 [Source:VB Community Annotation;Acc:AAEL014684]	0	1.65593	0.727645	0	-1.99227	-0.994416	Dummy_13	47560653	47562241	AAEL014684	CYP6F3	GO:0003674|GO:0004497|GO:0005506|GO:0008150|GO:0016491|GO:0016705|GO:0020037|GO:0043167|GO:0046872|GO:0055114
AAEL014679	Q16FQ3	conserved hypothetical protein [Source:VB External Description;Acc:AAEL014679]	1.33931e-30	1.46225	0.548187	5.51155e-35	1.50073	0.585665	Dummy_13	47537271	47587580	AAEL014679	AAEL014679	GO:0003674|GO:0005515
AAEL014678	Q16FQ0	cytochrome P450 [Source:VB Community Annotation;Acc:AAEL014678]	0	1.4601	0.546068	1.92246e-19	1.23984	0.310157	Dummy_13	47571853	47573432	AAEL014678	CYP6F2	GO:0003674|GO:0004497|GO:0005506|GO:0008150|GO:0016491|GO:0016705|GO:0020037|GO:0043167|GO:0046872|GO:0055114
AAEL014673	Q16FQ4	NADH:ubiquinone dehydrogenase, putative [Source:VB External Description;Acc:AAEL014673]	0.0186471	-1.13049	-0.176943	7.34107e-07	-1.29172	-0.369295	Dummy_4	7926891	7927456	AAEL014673	AAEL014673
AAEL014671	Q16FQ7	protease S51 alpha-aspartyl dipeptidase [Source:VB External Description;Acc:AAEL014671]	0.00801515	1.1833	0.242821	1.96949e-08	1.38985	0.47493	Dummy_4	98930035	98935122	AAEL014671	AAEL014671	GO:0003674|GO:0006508|GO:0008150|GO:0008233|GO:0008236
AAEL014670		transcription enhancer factor, putative [Source:VB External Description;Acc:AAEL014670]	0.0580744	1.13582	0.183734	0.0138894	-1.1904	-0.251442	Dummy_4	98961678	99090040	AAEL014670	AAEL014670	GO:0001071|GO:0003674|GO:0003700|GO:0005575|GO:0005622|GO:0005623|GO:0005634|GO:0006355|GO:0007165|GO:0008150|GO:0035329|GO:0043226
AAEL014669	Q16FQ8	conserved hypothetical protein [Source:VB External Description;Acc:AAEL014669]	0.13184	1.94993	0.963426	0.520533	1.38267	0.467459	Dummy_4	54023108	54041966	AAEL014669	AAEL014669	GO:0003674|GO:0008270|GO:0043167|GO:0046872
AAEL014668	Q16FR1	ankyrin 2,3/unc44 [Source:VB External Description;Acc:AAEL014668]	1.66191e-09	1.42084	0.506748	7.11923e-11	1.45784	0.543836	Dummy_14	34241907	34244540	AAEL014668	AAEL014668	GO:0003674|GO:0005515
AAEL014667	Q16FR0	brain chitinase and chia [Source:VB External Description;Acc:AAEL014667]	1.22176e-22	1.81195	0.857545	1.85285e-07	1.41241	0.498162	Dummy_14	34252481	34262338	AAEL014667	AAEL014667	GO:0003674|GO:0003824|GO:0004553|GO:0004568|GO:0005975|GO:0006032|GO:0008150|GO:0008152|GO:0009056|GO:0016787|GO:0016798
AAEL014666	Q16FQ9	conserved hypothetical protein [Source:VB External Description;Acc:AAEL014666]	1.58386e-09	1.87656	0.908092	0.00658313	1.37483	0.459251	Dummy_14	34313961	34332028	AAEL014666	AAEL014666
AAEL014664	Q16FR6	AMP dependent coa ligase [Source:VB External Description;Acc:AAEL014664]	0.239967	-1.04136	-0.0584745	0.779117	-1.0103	-0.0147858	Dummy_14	14330199	14341060	AAEL014664	AAEL014664	GO:0003674|GO:0003824|GO:0008150|GO:0008152
AAEL014663	Q16FR5	AMP dependent coa ligase [Source:VB External Description;Acc:AAEL014663]	0	-1.77816	-0.830386	4.32866e-07	-1.25237	-0.32466	Dummy_14	14341461	14342666	AAEL014663	AAEL014663	GO:0003674|GO:0003824|GO:0008150|GO:0008152
AAEL014662	Q16FR3	AMP dependent coa ligase [Source:VB External Description;Acc:AAEL014662]	0.0290398	-1.26608	-0.340374	1.33637e-05	-1.61573	-0.692185	Dummy_14	14372572	14374973	AAEL014662	AAEL014662	GO:0003674|GO:0003824|GO:0008150|GO:0008152
AAEL014659	Q16FS2	hypothetical protein [Source:VB External Description;Acc:AAEL014659]	0.640089	1.08033	0.111466	0.596219	-1.09261	-0.127778	Dummy_10	24088308	24090415	AAEL014659	AAEL014659	GO:0003674|GO:0003676|GO:0005575|GO:0005622|GO:0005623|GO:0005634|GO:0008270|GO:0043167|GO:0043226|GO:0046872
AAEL014658	Q16FR8	caspase-1 [Source:VB External Description;Acc:AAEL014658]	3.24276e-23	1.46695	0.552817	0.0181055	1.11003	0.150597	Dummy_10	24163001	24164390	AAEL014658	AAEL014658	GO:0003674|GO:0004197|GO:0006508|GO:0006915|GO:0008150|GO:0008219|GO:0008233|GO:0008234|GO:0016787
AAEL014657	Q16FS1	conserved hypothetical protein [Source:VB External Description;Acc:AAEL014657]	0.0212187	1.09165	0.126506	5.20859e-08	1.21215	0.277563	Dummy_10	24100160	24101085	AAEL014657	AAEL014657
AAEL014655	Q16FR9	hypothetical protein [Source:VB External Description;Acc:AAEL014655]	0	3.04353	1.60575	0	-2.29077	-1.19583	Dummy_10	24144917	24146890	AAEL014655	AAEL014655
AAEL014654	Q16FS3	hypothetical protein [Source:VB External Description;Acc:AAEL014654]	0.933904	-1.01753	-0.0250678	0.127575	1.28683	0.363816	Dummy_10	24077005	24078870	AAEL014654	AAEL014654	GO:0003674|GO:0003676|GO:0005575|GO:0005622|GO:0005623|GO:0005634|GO:0008270|GO:0043167|GO:0043226|GO:0046872
AAEL014653	Q16FS4	hypothetical protein [Source:VB External Description;Acc:AAEL014653]	0.109137	-1.4082	-0.493849	0.806984	1.05284	0.0742917	Dummy_11	91057525	91146672	AAEL014653	AAEL014653	GO:0003674|GO:0003676|GO:0008270|GO:0043167|GO:0046872
AAEL014651	Q16FS9	NAD dependent epimerase/dehydratase [Source:VB External Description;Acc:AAEL014651]	5.48244e-07	-2.51415	-1.33007	1.44218e-05	-2.17277	-1.11953	Dummy_10	96506884	96519679	AAEL014651	AAEL014651	GO:0003674|GO:0003824|GO:0008150|GO:0044237|GO:0050662
AAEL014650	Q16FS8	mannose-binding protein-associated serine protease (MASP), putative [Source:VB External Description;Acc:AAEL014650]	0	-1.41032	-0.49602	0	-1.73278	-0.79309	Dummy_10	96528876	96529608	AAEL014650	AAEL014650	GO:0003674|GO:0003824|GO:0004252|GO:0006508|GO:0008150|GO:0008233
AAEL014649	Q16FS6	hypothetical protein [Source:VB External Description;Acc:AAEL014649]	0.00347961	-1.76067	-0.816128	0.0115735	-1.6193	-0.695373	Dummy_10	96546796	96548395	AAEL014649	AAEL014649
AAEL014646		Ubiquinone biosynthesis protein COQ4 homolog, mitochondrial Precursor (Coenzyme Q biosynthesis protein 4 homolog) [Source:VB External Description;Acc:AAEL014646]	0.120371	-1.27168	-0.346739	0.000208924	-1.80551	-0.852404	Dummy_11	39636928	39637935	AAEL014646	AAEL014646	GO:0005575|GO:0005622|GO:0005623|GO:0005737|GO:0005739|GO:0005743|GO:0006744|GO:0008150|GO:0009058|GO:0016020|GO:0031314|GO:0043226|GO:0044281|GO:0051186
AAEL014645	Q16FT2|Q1HRE1	conserved hypothetical protein [Source:VB External Description;Acc:AAEL014645]	0.604751	-1.07949	-0.110347	0.37585	-1.13291	-0.180027	Dummy_11	39643809	39644690	AAEL014645	AAEL014645
AAEL014644	Q16FT7	UDP-sugar transporter UST74c (fringe connection protein), putative [Source:VB External Description;Acc:AAEL014644]	0.000203326	-1.63144	-0.706149	0.000218246	-1.62734	-0.702518	Dummy_11	39596952	39599045	AAEL014644	AAEL014644	GO:0005575|GO:0016020|GO:0016021
AAEL014643	Q16FT6	UDP-sugar transporter UST74c (fringe connection protein), putative [Source:VB External Description;Acc:AAEL014643]	0.1321	-1.533	-0.616357	0.931051	-1.02574	-0.0366702	Dummy_11	39606010	39607524	AAEL014643	AAEL014643	GO:0005575|GO:0016020|GO:0016021
AAEL014642	Q16FT8	ubiquitin conjugating enzyme, putative [Source:VB External Description;Acc:AAEL014642]	0	-1.86639	-0.90025	0	-2.98704	-1.57872	Dummy_11	39592820	39593278	AAEL014642	AAEL014642	GO:0003674|GO:0016874|GO:0016881
AAEL014641	Q16FT4	conserved hypothetical protein [Source:VB External Description;Acc:AAEL014641]	0.56751	1.10873	0.148909	0.0604689	-1.41287	-0.498626	Dummy_11	39640599	39641638	AAEL014641	AAEL014641
AAEL014640	Q16FT1	Peptidoglycan Recognition Protein (Long) [Source:VB Community Annotation;Acc:AAEL014640]	7.40969e-10	1.41229	0.498035	5.24055e-34	1.86537	0.899462	Dummy_11	39646216	39673826	AAEL014640	PGRPLC	GO:0003674|GO:0008150|GO:0008270|GO:0008745|GO:0009056|GO:0009253|GO:0016810|GO:0043167
AAEL014639	Q16FT8	ubiquitin conjugating enzyme, putative [Source:VB External Description;Acc:AAEL014639]	5.55265e-16	1.67578	0.744834	0.899279	-1.01129	-0.0161991	Dummy_11	39569867	39570325	AAEL014639	AAEL014639	GO:0003674|GO:0016874|GO:0016881
AAEL014638	Q16FT3	hypothetical protein [Source:VB External Description;Acc:AAEL014638]	0.920715	-1.02416	-0.0344424	0.761891	1.06783	0.094687	Dummy_11	39641649	39642242	AAEL014638	AAEL014638
AAEL014637	Q16FU1	inositol 1,4,5-trisphosphate receptor [Source:VB External Description;Acc:AAEL014637]	0.669289	-1.03808	-0.0539169	0.0555351	-1.16506	-0.220404	Dummy_8	77199031	77250539	AAEL014637	AAEL014637	GO:0003674|GO:0004871|GO:0005216|GO:0005220|GO:0005262|GO:0005575|GO:0005622|GO:0005623|GO:0005737|GO:0005783|GO:0006810|GO:0006811|GO:0006816|GO:0007165|GO:0008150|GO:0016020|GO:0016021|GO:0022857|GO:0043226|GO:0048016|GO:0055085|GO:0070588
AAEL014636	Q16FU0	rhoGTPase [Source:VB External Description;Acc:AAEL014636]	0.245297	1.12292	0.167257	0.949583	1.00711	0.0102262	Dummy_8	77269391	77294047	AAEL014636	AAEL014636	GO:0000166|GO:0003674|GO:0003924|GO:0005515|GO:0005525|GO:0005575|GO:0005622|GO:0005623|GO:0006184|GO:0006810|GO:0007165|GO:0007264|GO:0008150|GO:0009056|GO:0015031|GO:0016020|GO:0034641|GO:0034655|GO:0043167|GO:0044281
AAEL014635	Q16FU2	engrailed [Source:VB External Description;Acc:AAEL014635]	0.718963	1.04216	0.0595784	0.661766	-1.0508	-0.0714831	Dummy_9	73729360	73745915	AAEL014635	AAEL014635	GO:0001071|GO:0003674|GO:0003677|GO:0003700|GO:0005575|GO:0005622|GO:0005623|GO:0005634|GO:0006355|GO:0007275|GO:0008150|GO:0043226|GO:0043565
AAEL014634	Q16FU4	protein kinase protein [Source:VB External Description;Acc:AAEL014634]	0.303114	-1.06345	-0.0887585	0.716279	1.02257	0.0321932	Dummy_7	91333246	91351595	AAEL014634	AAEL014634	GO:0000166|GO:0003674|GO:0004672|GO:0004713|GO:0005515|GO:0005524|GO:0006464|GO:0006468|GO:0008150|GO:0016301|GO:0016310|GO:0016740|GO:0016772|GO:0018108|GO:0043167
AAEL014633		conserved hypothetical protein [Source:VB External Description;Acc:AAEL014633]	1.64031e-05	1.40258	0.488083	0.79109	1.02639	0.0375786	Dummy_7	91419030	91430127	AAEL014633	AAEL014633
AAEL014632	Q16FU5	aromatic amino acid decarboxylase [Source:VB External Description;Acc:AAEL014632]	0.159876	-1.7082	-0.772477	0.475291	-1.29928	-0.377708	Dummy_7	45516119	45541181	AAEL014632	AAEL014632	GO:0003674|GO:0003824|GO:0006520|GO:0008150|GO:0016829|GO:0016831|GO:0019752|GO:0030170|GO:0043167|GO:0044281
AAEL014631	Q16FU8	hypothetical protein [Source:VB External Description;Acc:AAEL014631]	0.0318367	1.1059	0.145226	1.53373e-08	1.27443	0.349851	Dummy_7	45396912	45439059	AAEL014631	AAEL014631	GO:0003674|GO:0003676|GO:0005575|GO:0005622|GO:0005623|GO:0005634|GO:0008270|GO:0043167|GO:0043226
AAEL014630	Q16FU7|Q1HQR9	cytochrome C1 heme lyase [Source:VB External Description;Acc:AAEL014630]	2.69633e-05	1.0919	0.126839	1.20189e-19	1.19763	0.26018	Dummy_7	45493852	45505220	AAEL014630	AAEL014630	GO:0003674|GO:0004408|GO:0005575|GO:0005622|GO:0005623|GO:0005737|GO:0005739|GO:0016829|GO:0043226
AAEL014629	Q16FU6	hypothetical protein [Source:VB External Description;Acc:AAEL014629]	1.3979e-07	-1.69888	-0.76458	0.685003	-1.04289	-0.0605879	Dummy_7	45505239	45505861	AAEL014629	AAEL014629
AAEL014628	Q16FU9	conserved hypothetical protein [Source:VB External Description;Acc:AAEL014628]	0.908531	-1.02314	-0.0330024	0.0468482	-1.43911	-0.525176	Dummy_7	45359912	45365380	AAEL014628	AAEL014628
AAEL014627	Q16FV1	short-chain dehydrogenase [Source:VB External Description;Acc:AAEL014627]	2.58491e-07	-1.51164	-0.596116	4.80473e-05	-1.38063	-0.465326	Dummy_6	23452333	23476428	AAEL014627	AAEL014627	GO:0003674|GO:0008150|GO:0008152|GO:0016491|GO:0055114
AAEL014625		hypothetical protein [Source:VB External Description;Acc:AAEL014625]	3.56268e-06	-1.37405	-0.458434	0.520981	-1.04729	-0.066659	Dummy_6	63103946	63110870	AAEL014625	AAEL014625
AAEL014624	Q16FV3|Q16LT9	conserved hypothetical protein [Source:VB External Description;Acc:AAEL014624]	2.47024e-09	2.49568	1.31943	8.24745e-11	-8.58257	-3.10141	Dummy_6	63144225	63172312	AAEL014624	AAEL014624
AAEL014623	Q16FV2	hypothetical protein [Source:VB External Description;Acc:AAEL014623]	2.00153e-10	2.52962	1.33892	0.620791	-1.11485	-0.156847	Dummy_6	63185120	63185612	AAEL014623	AAEL014623
AAEL014622	Q16FV5	conserved hypothetical protein [Source:VB External Description;Acc:AAEL014622]	0.217509	1.44513	0.531199	0.133827	-1.7401	-0.799171	Dummy_6	14786605	14787420	AAEL014622	AAEL014622
AAEL014621	Q16FV6	hypothetical protein [Source:VB External Description;Acc:AAEL014621]	0.945314	-1.01854	-0.0265017	0.180351	-1.39456	-0.479807	Dummy_6	14759197	14760593	AAEL014621	AAEL014621	GO:0003674|GO:0003677|GO:0004842|GO:0005515|GO:0005575|GO:0005622|GO:0005623|GO:0006351|GO:0006464|GO:0008150|GO:0008270|GO:0009058|GO:0016567|GO:0016874|GO:0034641|GO:0043167|GO:0043234|GO:0046872|GO:0071797
AAEL014620	Q16FV7	hypothetical protein [Source:VB External Description;Acc:AAEL014620]	6.01802e-11	1.16467	0.21992	2.09516e-12	1.17734	0.235533	Dummy_8	40477355	40491733	AAEL014620	AAEL014620
AAEL014619	Q16FW6	cytochrome P450 [Source:VB External Description;Acc:AAEL014619]	0.00412134	1.17381	0.231197	3.10785e-16	1.50569	0.590422	Dummy_8	22536599	22538354	AAEL014619	AAEL014619	GO:0003674|GO:0004497|GO:0005506|GO:0008150|GO:0016491|GO:0016705|GO:0020037|GO:0043167|GO:0046872|GO:0055114
AAEL014618	Q16FW1	cytochrome P450 [Source:VB External Description;Acc:AAEL014618]	0.0913338	-1.2442	-0.315215	0.156703	-1.19981	-0.262812	Dummy_8	22564306	22566041	AAEL014618	AAEL014618	GO:0003674|GO:0004497|GO:0005506|GO:0008150|GO:0016491|GO:0016705|GO:0020037|GO:0043167|GO:0046872|GO:0055114
AAEL014617	F8UVW6|Q16FX2	cytochrome P450 [Source:VB Community Annotation;Acc:AAEL014617]	0.0713108	-1.10143	-0.139373	1.56443e-06	-1.28662	-0.363582	Dummy_8	22468609	22470282	AAEL014617	CYP9J28	GO:0003674|GO:0004497|GO:0005506|GO:0008150|GO:0016491|GO:0016705|GO:0020037|GO:0043167|GO:0046872|GO:0055114
AAEL014616	Q16FV8	cytochrome P450 [Source:VB Community Annotation;Acc:AAEL014616]	0.0105127	-1.08243	-0.114267	2.275e-11	-1.22599	-0.293945	Dummy_8	22621723	22623395	AAEL014616	CYP9J27	GO:0003674|GO:0004497|GO:0005506|GO:0008150|GO:0016491|GO:0016705|GO:0020037|GO:0043167|GO:0046872|GO:0055114
AAEL014615	Q16FW7	cytochrome P450 [Source:VB Community Annotation;Acc:AAEL014615]	1.43464e-07	-1.85957	-0.894973	2.09297e-06	-1.7396	-0.798754	Dummy_8	22522684	22524345	AAEL014615	CYP9J23	GO:0003674|GO:0004497|GO:0005506|GO:0008150|GO:0016491|GO:0016705|GO:0020037|GO:0043167|GO:0046872|GO:0055114
AAEL014614	F8UVW2|Q16FW0	cytochrome P450 [Source:VB External Description;Acc:AAEL014614]	1.0742e-41	1.5478	0.630222	0	1.65672	0.728329	Dummy_8	22572809	22574914	AAEL014614	AAEL014614	GO:0003674|GO:0004497|GO:0005506|GO:0008150|GO:0016491|GO:0016705|GO:0020037|GO:0043167|GO:0046872|GO:0055114
AAEL014613	F8UVW4|Q16FW9	cytochrome P450 [Source:VB Community Annotation;Acc:AAEL014613]	1.30668e-05	-1.21757	-0.284007	8.95204e-13	-1.3875	-0.472485	Dummy_8	22509680	22511366	AAEL014613	CYP9J24	GO:0003674|GO:0004497|GO:0005506|GO:0008150|GO:0016491|GO:0016705|GO:0020037|GO:0043167|GO:0046872|GO:0055114
AAEL014612	Q16FW5	cytochrome P450 [Source:VB External Description;Acc:AAEL014612]	0	-2.39579	-1.2605	0	-2.36201	-1.24002	Dummy_8	22541947	22543580	AAEL014612	AAEL014612	GO:0003674|GO:0004497|GO:0005506|GO:0008150|GO:0016491|GO:0016705|GO:0020037|GO:0043167|GO:0046872|GO:0055114
AAEL014611	Q16FW2	cytochrome P450 [Source:VB External Description;Acc:AAEL014611]	0.00118576	-1.33268	-0.41433	5.90524e-09	-1.7055	-0.770194	Dummy_8	22562353	22564214	AAEL014611	AAEL014611	GO:0003674|GO:0004497|GO:0005506|GO:0008150|GO:0016491|GO:0016705|GO:0020037|GO:0043167|GO:0046872|GO:0055114
AAEL014610	Q16FX3	cytochrome P450 [Source:VB Community Annotation;Acc:AAEL014610]	0.735486	-1.03501	-0.0496388	0.1723	-1.13562	-0.183481	Dummy_8	22449407	22451083	AAEL014610	CYP9J29	GO:0003674|GO:0004497|GO:0005506|GO:0008150|GO:0016491|GO:0016705|GO:0020037|GO:0043167|GO:0046872|GO:0055114
AAEL014609	F8UVW5|Q16FX0	cytochrome P450 [Source:VB Community Annotation;Acc:AAEL014609]	0.000808823	-1.06089	-0.085269	0	-1.76229	-0.81745	Dummy_8	22486012	22487676	AAEL014609	CYP9J26	GO:0003674|GO:0004497|GO:0005506|GO:0008150|GO:0016491|GO:0016705|GO:0020037|GO:0043167|GO:0046872|GO:0055114
AAEL014608	Q16FW3	cytochrome P450 [Source:VB External Description;Acc:AAEL014608]	0	-1.39644	-0.481751	5.42865e-05	-1.16595	-0.221507	Dummy_8	22557672	22559425	AAEL014608	AAEL014608	GO:0003674|GO:0004497|GO:0005506|GO:0008150|GO:0016491|GO:0016705|GO:0020037|GO:0043167|GO:0046872|GO:0055114
AAEL014607	Q16FX1	cytochrome P450 [Source:VB External Description;Acc:AAEL014607]	1.99986e-25	1.26205	0.335766	8.84488e-08	1.1342	0.181681	Dummy_8	22483709	22485501	AAEL014607	AAEL014607	GO:0003674|GO:0004497|GO:0005506|GO:0008150|GO:0016491|GO:0016705|GO:0020037|GO:0043167|GO:0046872|GO:0055114
AAEL014606	Q16FW8	cytochrome P450 [Source:VB Community Annotation;Acc:AAEL014606]	0.00102298	-1.15005	-0.201692	0.0013247	-1.14632	-0.197007	Dummy_8	22512431	22515203	AAEL014606	CYP9J7	GO:0003674|GO:0004497|GO:0005506|GO:0008150|GO:0016491|GO:0016705|GO:0020037|GO:0043167|GO:0046872|GO:0055114
AAEL014605	Q16FV9	cytochrome P450 [Source:VB External Description;Acc:AAEL014605]	0	1.62773	0.702861	0	1.83898	0.878906	Dummy_8	22590280	22592044	AAEL014605	AAEL014605	GO:0003674|GO:0004497|GO:0005506|GO:0008150|GO:0016491|GO:0016705|GO:0020037|GO:0043167|GO:0046872|GO:0055114
AAEL014604	Q16FW4	cytochrome P450 [Source:VB External Description;Acc:AAEL014604]	5.29457e-06	-1.67015	-0.73998	3.33931e-12	-2.31385	-1.21029	Dummy_8	22546693	22548371	AAEL014604	AAEL014604	GO:0003674|GO:0004497|GO:0005506|GO:0008150|GO:0016491|GO:0016705|GO:0020037|GO:0043167|GO:0046872|GO:0055114
AAEL014603	Q16FX4	cytochrome P450 [Source:VB Community Annotation;Acc:AAEL014603]	0.00102672	-1.17526	-0.232977	0.00311875	-1.15654	-0.209809	Dummy_8	22439388	22441360	AAEL014603	CYP9J30	GO:0003674|GO:0004497|GO:0005506|GO:0008150|GO:0016491|GO:0016705|GO:0020037|GO:0043167|GO:0046872|GO:0055114
AAEL014601	Q16FX5	alkaline phosphatase [Source:VB External Description;Acc:AAEL014601]	0.00131231	1.58178	0.661549	2.8396e-05	1.77155	0.825016	Dummy_9	30681095	30704113	AAEL014601	AAEL014601	GO:0003674|GO:0003824|GO:0008150|GO:0008152|GO:0016311|GO:0016791
AAEL014600	Q16FX9	4-hydroxyphenylpyruvate dioxygenase [Source:VB External Description;Acc:AAEL014600]	0	-1.45279	-0.538825	0	-1.85213	-0.889189	Dummy_8	77027234	77034425	AAEL014600	AAEL014600	GO:0003674|GO:0003868|GO:0006520|GO:0008150|GO:0009072|GO:0016491|GO:0016701|GO:0043167|GO:0044281|GO:0046872|GO:0055114
AAEL014599	Q16FX8	hypothetical protein [Source:VB External Description;Acc:AAEL014599]	0.177229	-1.09139	-0.126163	0.00044918	-1.24591	-0.317204	Dummy_8	77034584	77051214	AAEL014599	AAEL014599
AAEL014598		huntingtin interacting protein [Source:VB External Description;Acc:AAEL014598]	1.50946e-18	1.39351	0.478725	0.0355434	1.0944	0.130136	Dummy_8	77067593	77096934	AAEL014598	AAEL014598	GO:0003674|GO:0005543|GO:0008289|GO:0043167
AAEL014597	Q16FY0	plexin b [Source:VB External Description;Acc:AAEL014597]	3.92674e-05	-1.34659	-0.429315	5.0998e-12	-1.67771	-0.746497	Dummy_10	75627672	75641773	AAEL014597	AAEL014597	GO:0003674|GO:0005096|GO:0005575|GO:0005622|GO:0005623|GO:0007165|GO:0008150|GO:0030234|GO:0043547|GO:0051056
AAEL014596	Q16FY1	hypothetical protein [Source:VB External Description;Acc:AAEL014596]	0.00122452	-2.08991	-1.06344	0.0520148	-1.52292	-0.606838	Dummy_10	75618202	75619427	AAEL014596	AAEL014596	GO:0005575|GO:0016020|GO:0016021
AAEL014595	Q16FY2	conserved hypothetical protein [Source:VB External Description;Acc:AAEL014595]	0.854811	-1.06288	-0.0879788	0.0550412	1.60346	0.681186	Dummy_11	39342420	39403960	AAEL014595	AAEL014595	GO:0003674|GO:0003824|GO:0004252|GO:0006508|GO:0008150|GO:0008233
AAEL014594	Q16FY4	cytochrome P450 [Source:VB Community Annotation;Acc:AAEL014594]	7.21261e-11	-1.18033	-0.239188	2.17064e-15	-1.22562	-0.293514	Dummy_12	85821208	85875462	AAEL014594	CYP301A1	GO:0003674|GO:0004497|GO:0005506|GO:0008150|GO:0016491|GO:0016705|GO:0020037|GO:0043167|GO:0046872|GO:0055114
AAEL014593	Q16FY5	odorant-binding protein 50c, putative [Source:VB External Description;Acc:AAEL014593]	0.524044	-1.38986	-0.474937	0.468881	1.3589	0.442442	Dummy_12	85820471	85821024	AAEL014593	AAEL014593
AAEL014592		frazzled protein [Source:VB External Description;Acc:AAEL014592]	0.000158032	-1.19188	-0.253235	0	-1.72931	-0.790194	Dummy_12	85941436	85977745	AAEL014592	AAEL014592	GO:0003674|GO:0005515|GO:0005575|GO:0016021
AAEL014591	Q16FY6	filamin, putative [Source:VB External Description;Acc:AAEL014591]	8.30396e-27	1.76485	0.819543	0.510182	-1.04831	-0.0680599	Dummy_11	90848223	90852744	AAEL014591	AAEL014591	GO:0003674|GO:0005515
AAEL014589	Q16FY8	reticulocalbin [Source:VB External Description;Acc:AAEL014589]	0.548316	1.07626	0.10603	0.356375	-1.11917	-0.16243	Dummy_7	91083536	91084951	AAEL014589	AAEL014589	GO:0003674|GO:0005509|GO:0043167
AAEL014585	Q16FZ3	conserved hypothetical protein [Source:VB External Description;Acc:AAEL014585]	0.733743	1.05949	0.0833755	0.291765	1.17136	0.228184	Dummy_10	40130422	40131423	AAEL014585	AAEL014585	GO:0003674|GO:0005515
AAEL014584	Q16FZ0	transcription factor IIIA, putative [Source:VB External Description;Acc:AAEL014584]	0.796297	1.11507	0.157134	0.207112	1.53932	0.622293	Dummy_10	40208594	40210106	AAEL014584	AAEL014584	GO:0003674|GO:0003676|GO:0043167|GO:0046872
AAEL014583	Q16FZ1|Q1HRM9	60S acidic ribosomal protein P2 [Source:VB External Description;Acc:AAEL014583]	0	-1.18169	-0.240854	0	1.15835	0.212069	Dummy_10	40196920	40198040	AAEL014583	AAEL014583	GO:0003674|GO:0003735|GO:0005198|GO:0005575|GO:0005622|GO:0005623|GO:0005737|GO:0005840|GO:0006412|GO:0006414|GO:0008150|GO:0009058|GO:0030529|GO:0043226
AAEL014582	Q16FY9	step ii splicing factor slu7 [Source:VB External Description;Acc:AAEL014582]	0.0080925	1.19697	0.259385	0.314513	1.07675	0.106689	Dummy_10	40230716	40233657	AAEL014582	AAEL014582	GO:0003674|GO:0003676|GO:0008270|GO:0043167
AAEL014580	Q16FZ4	gamma glutamyl transpeptidases [Source:VB External Description;Acc:AAEL014580]	4.19473e-07	1.81813	0.862455	1.19708e-33	3.30174	1.72323	Dummy_10	96292991	96293889	AAEL014580	AAEL014580	GO:0003674|GO:0003840|GO:0006520|GO:0006749|GO:0006790|GO:0008150|GO:0016746|GO:0034641|GO:0044281
AAEL014578	Q16FZ7	ssm4 protein [Source:VB External Description;Acc:AAEL014578]	0.122443	1.08686	0.120162	0.643401	-1.02774	-0.0394754	Dummy_11	39290815	39293392	AAEL014578	AAEL014578
AAEL014577	Q16FZ8	conserved hypothetical protein [Source:VB External Description;Acc:AAEL014577]	0.0329424	-1.7011	-0.766466	0.0875387	-1.51681	-0.601037	Dummy_11	39278341	39288938	AAEL014577	AAEL014577
AAEL014576	Q16FZ9	conserved hypothetical protein [Source:VB External Description;Acc:AAEL014576]	0.977176	-1.0034	-0.00489807	0.0457871	1.19806	0.260696	Dummy_11	39268949	39277798	AAEL014576	AAEL014576
AAEL014575	Q16G03	p15-2a protein, putative [Source:VB External Description;Acc:AAEL014575]	0.0140048	-1.15723	-0.210678	0.000680856	-1.22176	-0.288963	Dummy_12	26083890	26084152	AAEL014575	AAEL014575
AAEL014574	Q16G01	hypothetical protein [Source:VB External Description;Acc:AAEL014574]	6.48645e-05	-1.45718	-0.543177	0.00276087	-1.32233	-0.403079	Dummy_12	26164441	26171901	AAEL014574	AAEL014574
AAEL014573	Q16G02	conserved hypothetical protein [Source:VB External Description;Acc:AAEL014573]	0.854507	-1.01351	-0.0193577	0.390221	1.05632	0.0790491	Dummy_12	26125272	26128839	AAEL014573	AAEL014573
AAEL014572	Q16G00	tetraspanin 97e [Source:VB External Description;Acc:AAEL014572]	0.0457829	1.31129	0.390988	0.0242997	-1.42283	-0.508764	Dummy_12	26191379	26218586	AAEL014572	AAEL014572	GO:0005575|GO:0016020|GO:0016021
AAEL014570	Q16G08	oviductin [Source:VB External Description;Acc:AAEL014570]	0.921504	-1.00968	-0.0138988	2.97478e-12	-1.87576	-0.907478	Dummy_12	85611307	85676159	AAEL014570	AAEL014570	GO:0003674|GO:0003824|GO:0004252|GO:0006508|GO:0008150|GO:0008233|GO:0008236|GO:0016787
AAEL014569		guanylate cyclase [Source:VB External Description;Acc:AAEL014569]	5.35461e-05	-1.63284	-0.707382	0.000193864	-1.56785	-0.648786	Dummy_12	85762391	85796936	AAEL014569	AAEL014569	GO:0003674|GO:0004383|GO:0006182|GO:0007165|GO:0008150|GO:0009058|GO:0009190|GO:0016829|GO:0016849|GO:0020037|GO:0034641|GO:0035556|GO:0044281
AAEL014568	Q16G05	hypothetical protein [Source:VB External Description;Acc:AAEL014568]	0.500306	1.16202	0.216635	6.2134e-09	-6.57758	-2.71756	Dummy_12	85723316	85726137	AAEL014568	AAEL014568	GO:0003674|GO:0003824|GO:0004252|GO:0006508|GO:0008150|GO:0008233
AAEL014567	Q16G07	oviductin [Source:VB External Description;Acc:AAEL014567]	1.09041e-14	2.84469	1.50827	2.17064e-15	-16.7437	-4.06555	Dummy_12	85676168	85677600	AAEL014567	AAEL014567	GO:0003674|GO:0003824|GO:0004252|GO:0006508|GO:0008150|GO:0008233|GO:0008236|GO:0016787
AAEL014566	Q1DH67	wingless [Source:VB External Description;Acc:AAEL014566]	0.354361	1.0888	0.122736	0.231419	-1.11854	-0.161623	Dummy_1	83625787	83708603	AAEL014566	AAEL014566	GO:0003674|GO:0005102|GO:0005575|GO:0005576|GO:0005578|GO:0007165|GO:0007275|GO:0008150|GO:0016055
AAEL014565	Q1DH66	hypothetical protein [Source:VB External Description;Acc:AAEL014565]	0.03279	-5.72959	-2.51843	0.7729	-1.26737	-0.341842	Dummy_1	83668902	83669154	AAEL014565	AAEL014565
AAEL014564	Q1DH65	conserved hypothetical protein [Source:VB External Description;Acc:AAEL014564]	0.000181626	-1.24309	-0.313936	0	-1.68259	-0.75068	Dummy_1	83726974	83755638	AAEL014564	AAEL014564	GO:0003674|GO:0005543|GO:0008289|GO:0043167|GO:0046872
AAEL014562	Q1HRI6	60S ribosomal protein L12 [Source:VB External Description;Acc:AAEL014562]	0	-1.22481	-0.292554	5.38517e-06	-1.04039	-0.0571232	Dummy_1	83763568	83770793	AAEL014562	AAEL014562	GO:0003674|GO:0003735|GO:0005198|GO:0005575|GO:0005622|GO:0005623|GO:0005737|GO:0005840|GO:0006412|GO:0008150|GO:0009058|GO:0030529|GO:0043226
AAEL014559		conserved hypothetical protein [Source:VB External Description;Acc:AAEL014559]	1.9589e-07	-1.24791	-0.319513	0	-1.68731	-0.754729	Dummy_3	530132	578148	AAEL014559	AAEL014559
AAEL014558	Q16G09|Q16G10	conserved hypothetical protein [Source:VB External Description;Acc:AAEL014558]	0	-1.53773	-0.620806	3.06307e-12	-1.34923	-0.432141	Dummy_3	650320	693266	AAEL014558	AAEL014558
AAEL014557	Q16G14	homeobox protein cdx [Source:VB External Description;Acc:AAEL014557]	3.78041e-05	-1.16119	-0.215607	1.42699e-06	-1.19096	-0.25213	Dummy_2	77895220	77947571	AAEL014557	AAEL014557	GO:0001071|GO:0003674|GO:0003677|GO:0003700|GO:0005575|GO:0005622|GO:0005623|GO:0005634|GO:0006355|GO:0008150|GO:0043226|GO:0043565
AAEL014555	Q16G15	Ump1p protein, putative [Source:VB External Description;Acc:AAEL014555]	6.02238e-05	-1.36774	-0.451792	0.000160873	-1.34182	-0.424195	Dummy_2	77848373	77849117	AAEL014555	AAEL014555
AAEL014554	Q16G18	hypothetical protein [Source:VB External Description;Acc:AAEL014554]	0.127629	-1.27685	-0.352584	0.337171	1.15232	0.204537	Dummy_4	98891039	98892449	AAEL014554	AAEL014554	GO:0003674|GO:0003676|GO:0005575|GO:0005622|GO:0005623|GO:0005634|GO:0008270|GO:0043167|GO:0043226|GO:0046872
AAEL014553	Q16G20	triacylglycerol lipase, pancreatic [Source:VB External Description;Acc:AAEL014553]	9.54563e-05	-1.66551	-0.735961	1.74456e-21	2.34753	1.23114	Dummy_4	7618001	7634850	AAEL014553	AAEL014553	GO:0003674|GO:0003824|GO:0004806|GO:0005515|GO:0005575|GO:0005576|GO:0006629|GO:0008150|GO:0016787
AAEL014552	Q16G21	Glutamate receptor binding protein, putative [Source:VB External Description;Acc:AAEL014552]	0.329874	-1.10292	-0.141333	1.18577e-05	-1.5438	-0.626488	Dummy_4	7579897	7588667	AAEL014552	AAEL014552	GO:0003674|GO:0005515
AAEL014551	Q16G19	triacylglycerol lipase, pancreatic [Source:VB External Description;Acc:AAEL014551]	0.0333816	-1.18548	-0.245465	0.759018	1.02621	0.0373297	Dummy_4	7645473	7647425	AAEL014551	AAEL014551	GO:0003674|GO:0003824|GO:0004806|GO:0005575|GO:0005576|GO:0006629|GO:0008150|GO:0016787
AAEL014550	Q16G22	homeobox protein pknox1 [Source:VB External Description;Acc:AAEL014550]	0.00342955	1.61325	0.689972	0.000411857	1.74825	0.805909	Dummy_3	61391548	61415498	AAEL014550	AAEL014550	GO:0001071|GO:0003674|GO:0003677|GO:0003700|GO:0005575|GO:0005622|GO:0005623|GO:0005634|GO:0006355|GO:0008150|GO:0043226|GO:0043565
AAEL014549	Q16G25	conserved hypothetical protein [Source:VB External Description;Acc:AAEL014549]	0.00464071	-1.13053	-0.176997	2.67303e-05	-1.19799	-0.260611	Dummy_3	61303886	61304878	AAEL014549	AAEL014549
AAEL014548	Q16G24	Thioredoxin Peroxidase. [Source:VB Community Annotation;Acc:AAEL014548]	0.00160303	1.11081	0.151614	0.0015568	-1.11742	-0.160173	Dummy_3	61317505	61336564	AAEL014548	TPX3	GO:0003674|GO:0008150|GO:0016209|GO:0016491|GO:0051920|GO:0055114
AAEL014546	Q16G23	conserved hypothetical protein [Source:VB External Description;Acc:AAEL014546]	4.3843e-08	1.09022	0.124616	0	1.56128	0.642731	Dummy_3	61339471	61379744	AAEL014546	AAEL014546
AAEL014545	Q16G26	unkempt protein [Source:VB External Description;Acc:AAEL014545]	1.77747e-20	1.55503	0.636939	2.48225e-08	1.32564	0.406684	Dummy_3	61270368	61290337	AAEL014545	AAEL014545	GO:0003674|GO:0005515|GO:0008270|GO:0043167|GO:0046872
AAEL014544	Q16G28	prophenoloxidase [Source:VB Community Annotation;Acc:AAEL014544]	6.05704e-12	1.49648	0.58157	0	-2.26835	-1.18164	Dummy_1	35842127	35918088	AAEL014544	PPO6	GO:0003674|GO:0008150|GO:0008152|GO:0016491|GO:0055114
AAEL014543	Q16G33	maltose phosphorylase [Source:VB External Description;Acc:AAEL014543]	0	2.44109	1.28753	0	3.18615	1.67181	Dummy_1	59259961	59262494	AAEL014543	AAEL014543	GO:0003674|GO:0003824|GO:0005975|GO:0008150
AAEL014542	Q16G30	hypothetical protein [Source:VB External Description;Acc:AAEL014542]	0.237561	-1.30918	-0.38866	0.87778	-1.03659	-0.0518484	Dummy_1	59328219	59328440	AAEL014542	AAEL014542
AAEL014541	Q16G35	maltose phosphorylase [Source:VB External Description;Acc:AAEL014541]	0	2.99906	1.58451	0	3.08021	1.62303	Dummy_1	59213349	59216082	AAEL014541	AAEL014541	GO:0003674|GO:0003824|GO:0005975|GO:0008150
AAEL014540		hypoxia associated factor [Source:VB External Description;Acc:AAEL014540]	0.0211611	1.28942	0.36672	0.548866	1.0775	0.107688	Dummy_1	59265627	59281375	AAEL014540	AAEL014540
AAEL014539	Q16G34	maltose phosphorylase [Source:VB External Description;Acc:AAEL014539]	0.000697815	1.46681	0.552686	5.77387e-06	1.63399	0.708397	Dummy_1	59231738	59250273	AAEL014539	AAEL014539	GO:0003674|GO:0003824|GO:0005975|GO:0008150
AAEL014537	Q16G36	maltose phosphorylase [Source:VB External Description;Acc:AAEL014537]	0.0686959	-1.41988	-0.505773	3.10317e-06	-2.7163	-1.44164	Dummy_1	59170091	59189180	AAEL014537	AAEL014537	GO:0003674|GO:0003824|GO:0005975|GO:0008150
AAEL014536	Q16G31	embryonic ectoderm development protein [Source:VB External Description;Acc:AAEL014536]	1.78626e-07	-1.49264	-0.577868	1.08007e-11	-1.70768	-0.772035	Dummy_1	59292829	59309269	AAEL014536	AAEL014536	GO:0003674|GO:0005515
AAEL014535	Q16G39	conserved hypothetical protein [Source:VB External Description;Acc:AAEL014535]	0.00051652	9.03206	3.17506	0.00123606	8.2097	3.03733	Dummy_1	3724463	3756055	AAEL014535	AAEL014535	GO:0007165|GO:0008150|GO:0035556
AAEL014534	Q16G37|Q16J27	conserved hypothetical protein [Source:VB External Description;Acc:AAEL014534]	4.73602e-05	-1.28202	-0.358424	4.95749e-08	-1.39964	-0.48506	Dummy_1	3774556	3788943	AAEL014534	AAEL014534	GO:0003674|GO:0005515
AAEL014533	Q16G38|Q16J26	conserved hypothetical protein [Source:VB External Description;Acc:AAEL014533]	0.000229572	1.4566	0.542603	3.36068e-06	1.58272	0.66241	Dummy_1	3758260	3770111	AAEL014533	AAEL014533	GO:0003674|GO:0005515
AAEL014531	Q16G40	arsenite inducuble RNA associated protein aip-1 [Source:VB External Description;Acc:AAEL014531]	3.72059e-07	1.51297	0.597379	1.64588e-11	1.69547	0.761688	Dummy_1	20085230	20087103	AAEL014531	AAEL014531	GO:0003674|GO:0008270|GO:0043167|GO:0046872
AAEL014530	Q16G42	hypothetical protein [Source:VB External Description;Acc:AAEL014530]	0	-1.52546	-0.609247	0	-1.33758	-0.419625	Dummy_2	23373201	23385746	AAEL014530	AAEL014530	GO:0003674|GO:0004689|GO:0005516|GO:0005524|GO:0005575|GO:0005622|GO:0005623|GO:0005737|GO:0005964|GO:0005975|GO:0005978|GO:0006091|GO:0006464|GO:0006468|GO:0008150|GO:0009058|GO:0016301|GO:0043167|GO:0043234
AAEL014529	Q16G44	conserved hypothetical protein [Source:VB External Description;Acc:AAEL014529]	9.67227e-06	1.09316	0.128502	4.01637e-36	1.2653	0.339485	Dummy_2	39683387	39698543	AAEL014529	AAEL014529	GO:0006810|GO:0008150|GO:0046907
AAEL014528	Q16G43	nuclear protein skip [Source:VB External Description;Acc:AAEL014528]	0.404946	-1.02408	-0.0343246	0.961268	-1.00147	-0.00212574	Dummy_2	39705113	39724824	AAEL014528	AAEL014528	GO:0000398|GO:0005575|GO:0005622|GO:0005623|GO:0005634|GO:0005681|GO:0006397|GO:0008150|GO:0034641|GO:0043226
AAEL014527	Q16G46	potassium-dependent sodium-calcium exchanger, putative [Source:VB External Description;Acc:AAEL014527]	6.30486e-11	-1.24014	-0.310499	0.000200274	-1.13064	-0.177145	Dummy_2	39633446	39639689	AAEL014527	AAEL014527	GO:0005575|GO:0006810|GO:0008150|GO:0016020|GO:0016021|GO:0055085
AAEL014526	Q16G45	sideroflexin 1,2,3 [Source:VB External Description;Acc:AAEL014526]	0.0746526	-1.06832	-0.0953455	0.933816	-1.00347	-0.00500393	Dummy_2	39673375	39674396	AAEL014526	AAEL014526	GO:0003674|GO:0005575|GO:0006810|GO:0006812|GO:0008150|GO:0008324|GO:0016020|GO:0022857|GO:0055085
AAEL014525	Q16G50	conserved hypothetical protein [Source:VB External Description;Acc:AAEL014525]	0.521965	-1.28556	-0.362401	0.01178	-3.05317	-1.61031	Dummy_2	3635415	3636395	AAEL014525	AAEL014525
AAEL014524	Q16G49	DNA replication licensing factor MCM4 [Source:VB External Description;Acc:AAEL014524]	3.75435e-08	-9.9645	-3.3168	1.28993e-09	-19.4891	-4.2846	Dummy_2	3660386	3664616	AAEL014524	AAEL014524	GO:0000166|GO:0003674|GO:0003677|GO:0003678|GO:0004386|GO:0005524|GO:0005575|GO:0006259|GO:0006260|GO:0006270|GO:0008150|GO:0009058|GO:0017111|GO:0032508|GO:0034641|GO:0042555|GO:0043167|GO:0043234
AAEL014523	Q16G47	neuroendocrine convertase [Source:VB External Description;Acc:AAEL014523]	1.30262e-06	-1.23994	-0.31027	1.05104e-05	-1.21644	-0.282667	Dummy_2	3776331	3808809	AAEL014523	AAEL014523	GO:0003674|GO:0004252|GO:0006508|GO:0008150|GO:0008233|GO:0008236|GO:0016787
AAEL014522	Q16G48	hypothetical protein [Source:VB External Description;Acc:AAEL014522]	0.0153535	-1.40659	-0.492206	0.213536	-1.19012	-0.251103	Dummy_2	3708213	3723609	AAEL014522	AAEL014522
AAEL014520	Q16G53	follistatin [Source:VB External Description;Acc:AAEL014520]	0	3.12826	1.64536	0	-11.8837	-3.57091	Dummy_6	98108992	98119684	AAEL014520	AAEL014520	GO:0003674|GO:0005515
AAEL014519	Q16G52	cbl-d [Source:VB External Description;Acc:AAEL014519]	0.340364	-1.11861	-0.161703	0.269397	-1.13583	-0.183743	Dummy_6	98137027	98137596	AAEL014519	AAEL014519	GO:0001784|GO:0003674|GO:0004842|GO:0004871|GO:0005509|GO:0005575|GO:0005622|GO:0005623|GO:0005634|GO:0006464|GO:0007165|GO:0007166|GO:0008150|GO:0016567|GO:0016874|GO:0023051|GO:0043167|GO:0043226
AAEL014518	Q16G54	conserved hypothetical protein [Source:VB External Description;Acc:AAEL014518]	0.625653	1.09328	0.128663	0.982554	1.00405	0.0058341	Dummy_8	37495474	37496821	AAEL014518	AAEL014518
AAEL014515	Q16G56	metalloproteinase, putative [Source:VB External Description;Acc:AAEL014515]	0.339465	-1.5442	-0.626859	0.138719	1.65828	0.729685	Dummy_8	37347630	37348556	AAEL014515	AAEL014515	GO:0003674|GO:0004222|GO:0006508|GO:0008150|GO:0008233|GO:0008237|GO:0008270|GO:0016787|GO:0043167|GO:0046872
AAEL014514	Q16G58	metalloproteinase, putative [Source:VB External Description;Acc:AAEL014514]	0	-2.4667	-1.30258	0	-4.82452	-2.27038	Dummy_8	37312419	37319379	AAEL014514	AAEL014514	GO:0003674|GO:0004222|GO:0006508|GO:0008150|GO:0008233|GO:0008237|GO:0008270|GO:0016787|GO:0043167|GO:0046872
AAEL014513	Q16G59	conserved hypothetical protein [Source:VB External Description;Acc:AAEL014513]	0.868912	1.13341	0.180669	0.27029	1.89039	0.918685	Dummy_6	14463018	14489503	AAEL014513	AAEL014513	GO:0003674|GO:0005575|GO:0005622|GO:0005623|GO:0005634|GO:0006355|GO:0008150|GO:0016746|GO:0016747|GO:0043226
AAEL014512		tyrosine-protein kinase fps85d [Source:VB External Description;Acc:AAEL014512]	0	-1.34626	-0.428959	0	-1.36257	-0.446328	Dummy_5	77200570	77234420	AAEL014512	AAEL014512	GO:0003674|GO:0004672|GO:0004713|GO:0005515|GO:0005524|GO:0006464|GO:0006468|GO:0008150|GO:0016301|GO:0016772|GO:0043167
AAEL014511	Q16G60	predicted protein [Source:VB External Description;Acc:AAEL014511]	0.981404	-1.00468	-0.00673914	0.691044	1.06961	0.0970845	Dummy_5	77243629	77249680	AAEL014511	AAEL014511
AAEL014510	Q16G62	sprouty [Source:VB External Description;Acc:AAEL014510]	0.000528238	-1.15298	-0.205367	0	-1.63278	-0.707332	Dummy_6	23113811	23142286	AAEL014510	AAEL014510	GO:0005575|GO:0007275|GO:0008150|GO:0009966|GO:0016020
AAEL014509	Q16G65	zinc finger protein [Source:VB External Description;Acc:AAEL014509]	0.0492947	1.21484	0.280765	0.670737	1.04872	0.0686264	Dummy_9	84463304	84489906	AAEL014509	AAEL014509	GO:0003674|GO:0003676|GO:0043167|GO:0046872
AAEL014508	Q16G63	conserved hypothetical protein [Source:VB External Description;Acc:AAEL014508]	0.797415	1.0167	0.0238953	9.4365e-12	1.38889	0.473937	Dummy_9	84565788	84582623	AAEL014508	AAEL014508	GO:0003674|GO:0005515
AAEL014507	Q16G66	peptide n-glycanase (pngase) [Source:VB External Description;Acc:AAEL014507]	0.974973	1.00221	0.00319004	0.252876	-1.07089	-0.0988169	Dummy_9	84422077	84438521	AAEL014507	AAEL014507	GO:0003674|GO:0005515|GO:0005575|GO:0005622|GO:0005623|GO:0005737|GO:0006516|GO:0008150|GO:0009056
AAEL014506		conserved hypothetical protein [Source:VB External Description;Acc:AAEL014506]	1.47796e-07	1.07142	0.0995264	0	1.28512	0.361904	Dummy_9	84513083	84554675	AAEL014506	AAEL014506	GO:0000166|GO:0003674|GO:0005524|GO:0016887|GO:0017111|GO:0043167
AAEL014505	Q1HR55	succinate dehydrogenase, putative [Source:VB External Description;Acc:AAEL014505]	4.46647e-05	-1.17841	-0.236844	4.66245e-09	-1.26667	-0.341045	Dummy_10	40024641	40025956	AAEL014505	AAEL014505	GO:0005575|GO:0005622|GO:0005623|GO:0005737|GO:0005739|GO:0005740|GO:0016021|GO:0043226
AAEL014504	Q16G69|Q16SP8	dual-specificity protein phosphatase, putative [Source:VB External Description;Acc:AAEL014504]	0.2768	1.18145	0.240561	0.0944903	1.27315	0.348402	Dummy_10	40025572	40050805	AAEL014504	AAEL014504	GO:0003674|GO:0004725|GO:0006464|GO:0006470|GO:0008138|GO:0008150|GO:0016311|GO:0016787|GO:0016791|GO:0035335
AAEL014503	Q16G67	conserved hypothetical protein [Source:VB External Description;Acc:AAEL014503]	7.51275e-05	1.66268	0.733513	2.41823e-05	1.70951	0.773579	Dummy_10	40095105	40111657	AAEL014503	AAEL014503	GO:0005575|GO:0005622|GO:0005623|GO:0005634|GO:0005635|GO:0005643|GO:0043226|GO:0043234
AAEL014502	Q16G68	conserved hypothetical protein [Source:VB External Description;Acc:AAEL014502]	4.9448e-19	2.30756	1.20637	6.65834e-14	2.07203	1.05105	Dummy_10	40087153	40092718	AAEL014502	AAEL014502	GO:0005575|GO:0005622|GO:0005623|GO:0005634|GO:0005635|GO:0005643|GO:0043226|GO:0043234
AAEL014501		Mediator of RNA polymerase II transcription subunit 10 (Mediator complex subunit 10) [Source:VB External Description;Acc:AAEL014501]	0.0116082	-1.24692	-0.318373	0.000100285	-1.40719	-0.49282	Dummy_10	40011917	40013818	AAEL014501	AAEL014501	GO:0000988|GO:0001104|GO:0003674|GO:0005575|GO:0005622|GO:0005623|GO:0005634|GO:0005654|GO:0006351|GO:0006355|GO:0006357|GO:0008150|GO:0009058|GO:0016592|GO:0034641|GO:0043226|GO:0043234
AAEL014500	Q16G74|Q16G75	cation chloride cotransporter [Source:VB External Description;Acc:AAEL014500]	0.742108	1.04765	0.0671616	0.214219	-1.1811	-0.240134	Dummy_6	97911534	97957745	AAEL014500	AAEL014500	GO:0005575|GO:0006810|GO:0008150|GO:0016020|GO:0055085
AAEL014499	Q16G73	conserved hypothetical protein [Source:VB External Description;Acc:AAEL014499]	0.263823	1.38643	0.471375	0.000546628	2.2758	1.18637	Dummy_6	97956430	97962985	AAEL014499	AAEL014499	GO:0003674|GO:0003676|GO:0005575|GO:0005622|GO:0005623|GO:0005634|GO:0008270|GO:0043167|GO:0043226|GO:0046872
AAEL014498	Q16G72	conserved hypothetical protein [Source:VB External Description;Acc:AAEL014498]	9.97951e-10	2.78355	1.47693	1.20757e-09	2.77489	1.47243	Dummy_6	97963321	97964079	AAEL014498	AAEL014498	GO:0000178|GO:0003674|GO:0003723|GO:0005575|GO:0005622|GO:0005623|GO:0043234
AAEL014497	Q16G82	hypothetical protein [Source:VB External Description;Acc:AAEL014497]	0.855307	1.02476	0.0352845	0.271166	-1.14429	-0.194449	Dummy_5	82788091	82795841	AAEL014497	AAEL014497
AAEL014495	Q16G76	conserved hypothetical protein [Source:VB External Description;Acc:AAEL014495]	0.415653	1.19082	0.25195	0.496485	1.15747	0.210969	Dummy_5	82919812	82922734	AAEL014495	AAEL014495
AAEL014494	Q16G77	methionine-tRNA synthetase [Source:VB External Description;Acc:AAEL014494]	2.39494e-13	-1.3453	-0.427925	0.409611	-1.03575	-0.0506725	Dummy_5	82901884	82919642	AAEL014494	AAEL014494	GO:0000166|GO:0003674|GO:0004812|GO:0004825|GO:0005524|GO:0005575|GO:0005622|GO:0005623|GO:0005737|GO:0006399|GO:0006412|GO:0006418|GO:0006431|GO:0006520|GO:0008150|GO:0009058|GO:0016874|GO:0034641|GO:0043167|GO:0044281
AAEL014493	Q16G83	aldehyde oxidase [Source:VB External Description;Acc:AAEL014493]	2.78667e-33	1.27918	0.355218	8.22273e-07	1.11411	0.155897	Dummy_5	82760742	82781337	AAEL014493	AAEL014493	GO:0003674|GO:0003824|GO:0004854|GO:0004855|GO:0005506|GO:0008150|GO:0008762|GO:0009055|GO:0016491|GO:0016614|GO:0043167|GO:0043546|GO:0046872|GO:0050660|GO:0051536|GO:0051537|GO:0055114
AAEL014492	Q16G81	conserved hypothetical protein [Source:VB External Description;Acc:AAEL014492]	0.482371	1.04762	0.0671215	0.116269	1.10082	0.138573	Dummy_5	82796681	82797508	AAEL014492	AAEL014492
AAEL014491	A2I883|Q16G79|Q16G80	sin3b [Source:VB External Description;Acc:AAEL014491]	0	-1.32096	-0.401585	0	-1.42558	-0.511553	Dummy_5	82814856	82890452	AAEL014491	AAEL014491	GO:0005575|GO:0005622|GO:0005623|GO:0005634|GO:0006355|GO:0008150|GO:0043226
AAEL014490	Q16G84	conserved hypothetical protein [Source:VB External Description;Acc:AAEL014490]	0.595224	1.0132	0.0189247	0	-1.71925	-0.781775	Dummy_6	23106081	23109367	AAEL014490	AAEL014490
AAEL014489	Q16G85	D-tyrosyl-tRNA(Tyr) deacylase [Source:VB External Description;Acc:AAEL014489]	0.126478	1.16264	0.2174	0.384421	1.09291	0.128172	Dummy_6	23075619	23081148	AAEL014489	AAEL014489	GO:0003674|GO:0005575|GO:0005622|GO:0005623|GO:0005737|GO:0006520|GO:0008150|GO:0009056|GO:0016787|GO:0016788|GO:0019478|GO:0044281
AAEL014488	Q16G87	hypothetical protein [Source:VB External Description;Acc:AAEL014488]	0.78675	1.07265	0.101179	0.305681	-1.29486	-0.372797	Dummy_6	22898906	22909119	AAEL014488	AAEL014488	GO:0007165|GO:0008150
AAEL014487	Q16G86	conserved hypothetical protein [Source:VB External Description;Acc:AAEL014487]	1.75257e-05	1.48654	0.571954	0.159204	1.1586	0.212389	Dummy_6	23023795	23063087	AAEL014487	AAEL014487
AAEL014486		conserved hypothetical protein [Source:VB External Description;Acc:AAEL014486]	2.78867e-13	1.62431	0.699823	0.0140602	1.20331	0.267003	Dummy_2	77596909	77612052	AAEL014486	AAEL014486	GO:0000042|GO:0003674|GO:0005515|GO:0006605|GO:0006810|GO:0008150|GO:0016192
AAEL014484	Q16G90	conserved hypothetical protein [Source:VB External Description;Acc:AAEL014484]	1.84033e-05	-1.33132	-0.412855	0.00856347	-1.1915	-0.252778	Dummy_2	39367782	39368937	AAEL014484	AAEL014484
AAEL014483	Q16G91	conserved hypothetical protein [Source:VB External Description;Acc:AAEL014483]	0.399916	1.13377	0.181129	0.364325	-1.15231	-0.204533	Dummy_2	39345127	39353911	AAEL014483	AAEL014483
AAEL014457	Q16G95	neuronal cell adhesion molecule [Source:VB External Description;Acc:AAEL014457]	0.792472	1.03017	0.0428853	0.00261648	-1.36393	-0.447769	Dummy_1	19707763	19752403	AAEL014457	AAEL014457	GO:0003674|GO:0005515
AAEL014456	Q16G96	hypothetical protein [Source:VB External Description;Acc:AAEL014456]	0	-1.4965	-0.581595	0	-1.63453	-0.708879	Dummy_1	3644419	3684284	AAEL014456	AAEL014456
AAEL014455	Q16G97	hypothetical protein [Source:VB External Description;Acc:AAEL014455]	2.36614e-10	-2.22477	-1.15365	1.53252e-06	-1.79031	-0.840212	Dummy_1	3610737	3612433	AAEL014455	AAEL014455
AAEL014454	Q16G99	hypothetical protein [Source:VB External Description;Acc:AAEL014454]	0.154568	-1.71757	-0.780365	0.0654963	-2.04013	-1.02866	Dummy_1	3536261	3537035	AAEL014454	AAEL014454
AAEL014452	Q16GA1|Q1HQM4	acyl-coa dehydrogenase [Source:VB External Description;Acc:AAEL014452]	0	1.58164	0.661423	0	-1.2823	-0.358738	Dummy_1	3487595	3499445	AAEL014452	AAEL014452	GO:0003674|GO:0003995|GO:0008150|GO:0008152|GO:0016491|GO:0016627|GO:0043167|GO:0050660|GO:0055114
AAEL014451	Q16GA0	hypothetical protein [Source:VB External Description;Acc:AAEL014451]	0.548872	-1.14491	-0.195233	0.0262014	1.48618	0.571609	Dummy_1	3511416	3514464	AAEL014451	AAEL014451
AAEL014450		peptidyl-glycine alpha-amidating monooxygenase [Source:VB External Description;Acc:AAEL014450]	9.26571e-05	1.20984	0.274816	3.12947e-09	1.31967	0.400174	Dummy_5	41546875	41570404	AAEL014450	AAEL014450	GO:0003674|GO:0005515
AAEL014449	Q16GA3	ribose-phosphate pyrophosphokinase 1, [Source:VB External Description;Acc:AAEL014449]	4.09444e-05	-1.96939	-0.977752	1.34844e-06	-2.27684	-1.18703	Dummy_5	41584384	41653418	AAEL014449	AAEL014449	GO:0000287|GO:0003674|GO:0004749|GO:0008150|GO:0009058|GO:0009165|GO:0034641|GO:0043167|GO:0044281
AAEL014448	Q16GA2	conserved hypothetical protein [Source:VB External Description;Acc:AAEL014448]	0.022391	-1.9929	-0.994869	0.0171041	-2.05719	-1.04067	Dummy_5	41697581	41699237	AAEL014448	AAEL014448
AAEL014447	Q16GA5	conserved hypothetical protein [Source:VB External Description;Acc:AAEL014447]	0.882189	1.07525	0.104666	0.12519	-2.27373	-1.18506	Dummy_5	41530831	41531073	AAEL014447	AAEL014447
AAEL014445	Q16GB0	conserved hypothetical protein [Source:VB External Description;Acc:AAEL014445]	0.373998	1.03794	0.0537291	0	-2.70429	-1.43525	Dummy_5	82545936	82567647	AAEL014445	AAEL014445	GO:0003674|GO:0005575|GO:0005576|GO:0006030|GO:0008061|GO:0008150
AAEL014441	Q16GB2	conserved hypothetical protein [Source:VB External Description;Acc:AAEL014441]	3.41843e-14	-1.19975	-0.262733	1.07087e-06	-1.12468	-0.169517	Dummy_11	90772721	90791448	AAEL014441	AAEL014441	GO:0003674|GO:0016772
AAEL014440	Q16GB4	juvenile hormone-inducible protein, putative [Source:VB External Description;Acc:AAEL014440]	0.0131152	1.665	0.735524	0.0606158	1.49298	0.578195	Dummy_11	90728099	90738428	AAEL014440	AAEL014440	GO:0003674|GO:0016772
AAEL014439	Q16GB3	juvenile hormone-inducible protein, putative [Source:VB External Description;Acc:AAEL014439]	0.191825	1.0721	0.100443	0.0387253	-1.11718	-0.159867	Dummy_11	90747313	90760210	AAEL014439	AAEL014439	GO:0003674|GO:0016772
AAEL014438	Q16GB8	juvenile hormone-inducible protein, putative [Source:VB External Description;Acc:AAEL014438]	0.672171	1.11594	0.158253	0.313988	1.26185	0.335543	Dummy_11	90668745	90670233	AAEL014438	AAEL014438	GO:0003674|GO:0016772
AAEL014437	Q16GB7	conserved hypothetical protein [Source:VB External Description;Acc:AAEL014437]	0.455969	-1.08158	-0.113146	3.86665e-14	1.79592	0.844726	Dummy_11	90686578	90688063	AAEL014437	AAEL014437	GO:0003674|GO:0016772
AAEL014436	Q16GB6	conserved hypothetical protein [Source:VB External Description;Acc:AAEL014436]	0.0195986	-1.14434	-0.19452	2.18502e-33	1.72559	0.78709	Dummy_11	90691935	90699073	AAEL014436	AAEL014436	GO:0003674|GO:0016772
AAEL014435	Q16GB1	juvenile hormone-inducible protein, putative [Source:VB External Description;Acc:AAEL014435]	0.0978276	-1.04056	-0.0573578	1.68096e-06	-1.1158	-0.15808	Dummy_11	90813204	90814677	AAEL014435	AAEL014435	GO:0003674|GO:0016772
AAEL014433	Q16GC0	conserved hypothetical protein [Source:VB External Description;Acc:AAEL014433]	0	2.9584	1.56482	0	-15.3758	-3.94259	Dummy_12	47848910	47858610	AAEL014433	AAEL014433
AAEL014432	Q16GB9	fibrinogen and fibronectin [Source:VB External Description;Acc:AAEL014432]	1.18053e-30	2.56207	1.35731	5.10826e-06	-1.75767	-0.81366	Dummy_12	47883537	47884956	AAEL014432	AAEL014432
AAEL014430	Q16GC2	odorant binding protein OBP58 [Source:VB Community Annotation;Acc:AAEL014430]	0.424144	1.05325	0.0748472	8.62107e-06	-1.32331	-0.404151	Dummy_10	95943922	95951852	AAEL014430	OBP58	GO:0003674|GO:0005549
AAEL014429	Q16GC3	T-box transcription factor tbx20 [Source:VB External Description;Acc:AAEL014429]	0.055482	-1.79505	-0.844021	0.062986	-1.75428	-0.810877	Dummy_11	85322557	85380626	AAEL014429	AAEL014429	GO:0001071|GO:0003674|GO:0003677|GO:0003700|GO:0005575|GO:0005622|GO:0005623|GO:0005634|GO:0006351|GO:0006355|GO:0008150|GO:0009058|GO:0034641|GO:0043226
AAEL014428	Q16GC7|Q1DGP3	ABC transporter [Source:VB External Description;Acc:AAEL014428]	0.995008	-1.00059	-0.000844002	0.0378839	-1.18279	-0.24219	Dummy_8	76807338	76825003	AAEL014428	AAEL014428	GO:0000166|GO:0003674|GO:0005524|GO:0005575|GO:0006200|GO:0006810|GO:0008150|GO:0009056|GO:0016020|GO:0016887|GO:0017111|GO:0022857|GO:0034641|GO:0034655|GO:0042626|GO:0043167|GO:0044281
AAEL014426	Q16GC4	glycine dehydrogenase [Source:VB External Description;Acc:AAEL014426]	0.191045	1.06118	0.0856647	8.4e-45	1.65935	0.730616	Dummy_8	76918745	76937042	AAEL014426	AAEL014426	GO:0003674|GO:0003824|GO:0004375|GO:0006520|GO:0006544|GO:0006546|GO:0008150|GO:0009056|GO:0016491|GO:0030170|GO:0043167|GO:0044281|GO:0055114
AAEL014422	Q16GC9	syntrophin [Source:VB External Description;Acc:AAEL014422]	0.048671	-1.19148	-0.252758	4.04799e-06	-1.51094	-0.595446	Dummy_9	30207778	30250532	AAEL014422	AAEL014422	GO:0003674|GO:0005515
AAEL014421	Q16GC8	conserved hypothetical protein [Source:VB External Description;Acc:AAEL014421]	8.29297e-05	1.4462	0.532269	0.0836212	1.19459	0.256511	Dummy_9	30329365	30330660	AAEL014421	AAEL014421
AAEL014420	Q16GD2	hypothetical protein [Source:VB External Description;Acc:AAEL014420]	0.0732515	-2.57734	-1.36588	0.000815516	-13.0419	-3.70508	Dummy_4	91183870	91184166	AAEL014420	AAEL014420
AAEL014419	Q16GD5	conserved hypothetical protein [Source:VB External Description;Acc:AAEL014419]	0.350609	-1.29551	-0.37352	0.00134268	-2.66374	-1.41345	Dummy_4	90994462	91000547	AAEL014419	AAEL014419	GO:0003674|GO:0005198|GO:0042302
AAEL014418	Q16GD3	conserved hypothetical protein [Source:VB External Description;Acc:AAEL014418]	0	-1.41891	-0.504787	0	-6.00495	-2.58615	Dummy_4	91163614	91170301	AAEL014418	AAEL014418	GO:0003674|GO:0005198|GO:0042302
AAEL014416	Q16GD4	pupal cuticle protein 78E, putative [Source:VB External Description;Acc:AAEL014416]	0.360088	1.08068	0.111945	6.10685e-08	-1.60218	-0.680038	Dummy_4	91054813	91068907	AAEL014416	AAEL014416	GO:0003674|GO:0005198|GO:0042302
AAEL014415	Q16GD7	conserved hypothetical protein [Source:VB External Description;Acc:AAEL014415]	6.60347e-06	1.61896	0.695064	0.0320384	1.28723	0.364275	Dummy_4	90974558	90975598	AAEL014415	AAEL014415
AAEL014414	Q16GE2	DEAD box ATP-dependent RNA helicase [Source:VB External Description;Acc:AAEL014414]	0.316015	1.04202	0.0593786	0.798623	1.0112	0.0160713	Dummy_13	31053725	31077289	AAEL014414	AAEL014414	GO:0000166|GO:0003674|GO:0003676|GO:0004386|GO:0005524|GO:0008026|GO:0016787|GO:0016887|GO:0043167
AAEL014413	Q16GE0	cytochrome P450 [Source:VB Community Annotation;Acc:AAEL014413]	0.174663	-1.0383	-0.0542173	0.00161242	-1.08657	-0.119775	Dummy_13	31131800	31153875	AAEL014413	CYP304C1	GO:0003674|GO:0004497|GO:0005506|GO:0008150|GO:0016491|GO:0016705|GO:0020037|GO:0043167|GO:0046872|GO:0055114
AAEL014412	Q16GD9	cytochrome P450 [Source:VB Community Annotation;Acc:AAEL014412]	0.852316	-1.03641	-0.0515985	1.24219e-06	1.88638	0.915619	Dummy_13	31164092	31177877	AAEL014412	CYP304B2	GO:0003674|GO:0004497|GO:0005506|GO:0008150|GO:0016491|GO:0016705|GO:0020037|GO:0043167|GO:0046872|GO:0055114
AAEL014411	Q16GD8	cytochrome P450 [Source:VB Community Annotation;Acc:AAEL014411]	0.624675	1.02247	0.0320578	0.00066804	1.13931	0.188164	Dummy_13	31188338	31204286	AAEL014411	CYP304B3	GO:0003674|GO:0004497|GO:0005506|GO:0008150|GO:0016491|GO:0016705|GO:0020037|GO:0043167|GO:0046872|GO:0055114
AAEL014410	Q16GE1	conserved hypothetical protein [Source:VB External Description;Acc:AAEL014410]	1.90482e-09	-1.29094	-0.368421	2.52089e-08	1.23582	0.305468	Dummy_13	31081866	31158800	AAEL014410	AAEL014410
AAEL014409	Q16GE3	eclosion hormone, putative [Source:VB External Description;Acc:AAEL014409]	0.995371	1.00356	0.00513053	0.619423	1.32834	0.409622	Dummy_13	77822750	77823217	AAEL014409	AAEL014409	GO:0003674|GO:0007165|GO:0007218|GO:0008150|GO:0008255|GO:0018990
AAEL014408	Q16GE4	m-phase inducer phosphatase(cdc25) [Source:VB External Description;Acc:AAEL014408]	0.0312243	1.12256	0.166799	0.000420252	-1.21914	-0.285864	Dummy_13	63823199	63828682	AAEL014408	AAEL014408	GO:0003674|GO:0004725|GO:0005575|GO:0005622|GO:0005623|GO:0006464|GO:0006470|GO:0008150|GO:0016791|GO:0035335
AAEL014407	Q16GF1	B-cell lymphoma/leukaemia 11A extra long form, putative [Source:VB External Description;Acc:AAEL014407]	0.017991	1.32072	0.401321	0.101189	-1.24903	-0.320811	Dummy_14	3008822	3156398	AAEL014407	AAEL014407	GO:0003674|GO:0003676|GO:0005575|GO:0005622|GO:0005623|GO:0005634|GO:0008270|GO:0043167|GO:0043226|GO:0046872
AAEL014406	Q16GF3	predicted protein [Source:VB External Description;Acc:AAEL014406]	7.63432e-08	-1.92922	-0.948016	1.09986e-15	-2.91319	-1.5426	Dummy_14	2969570	2972006	AAEL014406	AAEL014406	GO:0003674|GO:0003676|GO:0005575|GO:0005622|GO:0005623|GO:0005634|GO:0008270|GO:0043167|GO:0043226|GO:0046872
AAEL014405	Q16GF2	predicted protein [Source:VB External Description;Acc:AAEL014405]	0.000589973	-2.26581	-1.18003	1.12283e-07	-4.27332	-2.09536	Dummy_14	2989532	2991662	AAEL014405	AAEL014405	GO:0003674|GO:0003676|GO:0005575|GO:0005622|GO:0005623|GO:0005634|GO:0008270|GO:0043167|GO:0043226|GO:0046872
AAEL014402	Q16GE5	conserved hypothetical protein [Source:VB External Description;Acc:AAEL014402]	0.0310119	1.48364	0.569143	0.0805685	1.38646	0.471403	Dummy_14	3123967	3125508	AAEL014402	AAEL014402	GO:0003674|GO:0003676|GO:0005575|GO:0005622|GO:0005623|GO:0005634|GO:0008270|GO:0043167|GO:0043226|GO:0046872
AAEL014399	Q16GF4	conserved hypothetical protein [Source:VB External Description;Acc:AAEL014399]	0.0767885	-1.59143	-0.67032	7.52334e-06	-4.10298	-2.03667	Dummy_14	2948387	2951584	AAEL014399	AAEL014399	GO:0003674|GO:0003676|GO:0043167|GO:0046872
AAEL014398	Q16GF0	conserved hypothetical protein [Source:VB External Description;Acc:AAEL014398]	3.80893e-12	-2.79107	-1.48082	6.3936e-15	-3.33573	-1.738	Dummy_14	3016762	3021783	AAEL014398	AAEL014398	GO:0003674|GO:0003676|GO:0005575|GO:0005622|GO:0005623|GO:0005634|GO:0008270|GO:0043167|GO:0043226|GO:0046872
AAEL014396	Q16GF7	protein farnesyltransferase alpha subunit [Source:VB External Description;Acc:AAEL014396]	1.1308e-05	-1.38624	-0.471174	3.42274e-08	-1.51618	-0.600439	Dummy_13	91933443	91949791	AAEL014396	AAEL014396	GO:0003674|GO:0006464|GO:0008150|GO:0008318|GO:0016765|GO:0018342
AAEL014395	Q16GF6	ethanolaminephosphotransferase [Source:VB External Description;Acc:AAEL014395]	0.848281	1.03062	0.0435071	0.781573	-1.04307	-0.0608373	Dummy_13	91959278	92021167	AAEL014395	AAEL014395	GO:0003674|GO:0005575|GO:0006629|GO:0008150|GO:0008654|GO:0009058|GO:0016020|GO:0016740|GO:0016780
AAEL014394	Q16GF8	growth factor receptor-bound protein [Source:VB External Description;Acc:AAEL014394]	0.000288425	1.50785	0.592493	0.046928	1.27414	0.349523	Dummy_13	91894166	91913473	AAEL014394	AAEL014394	GO:0003674|GO:0005515
AAEL014393	Q16GF9	lactoylglutathione lyase [Source:VB External Description;Acc:AAEL014393]	0.299607	-1.0706	-0.0984135	1.05985e-11	-1.55109	-0.633285	Dummy_11	38922281	38932197	AAEL014393	AAEL014393	GO:0003674|GO:0004462|GO:0016829|GO:0043167|GO:0046872
AAEL014392	Q16GG0	hypothetical protein [Source:VB External Description;Acc:AAEL014392]	1.24697e-40	1.08099	0.112355	0	1.23433	0.30373	Dummy_6	59599365	59616272	AAEL014392	AAEL014392
AAEL014391	Q16GG1	map kinase phosphatase [Source:VB External Description;Acc:AAEL014391]	0	-1.82435	-0.867379	0	-1.96792	-0.976671	Dummy_6	22749586	22774155	AAEL014391	AAEL014391	GO:0003674|GO:0004725|GO:0006464|GO:0006470|GO:0008138|GO:0008150|GO:0016311|GO:0016787|GO:0016791|GO:0035335
AAEL014390	Q16GG5	galactose-specific C-type lectin, putative [Source:VB External Description;Acc:AAEL014390]	2.30741e-06	-2.03663	-1.02618	0.0147283	-1.41477	-0.500572	Dummy_6	14354105	14355092	AAEL014390	AAEL014390	GO:0003674|GO:0030246
AAEL014389	Q16GG8	conserved hypothetical protein [Source:VB External Description;Acc:AAEL014389]	0.0811375	1.32668	0.407823	0.131727	-1.3259	-0.406972	Dummy_6	14206935	14209099	AAEL014389	AAEL014389	GO:0003674|GO:0005575|GO:0005622|GO:0005623|GO:0005634|GO:0006355|GO:0008150|GO:0008270|GO:0043167|GO:0043226
AAEL014388	Q16GG9	conserved hypothetical protein [Source:VB External Description;Acc:AAEL014388]	0.87017	-1.02548	-0.0363045	0.240297	-1.17747	-0.235689	Dummy_6	14195314	14196742	AAEL014388	AAEL014388	GO:0003674|GO:0005515
AAEL014387	Q16GG3	coagulation factor X, putative [Source:VB External Description;Acc:AAEL014387]	0.00617905	2.30229	1.20307	1.232e-09	4.46704	2.15932	Dummy_6	14374648	14375514	AAEL014387	AAEL014387	GO:0003674|GO:0003824|GO:0004252|GO:0006508|GO:0008150|GO:0008233
AAEL014385	Q16GG4	C-Type Lectin (CTL) - galactose binding. [Source:VB Community Annotation;Acc:AAEL014385]	0.15171	1.61249	0.68929	6.20676e-05	2.9123	1.54216	Dummy_6	14371865	14372218	AAEL014385	CTLGA9	GO:0003674|GO:0030246
AAEL014384	Q16GG7	conserved hypothetical protein [Source:VB External Description;Acc:AAEL014384]	0.829299	-1.17564	-0.233442	0.0142638	-7.05382	-2.8184	Dummy_6	14325931	14326239	AAEL014384	AAEL014384	GO:0003674|GO:0030246
AAEL014383	Q16GH1	conserved hypothetical protein [Source:VB External Description;Acc:AAEL014383]	0.0527878	1.32363	0.404497	0.665909	-1.07742	-0.107586	Dummy_6	14164919	14165203	AAEL014383	AAEL014383	GO:0003674|GO:0008150|GO:0008430|GO:0042592|GO:0045454
AAEL014382	Q16GG6	C-Type Lectin (CTL) - mannose binding. [Source:VB Community Annotation;Acc:AAEL014382]	0.00881562	1.70176	0.767032	4.55699e-13	3.27087	1.70968	Dummy_6	14353801	14354449	AAEL014382	CTLMA14	GO:0003674|GO:0030246
AAEL014381		Molybdenum cofactor sulfurase 1 (MoCo sulfurase 1)(MOS 1)(EC 4.4.-.-)(Protein maroon-like 1)(Ma-l 1) [Source:VB External Description;Acc:AAEL014381]	0.0105567	-1.14948	-0.200985	0.325899	1.05519	0.0775022	Dummy_6	14165266	14167764	AAEL014381	AAEL014381	GO:0003674|GO:0003824|GO:0006777|GO:0008150|GO:0008152|GO:0008265|GO:0009058|GO:0016740|GO:0030151|GO:0030170|GO:0043167|GO:0043545|GO:0051186
AAEL014379	Q16GH4	adrenodoxin [Source:VB External Description;Acc:AAEL014379]	0.0230774	-1.0583	-0.0817499	0.734054	-1.00937	-0.0134544	Dummy_5	41382438	41410061	AAEL014379	AAEL014379	GO:0003674|GO:0009055|GO:0043167|GO:0046872|GO:0051536|GO:0051537
AAEL014378	Q16GH7	hypothetical protein [Source:VB External Description;Acc:AAEL014378]	9.07565e-07	1.12523	0.170223	3.98519e-18	1.22182	0.289026	Dummy_5	41306894	41339966	AAEL014378	AAEL014378
AAEL014377	Q16GH3	conserved hypothetical protein [Source:VB External Description;Acc:AAEL014377]	1.2992e-05	-1.3505	-0.433496	0.00291953	-1.22648	-0.294522	Dummy_5	41420970	41425737	AAEL014377	AAEL014377	GO:0003674|GO:0005515
AAEL014375	Q1HRK8	clathrin coat assembly protein ap17 [Source:VB External Description;Acc:AAEL014375]	0.333167	-1.06284	-0.087924	4.4783e-05	-1.27702	-0.35278	Dummy_5	41339943	41342413	AAEL014375	AAEL014375	GO:0003674|GO:0005575|GO:0005622|GO:0005623|GO:0005737|GO:0006810|GO:0006886|GO:0008150|GO:0008565|GO:0015031|GO:0016192|GO:0030117|GO:0043234
AAEL014371	Q16GI1	glucosyl/glucuronosyl transferases [Source:VB External Description;Acc:AAEL014371]	1.27871e-11	1.65209	0.724288	6.11271e-28	2.12259	1.08583	Dummy_7	88078807	88080490	AAEL014371	AAEL014371	GO:0003674|GO:0008150|GO:0008152|GO:0016740|GO:0016757|GO:0016758
AAEL014370	Q16GI4	hypothetical protein [Source:VB External Description;Acc:AAEL014370]	0.000315736	1.74437	0.80271	0.820369	-1.04862	-0.0684962	Dummy_7	42396173	42397383	AAEL014370	AAEL014370
AAEL014369	Q16GI3	conserved hypothetical protein [Source:VB External Description;Acc:AAEL014369]	0	1.99219	0.994357	0	-2.18178	-1.1255	Dummy_7	42581010	42620606	AAEL014369	AAEL014369	GO:0003674|GO:0005198|GO:0042302
AAEL014368	Q16GI2	sap18 [Source:VB External Description;Acc:AAEL014368]	0.00647843	-1.33511	-0.416958	0.0967803	-1.1923	-0.253752	Dummy_7	42620700	42624281	AAEL014368	AAEL014368
AAEL014367	Q16GJ0	hypothetical protein [Source:VB External Description;Acc:AAEL014367]	6.43441e-09	1.0897	0.123925	0	-1.24186	-0.312501	Dummy_7	30443625	30451197	AAEL014367	AAEL014367	GO:0003674|GO:0003824|GO:0004252|GO:0005044|GO:0005515|GO:0005575|GO:0006508|GO:0008150|GO:0008233|GO:0016020
AAEL014366	Q16GI5	conserved hypothetical protein [Source:VB External Description;Acc:AAEL014366]	4.80288e-11	-1.34802	-0.43084	0	-1.95064	-0.963944	Dummy_7	30538387	30607117	AAEL014366	AAEL014366
AAEL014365	Q16GI7|Q16GI8	chromaffin granule amine transporter, putative [Source:VB External Description;Acc:AAEL014365]	0.00624191	-1.14191	-0.191444	0.000102962	1.18645	0.246646	Dummy_7	30478141	30514482	AAEL014365	AAEL014365	GO:0005575|GO:0006810|GO:0008150|GO:0016021|GO:0055085
AAEL014361	Q16GJ2	amidase [Source:VB External Description;Acc:AAEL014361]	0.00146754	-1.17617	-0.234101	1.26141e-14	-1.4951	-0.580241	Dummy_4	98566635	98632060	AAEL014361	AAEL014361	GO:0003674|GO:0016874|GO:0016884
AAEL014360	Q16GJ3	sec-23 interacting protein P125 [Source:VB External Description;Acc:AAEL014360]	0.07457	1.12381	0.168397	0.771279	-1.02186	-0.0311947	Dummy_4	98496747	98516096	AAEL014360	AAEL014360	GO:0003674|GO:0043167|GO:0046872
AAEL014358	Q16GJ7	conserved hypothetical protein [Source:VB External Description;Acc:AAEL014358]	0.21031	-1.10431	-0.143139	0.84601	1.0162	0.0231819	Dummy_1	19424338	19442859	AAEL014358	AAEL014358
AAEL014357	Q16GJ5	conserved hypothetical protein [Source:VB External Description;Acc:AAEL014357]	7.91704e-07	2.88031	1.52623	2.95362e-05	-6.93339	-2.79356	Dummy_1	19580346	19583889	AAEL014357	AAEL014357
AAEL014356	Q16GJ6	C-Type Lectin (CTL) - selectin like. [Source:VB Community Annotation;Acc:AAEL014356]	0	3.61093	1.85237	0	-5.10616	-2.35224	Dummy_1	19477741	19519662	AAEL014356	CTLSE2	GO:0003674|GO:0007155|GO:0008150|GO:0030246
AAEL014355	Q16GK7	symbol, putative [Source:VB External Description;Acc:AAEL014355]	0.54781	-1.04089	-0.0578213	0.000464094	-1.23991	-0.310234	Dummy_1	35199212	35225849	AAEL014355	AAEL014355
AAEL014354	Q16GK0	Clip-Domain Serine Protease family B. [Source:VB Community Annotation;Acc:AAEL014354]	0.130921	-1.10115	-0.139009	0.00119254	1.20012	0.263179	Dummy_1	35379334	35382626	AAEL014354	CLIPB43	GO:0003674|GO:0003824|GO:0004252|GO:0006508|GO:0008150|GO:0008233|GO:0008236|GO:0016787
AAEL014353	Q16GK2	conserved hypothetical protein [Source:VB External Description;Acc:AAEL014353]	0.550565	1.37224	0.456534	0.0111603	2.73383	1.45092	Dummy_1	35373028	35373910	AAEL014353	AAEL014353	GO:0003674|GO:0003824|GO:0004252|GO:0006508|GO:0008150|GO:0008233
AAEL014350	Q16GK1	hypothetical protein [Source:VB External Description;Acc:AAEL014350]	0.041709	-2.34017	-1.22661	0.342068	1.35677	0.440177	Dummy_1	35373940	35374197	AAEL014350	AAEL014350	GO:0003674|GO:0003824|GO:0004252|GO:0006508|GO:0008150|GO:0008233
AAEL014349	Q16GK3	Clip-Domain Serine Protease family B. [Source:VB Community Annotation;Acc:AAEL014349]	0.0570653	-1.12639	-0.171708	0.636551	1.03122	0.0443459	Dummy_1	35351333	35352671	AAEL014349	CLIPB15	GO:0003674|GO:0003824|GO:0004252|GO:0006508|GO:0008150|GO:0008233|GO:0008236|GO:0016787
AAEL014348	Q16GK6	Caspase (Short). [Source:VB Community Annotation;Acc:AAEL014348]	0.00053106	-1.56018	-0.641714	0.0980383	-1.23196	-0.300957	Dummy_1	35248760	35249661	AAEL014348	CASPS8	GO:0003674|GO:0004197|GO:0006508|GO:0006915|GO:0008150|GO:0008219|GO:0008233|GO:0008234|GO:0016787
AAEL014347	Q16GK5	conserved hypothetical protein [Source:VB External Description;Acc:AAEL014347]	0.308399	-1.09061	-0.125141	0.261725	1.09364	0.129137	Dummy_1	35269474	35305349	AAEL014347	AAEL014347	GO:0003674|GO:0004872|GO:0005509|GO:0005515|GO:0005575|GO:0007275|GO:0008150|GO:0016020|GO:0016021|GO:0043167
AAEL014345	Q16GK8	conserved hypothetical protein [Source:VB External Description;Acc:AAEL014345]	4.02096e-06	-1.25251	-0.324821	1.08502e-06	-1.26949	-0.344246	Dummy_1	35168142	35179429	AAEL014345	AAEL014345
AAEL014344	Q16GK9	adam (a disintegrin and metalloprotease) [Source:VB External Description;Acc:AAEL014344]	3.24126e-12	1.48223	0.56777	0.00201402	1.20984	0.274817	Dummy_1	58893773	58897492	AAEL014344	AAEL014344	GO:0003674|GO:0004222|GO:0005515|GO:0006508|GO:0008150|GO:0008233|GO:0008237|GO:0008270|GO:0043167
AAEL014343	Q16GL0	hypothetical protein [Source:VB External Description;Acc:AAEL014343]	0.0041003	1.89656	0.923383	0.00751305	1.82591	0.868612	Dummy_1	82814275	82822797	AAEL014343	AAEL014343
AAEL014342	Q16GL1	hypothetical protein [Source:VB External Description;Acc:AAEL014342]	0.0968715	-1.19814	-0.260793	0.00198146	-1.39771	-0.483067	Dummy_1	82792709	82793392	AAEL014342	AAEL014342
AAEL014341	Q16GL2	metallocarboxypeptidase, putative [Source:VB External Description;Acc:AAEL014341]	8.95613e-05	-1.30837	-0.387773	0.128276	-1.11142	-0.152406	Dummy_1	82779823	82792390	AAEL014341	AAEL014341
AAEL014340	Q16GL3	conserved hypothetical protein [Source:VB External Description;Acc:AAEL014340]	0.107775	-1.30641	-0.385611	0.153958	-1.26461	-0.338696	Dummy_2	3113315	3123885	AAEL014340	AAEL014340	GO:0000166|GO:0003674|GO:0003924|GO:0005525|GO:0005575|GO:0006184|GO:0007165|GO:0007264|GO:0008150|GO:0009056|GO:0016020|GO:0034641|GO:0034655|GO:0043167|GO:0044281
AAEL014339	Q16GL4|Q16GL5|Q16GL6	conserved hypothetical protein [Source:VB External Description;Acc:AAEL014339]	0.000759457	-1.28322	-0.359772	0.456997	-1.05902	-0.0827274	Dummy_2	3025297	3066198	AAEL014339	AAEL014339	GO:0003674|GO:0003824|GO:0008150|GO:0008152|GO:0016765
AAEL014337	Q16GL8	mitotic protein phosphatase 1 regulator, putative [Source:VB External Description;Acc:AAEL014337]	0.526664	-1.12525	-0.170244	0.00373376	-1.71216	-0.775818	Dummy_2	39179154	39180996	AAEL014337	AAEL014337	GO:0003674|GO:0005515
AAEL014335	Q16GL9	hypothetical protein [Source:VB External Description;Acc:AAEL014335]	0	-1.58625	-0.665624	0	-1.61825	-0.694435	Dummy_2	39087727	39102087	AAEL014335	AAEL014335	GO:0005575|GO:0005622|GO:0005623|GO:0007165|GO:0008150
AAEL014333	Q16GM2	conserved hypothetical protein [Source:VB External Description;Acc:AAEL014333]	1.20853e-06	2.28097	1.18964	0.949408	1.01584	0.0226755	Dummy_5	41026347	41039424	AAEL014333	AAEL014333
AAEL014332	Q16GM4	hypothetical protein [Source:VB External Description;Acc:AAEL014332]	0.00073454	-1.32394	-0.404835	1.09986e-15	-2.06363	-1.04518	Dummy_5	40998606	41026149	AAEL014332	AAEL014332	GO:0005575|GO:0016021
AAEL014331	Q16GM3	protein phosphatase 2c [Source:VB External Description;Acc:AAEL014331]	0.139124	1.0742	0.103257	0.178323	-1.06946	-0.0968885	Dummy_5	41009140	41012305	AAEL014331	AAEL014331	GO:0003674|GO:0003824|GO:0004721|GO:0004722|GO:0006464|GO:0006470|GO:0008150|GO:0016787|GO:0016791|GO:0043167|GO:0046872
AAEL014330	Q16GM5	conserved hypothetical protein [Source:VB External Description;Acc:AAEL014330]	0.209521	1.22519	0.293006	0.635772	1.08613	0.119201	Dummy_6	59310799	59313362	AAEL014330	AAEL014330	GO:0003674|GO:0005515
AAEL014329	Q16GM6	mixed lineage protein kinase [Source:VB External Description;Acc:AAEL014329]	0	1.43149	0.517515	4.55992e-30	1.29597	0.374031	Dummy_6	59252585	59283342	AAEL014329	AAEL014329	GO:0000166|GO:0003674|GO:0004672|GO:0004674|GO:0005524|GO:0005575|GO:0005622|GO:0005623|GO:0005634|GO:0006464|GO:0006468|GO:0008150|GO:0016301|GO:0016772|GO:0043167|GO:0043226
AAEL014326	Q16GM9	out at first protein [Source:VB External Description;Acc:AAEL014326]	0.595224	1.12468	0.169518	0.96804	-1.00973	-0.0139742	Dummy_7	30135848	30152596	AAEL014326	AAEL014326
AAEL014325	Q1HQM8	proteasome regulatory subunits [Source:VB External Description;Acc:AAEL014325]	2.22736e-11	1.29249	0.370155	0.614462	-1.02432	-0.0346594	Dummy_8	70321395	70340890	AAEL014325	AAEL014325	GO:0000502|GO:0003674|GO:0005515|GO:0005575|GO:0005622|GO:0005623|GO:0043234
AAEL014324	Q16GN0	conserved hypothetical protein [Source:VB External Description;Acc:AAEL014324]	0.034094	-3.48758	-1.80222	0.03581	-3.4106	-1.77002	Dummy_8	70354587	70361883	AAEL014324	AAEL014324	GO:0003674|GO:0005515
AAEL014323	Q16GN2	vacuolar protein sorting 26, vps26 [Source:VB External Description;Acc:AAEL014323]	0.661068	1.02941	0.0418196	0.102374	-1.10514	-0.144234	Dummy_7	87721253	87765213	AAEL014323	AAEL014323	GO:0005575|GO:0005623|GO:0006810|GO:0007034|GO:0008150|GO:0030904|GO:0043234
AAEL014322	Q16GN4	myogenic factor 6, myf6 [Source:VB External Description;Acc:AAEL014322]	0.00172377	2.17251	1.11937	0.000463792	2.32647	1.21814	Dummy_1	3013653	3051793	AAEL014322	AAEL014322	GO:0003674|GO:0003677|GO:0005575|GO:0005622|GO:0005623|GO:0005634|GO:0006355|GO:0007517|GO:0008150|GO:0043226|GO:0046983|GO:0048856
AAEL014321	Q16GN5	glucosylceramidase [Source:VB External Description;Acc:AAEL014321]	0.186801	1.46675	0.552619	0.000439546	2.32871	1.21953	Dummy_1	2921010	2924148	AAEL014321	AAEL014321	GO:0003674|GO:0003824|GO:0004348|GO:0005975|GO:0006629|GO:0006665|GO:0008150|GO:0016798
AAEL014320	Q16GN3	hypothetical protein [Source:VB External Description;Acc:AAEL014320]	0.937874	1.03044	0.0432653	0.908984	-1.04439	-0.0626659	Dummy_1	3135262	3141804	AAEL014320	AAEL014320
AAEL014319	Q16GN6	hypothetical protein [Source:VB External Description;Acc:AAEL014319]	0.00495467	-1.42528	-0.511247	0.0934228	-1.23338	-0.302621	Dummy_1	2896360	2898412	AAEL014319	AAEL014319
AAEL014318	Q16GP1	conserved hypothetical protein [Source:VB External Description;Acc:AAEL014318]	1.75122e-27	1.08051	0.111719	0	-1.15045	-0.2022	Dummy_1	19042080	19119274	AAEL014318	AAEL014318
AAEL014317	Q16GP0	conserved hypothetical protein [Source:VB External Description;Acc:AAEL014317]	0.402646	1.09369	0.129199	0.00228391	-1.39251	-0.477688	Dummy_1	19157800	19163567	AAEL014317	AAEL014317
AAEL014316	Q16GN7	conserved hypothetical protein [Source:VB External Description;Acc:AAEL014316]	0	-1.54558	-0.628153	0	-1.69351	-0.760016	Dummy_1	19203381	19251925	AAEL014316	AAEL014316	GO:0003674|GO:0003824|GO:0008150|GO:0008152
AAEL014315	Q16GN8	conserved hypothetical protein [Source:VB External Description;Acc:AAEL014315]	0	-1.95261	-0.965404	0	-1.9391	-0.955384	Dummy_1	19183069	19199588	AAEL014315	AAEL014315	GO:0003674|GO:0005515
AAEL014314	Q16GN9	DNA primase [Source:VB External Description;Acc:AAEL014314]	0.810837	1.03473	0.0492525	0.390586	-1.12063	-0.164304	Dummy_1	19167615	19169997	AAEL014314	AAEL014314	GO:0003674|GO:0003896|GO:0003899|GO:0005575|GO:0005622|GO:0005623|GO:0005694|GO:0006259|GO:0006260|GO:0006269|GO:0008150|GO:0009058|GO:0016740|GO:0016779|GO:0034641|GO:0043226|GO:1990077
AAEL014312	Q16GP2	cubulin [Source:VB External Description;Acc:AAEL014312]	0	-7.99076	-2.99833	0	-6.90026	-2.78665	Dummy_4	90930316	90962460	AAEL014312	AAEL014312	GO:0003674|GO:0005509|GO:0005515|GO:0043167
AAEL014311	Q16GP3	tetraspanin, putative [Source:VB External Description;Acc:AAEL014311]	0	-8.18138	-3.03234	0	-9.50095	-3.24807	Dummy_4	90904249	90929736	AAEL014311	AAEL014311	GO:0005575|GO:0016020|GO:0016021
AAEL014310	Q16GP4	hypothetical protein [Source:VB External Description;Acc:AAEL014310]	0.0608792	-1.13556	-0.18341	0.00264448	-1.22208	-0.289344	Dummy_4	90817095	90824902	AAEL014310	AAEL014310
AAEL014309	Q16GP6|Q16GP7	conserved hypothetical protein [Source:VB External Description;Acc:AAEL014309]	3.4686e-20	1.19649	0.258803	0.128825	-1.03472	-0.0492449	Dummy_4	98451160	98456760	AAEL014309	AAEL014309
AAEL014308	Q16GQ1	hypothetical protein [Source:VB External Description;Acc:AAEL014308]	0.000193714	-1.17658	-0.234597	7.0616e-05	-1.18915	-0.249936	Dummy_3	61066284	61081439	AAEL014308	AAEL014308	GO:0003674|GO:0005515
AAEL014307	Q16GQ0	oligophrenin [Source:VB External Description;Acc:AAEL014307]	0.682533	-1.04386	-0.0619268	0.122107	-1.16144	-0.215919	Dummy_3	61088900	61139529	AAEL014307	AAEL014307	GO:0003674|GO:0005096|GO:0005543|GO:0005575|GO:0005622|GO:0005623|GO:0007165|GO:0008150|GO:0008289|GO:0030234|GO:0043167|GO:0043547
AAEL014303		neuroligin, [Source:VB External Description;Acc:AAEL014303]	0.049206	1.63518	0.709453	5.84506e-05	2.38771	1.25563	Dummy_4	7114010	7162512	AAEL014303	AAEL014303
AAEL014302	Q16GQ4	conserved hypothetical protein [Source:VB External Description;Acc:AAEL014302]	0.00725665	1.11035	0.151014	0	-2.21455	-1.14701	Dummy_4	7193527	7216453	AAEL014302	AAEL014302	GO:0003674|GO:0016491|GO:0080019
AAEL014301	Q16GQ3	hypothetical protein [Source:VB External Description;Acc:AAEL014301]	0	-1.72351	-0.785351	0	-1.34701	-0.429766	Dummy_4	7263602	7287610	AAEL014301	AAEL014301
AAEL014300	Q16GQ6	hypothetical protein [Source:VB External Description;Acc:AAEL014300]	0.0056887	-1.68414	-0.752016	0.00779011	-1.64697	-0.719817	Dummy_3	502921	503332	AAEL014300	AAEL014300
AAEL014299	Q16GQ8	conserved hypothetical protein [Source:VB External Description;Acc:AAEL014299]	0	2.2057	1.14124	0.00263599	-1.24938	-0.321208	Dummy_3	23080257	23081723	AAEL014299	AAEL014299
AAEL014298	Q16GQ7	ORF-A short, putative [Source:VB External Description;Acc:AAEL014298]	0	2.17604	1.1217	0.350289	-1.06296	-0.088089	Dummy_3	23102884	23108099	AAEL014298	AAEL014298	GO:0003674|GO:0005515
AAEL014297	Q16GQ9	xenotropic and polytropic murine leukemia virus receptor xpr1 [Source:VB External Description;Acc:AAEL014297]	0.892969	1.01643	0.0235081	0.159425	1.15362	0.206171	Dummy_2	52222327	52253712	AAEL014297	AAEL014297	GO:0005575|GO:0016021
AAEL014296	Q16GR0	major sperm protein [Source:VB External Description;Acc:AAEL014296]	0.000417638	-1.12545	-0.170499	7.00814e-05	-1.14197	-0.191524	Dummy_2	52103042	52178173	AAEL014296	AAEL014296	GO:0003674|GO:0005198
AAEL014295	Q16GR1	conserved hypothetical protein [Source:VB External Description;Acc:AAEL014295]	0.21315	-1.11391	-0.155632	0.0121958	-1.23489	-0.304384	Dummy_2	77503402	77504833	AAEL014295	AAEL014295	GO:0000398|GO:0005575|GO:0005622|GO:0005623|GO:0005634|GO:0005681|GO:0006397|GO:0008150|GO:0034641|GO:0043226
AAEL014294	Q16GR2	conserved hypothetical protein [Source:VB External Description;Acc:AAEL014294]	5.62383e-06	-1.25841	-0.331604	5.2215e-05	-1.22727	-0.29545	Dummy_2	77466529	77474141	AAEL014294	AAEL014294
AAEL014292	Q8WQK7	40S ribosomal protein S24 [Source:VB External Description;Acc:AAEL014292]	0	1.36784	0.451897	0	1.35411	0.437345	Dummy_9	29989109	29989990	AAEL014292	AAEL014292	GO:0000166|GO:0003674|GO:0003735|GO:0005198|GO:0005575|GO:0005622|GO:0005623|GO:0005737|GO:0005840|GO:0006412|GO:0008150|GO:0009058|GO:0030529|GO:0043226
AAEL014289	Q16GR6	hypothetical protein [Source:VB External Description;Acc:AAEL014289]	0.000510204	-1.47475	-0.560466	0.0254269	-1.28006	-0.356206	Dummy_8	76610531	76613411	AAEL014289	AAEL014289	GO:0003674|GO:0003676|GO:0005575|GO:0005622|GO:0005623|GO:0005634|GO:0008270|GO:0043167|GO:0043226|GO:0046872
AAEL014286	J9HGU2|Q16GS3	hypothetical protein [Source:VB External Description;Acc:AAEL014286]	0.00150354	1.20554	0.269676	0.0373406	1.13567	0.183539	Dummy_8	32158852	32190725	AAEL014286	AAEL014286	GO:0003674|GO:0003677|GO:0003682|GO:0005575|GO:0005622|GO:0005623|GO:0005634|GO:0043226
AAEL014285	Q16GS6	hypothetical protein [Source:VB External Description;Acc:AAEL014285]	0.00209745	1.19004	0.251005	3.82513e-06	-1.33279	-0.414448	Dummy_8	32124371	32125291	AAEL014285	AAEL014285	GO:0005575|GO:0016020|GO:0016021
AAEL014282	Q16GS1	signalosome subunit [Source:VB External Description;Acc:AAEL014282]	0.339165	-1.05859	-0.0821428	0.692352	-1.02467	-0.0351591	Dummy_8	32203497	32207585	AAEL014282	AAEL014282	GO:0003674|GO:0005515
AAEL014281	Q16GS0	conserved hypothetical protein [Source:VB External Description;Acc:AAEL014281]	0.431089	1.06613	0.0923862	0.192815	1.10535	0.144497	Dummy_8	32207186	32226551	AAEL014281	AAEL014281	GO:0003674|GO:0005575|GO:0005622|GO:0005623|GO:0005634|GO:0008270|GO:0043167|GO:0043226
AAEL014280	Q16GS5	conserved hypothetical protein [Source:VB External Description;Acc:AAEL014280]	0.64414	-1.04907	-0.0691137	0.9037	-1.01272	-0.0182323	Dummy_8	32126144	32127982	AAEL014280	AAEL014280	GO:0005575|GO:0005622|GO:0005623|GO:0005737|GO:0005829|GO:0006810|GO:0006886|GO:0008150|GO:0031083|GO:0043234
AAEL014279	Q16GS9	glycosyltransferase [Source:VB External Description;Acc:AAEL014279]	0.00219973	1.2472	0.318694	8.00238e-06	1.36173	0.445444	Dummy_7	87384073	87387250	AAEL014279	AAEL014279	GO:0003674|GO:0016757
AAEL014278	Q16GS8	conserved hypothetical protein [Source:VB External Description;Acc:AAEL014278]	0.14213	-1.30493	-0.383977	0.0643145	-1.39509	-0.48036	Dummy_7	87393061	87421383	AAEL014278	AAEL014278
AAEL014275	Q16GT3	molybdopterin cofactor sulfurase (mosc) [Source:VB External Description;Acc:AAEL014275]	3.30055e-14	-1.18585	-0.245926	0	-1.41684	-0.502675	Dummy_6	59149529	59152061	AAEL014275	AAEL014275	GO:0003674|GO:0003824|GO:0008150|GO:0008152|GO:0030151|GO:0030170|GO:0043167
AAEL014274	Q16GT4	conserved hypothetical protein [Source:VB External Description;Acc:AAEL014274]	0.549566	1.01603	0.0229454	0	-1.63886	-0.712696	Dummy_6	59055269	59145565	AAEL014274	AAEL014274
AAEL014273	Q16GT1	hypothetical protein [Source:VB External Description;Acc:AAEL014273]	3.81244e-05	-1.24754	-0.319089	0.000326039	-1.21279	-0.278329	Dummy_6	59203379	59204179	AAEL014273	AAEL014273	GO:0005575|GO:0006810|GO:0008150|GO:0016020
AAEL014272	Q16GT2	molybdopterin cofactor sulfurase (mosc) [Source:VB External Description;Acc:AAEL014272]	0	1.92904	0.947881	0	1.99733	0.998072	Dummy_6	59152046	59174273	AAEL014272	AAEL014272	GO:0003674|GO:0003824|GO:0008150|GO:0008152|GO:0030151|GO:0030170|GO:0043167
AAEL014271	Q16GU0	conserved hypothetical protein [Source:VB External Description;Acc:AAEL014271]	0	-6.1924	-2.6305	0	-10.5135	-3.39418	Dummy_6	22231686	22251416	AAEL014271	AAEL014271	GO:0003674|GO:0005509|GO:0043167
AAEL014268	Q16GT9	hypothetical protein [Source:VB External Description;Acc:AAEL014268]	0	-23.5232	-4.55601	0	-11.6771	-3.54562	Dummy_6	22271445	22272640	AAEL014268	AAEL014268
AAEL014267	Q16GT7	conserved hypothetical protein [Source:VB External Description;Acc:AAEL014267]	3.23577e-13	-5.78058	-2.53122	1.49428e-11	-4.75999	-2.25096	Dummy_6	22302701	22311866	AAEL014267	AAEL014267	GO:0003674|GO:0005515
AAEL014266	Q16GT5	hypothetical protein [Source:VB External Description;Acc:AAEL014266]	0.0737549	1.10142	0.139367	0.0902693	-1.10028	-0.137875	Dummy_6	22325980	22342498	AAEL014266	AAEL014266	GO:0003674|GO:0005488
AAEL014265	Q16GT8	conserved hypothetical protein [Source:VB External Description;Acc:AAEL014265]	0	-10.7493	-3.42617	0	-19.6916	-4.29951	Dummy_6	22272070	22286047	AAEL014265	AAEL014265	GO:0003674|GO:0005488
AAEL014263	Q16GU5	hypothetical protein [Source:VB External Description;Acc:AAEL014263]	0.00203241	-1.69066	-0.757588	0.000182367	-1.91606	-0.938144	Dummy_5	81925892	81927207	AAEL014263	AAEL014263	GO:0003674|GO:0003676|GO:0005575|GO:0005622|GO:0005623|GO:0005634|GO:0008270|GO:0043167|GO:0043226|GO:0046872
AAEL014262	Q1HQT4	translation initiation factor eif-2b alpha subunit [Source:VB External Description;Acc:AAEL014262]	0.123216	-1.17376	-0.231132	0.781573	1.03022	0.0429544	Dummy_5	81952627	81956437	AAEL014262	AAEL014262	GO:0003674|GO:0003723|GO:0003743|GO:0006412|GO:0006413|GO:0008135|GO:0008150|GO:0009058|GO:0044237
AAEL014261	Q16GU2	zinc finger protein [Source:VB External Description;Acc:AAEL014261]	0.212844	1.03223	0.045764	0	-1.25787	-0.330984	Dummy_5	81978561	81994068	AAEL014261	AAEL014261	GO:0003674|GO:0003677|GO:0008270|GO:0043167|GO:0046872
AAEL014260	Q16GU6	hypothetical protein [Source:VB External Description;Acc:AAEL014260]	0.212411	1.06754	0.094285	0.101755	-1.09027	-0.124681	Dummy_5	81875611	81900099	AAEL014260	AAEL014260	GO:0003674|GO:0003676|GO:0005575|GO:0005622|GO:0005623|GO:0005634|GO:0008270|GO:0043167|GO:0043226|GO:0046872
AAEL014258		monocarboxylate transporter [Source:VB External Description;Acc:AAEL014258]	0.388423	-1.13273	-0.17981	0.239958	-1.18063	-0.239554	Dummy_5	40781909	40840140	AAEL014258	AAEL014258	GO:0005575|GO:0006810|GO:0008150|GO:0016021|GO:0055085
AAEL014257	Q16GV3	hypothetical protein [Source:VB External Description;Acc:AAEL014257]	0.00352852	-1.87277	-0.905176	0.00117493	-2.02836	-1.02031	Dummy_5	40696287	40711422	AAEL014257	AAEL014257	GO:0003674|GO:0005575|GO:0005622|GO:0005623|GO:0005634|GO:0008270|GO:0043167|GO:0043226
AAEL014256	Q16GV1	ATP-dependent RNA helicase [Source:VB External Description;Acc:AAEL014256]	7.89654e-06	-1.32865	-0.409962	0.00319987	1.18621	0.246355	Dummy_5	40756258	40758509	AAEL014256	AAEL014256	GO:0000166|GO:0003674|GO:0003676|GO:0004386|GO:0005524|GO:0008026|GO:0016787|GO:0016887|GO:0043167
AAEL014255	Q16GU8	aquaporin, putative [Source:VB External Description;Acc:AAEL014255]	8.23267e-06	-1.51384	-0.59821	0.154891	-1.14048	-0.189635	Dummy_5	40890752	40898823	AAEL014255	AAEL014255
AAEL014253	Q16GV4	conserved hypothetical protein [Source:VB External Description;Acc:AAEL014253]	0.00259274	-1.57246	-0.653021	2.67894e-05	-1.91903	-0.940377	Dummy_5	40679093	40680735	AAEL014253	AAEL014253
AAEL014252	Q16GU7	sulfite reductase [Source:VB External Description;Acc:AAEL014252]	0.432748	-1.06259	-0.0875797	0.992847	1.00066	0.000957489	Dummy_5	40918062	40919927	AAEL014252	AAEL014252	GO:0003674|GO:0008150|GO:0009055|GO:0016491|GO:0020037|GO:0030151|GO:0043167|GO:0046872|GO:0055114
AAEL014251	Q16GV8	Inhibitor of Apoptosis (IAP) containing Baculoviral IAP Repeat(s) (BIR domains). [Source:VB Community Annotation;Acc:AAEL014251]	0.223689	-1.44156	-0.52763	0.0638077	-1.75843	-0.814286	Dummy_14	54779730	54781236	AAEL014251	IAP5
AAEL014250	Q16GV5	insect replication protein a [Source:VB External Description;Acc:AAEL014250]	3.57255e-08	1.62678	0.702018	0.76228	1.03558	0.0504451	Dummy_14	54916396	54917635	AAEL014250	AAEL014250
AAEL014249	Q16GV6	WD-repeat protein [Source:VB External Description;Acc:AAEL014249]	1.73824e-08	1.28579	0.362653	0.0565953	1.09805	0.134949	Dummy_14	54876343	54910421	AAEL014249	AAEL014249	GO:0003674|GO:0005515
AAEL014248	Q16GV7	hypothetical protein [Source:VB External Description;Acc:AAEL014248]	0.000431964	-1.15377	-0.206351	0.118665	-1.06725	-0.0938931	Dummy_14	54792752	54843044	AAEL014248	AAEL014248
AAEL014247	Q16GV9	type i inositol-1,4,5-trisphosphate 5-phosphatase [Source:VB External Description;Acc:AAEL014247]	6.58041e-06	-1.51243	-0.596864	0.000135179	-1.41575	-0.501567	Dummy_14	54662043	54775668	AAEL014247	AAEL014247	GO:0006629|GO:0008150|GO:0046856
AAEL014246	Q16GW9	glucosyl/glucuronosyl transferases [Source:VB External Description;Acc:AAEL014246]	3.41843e-14	-1.94637	-0.960786	3.51159e-05	-1.41104	-0.496758	Dummy_13	63524532	63528014	AAEL014246	AAEL014246	GO:0003674|GO:0008150|GO:0008152|GO:0016740|GO:0016757|GO:0016758
AAEL014245	Q16GW5	hypothetical protein [Source:VB External Description;Acc:AAEL014245]	0	1.44619	0.532254	0	1.95521	0.967326	Dummy_13	63598028	63599165	AAEL014245	AAEL014245
AAEL014244	Q16GW8	glucosyl/glucuronosyl transferases [Source:VB External Description;Acc:AAEL014244]	0.00523583	1.23623	0.305952	0.927201	-1.0087	-0.0124931	Dummy_13	63531162	63544216	AAEL014244	AAEL014244	GO:0003674|GO:0008150|GO:0008152|GO:0016740|GO:0016757|GO:0016758
AAEL014241	Q16GW6	hypothetical protein [Source:VB External Description;Acc:AAEL014241]	0.00802542	-1.04118	-0.0582209	0	1.40664	0.492257	Dummy_13	63582276	63583324	AAEL014241	AAEL014241
AAEL014240	Q16GW4	hypothetical protein [Source:VB External Description;Acc:AAEL014240]	5.28264e-10	1.1793	0.237929	0	1.64482	0.717926	Dummy_13	63605637	63606631	AAEL014240	AAEL014240
AAEL014239	Q16GW7	conserved hypothetical protein [Source:VB External Description;Acc:AAEL014239]	5.38347e-34	1.19402	0.25583	0	1.44696	0.53303	Dummy_13	63563896	63564850	AAEL014239	AAEL014239
AAEL014238	Q16895|Q16GW0|Q16GW1|Q8STD4	aromatic amino acid decarboxylase [Source:VB External Description;Acc:AAEL014238]	0.653358	-1.02955	-0.0420179	0.000742339	-1.2172	-0.283568	Dummy_13	63779019	63782286	AAEL014238	AAEL014238	GO:0003674|GO:0003824|GO:0006520|GO:0008150|GO:0016829|GO:0016831|GO:0019752|GO:0030170|GO:0043167|GO:0044281
AAEL014237	Q16GX1	conserved hypothetical protein [Source:VB External Description;Acc:AAEL014237]	0.0199557	-1.14256	-0.192266	0.104604	-1.09802	-0.134903	Dummy_13	77455213	77456333	AAEL014237	AAEL014237	GO:0000228|GO:0005575|GO:0005622|GO:0005623|GO:0005634|GO:0005694|GO:0031011|GO:0043226|GO:0043234
AAEL014236	Q16GX2	conserved hypothetical protein [Source:VB External Description;Acc:AAEL014236]	0	-2.82917	-1.50038	0	-2.23838	-1.16246	Dummy_13	77430358	77439567	AAEL014236	AAEL014236
AAEL014234	Q16GX3	conserved hypothetical protein [Source:VB External Description;Acc:AAEL014234]	0	-1.25585	-0.328665	0	-2.18631	-1.1285	Dummy_13	77340749	77342449	AAEL014234	AAEL014234
AAEL014231	Q16GX4	conserved hypothetical protein [Source:VB External Description;Acc:AAEL014231]	0.778716	-1.07419	-0.103248	0.832836	-1.0533	-0.0749221	Dummy_13	91690738	91692156	AAEL014231	AAEL014231
AAEL014229	Q16GX5	conserved hypothetical protein [Source:VB External Description;Acc:AAEL014229]	0.0513587	-1.57887	-0.658889	8.54827e-07	-3.96743	-1.98821	Dummy_13	91669269	91690474	AAEL014229	AAEL014229
AAEL014227		Innexin shaking-B [Source:VB External Description;Acc:AAEL014227]	0.301271	-1.41323	-0.498994	0.167557	-1.58787	-0.667094	Dummy_14	2762380	2792836	AAEL014227	AAEL014227	GO:0003674|GO:0004871|GO:0005243|GO:0005575|GO:0005623|GO:0005886|GO:0005921|GO:0006810|GO:0006811|GO:0008150|GO:0009416|GO:0009881|GO:0016020|GO:0016021|GO:0016264|GO:0022607|GO:0022857|GO:0030054|GO:0034330
AAEL014226	Q1DH69	hypothetical protein [Source:VB External Description;Acc:AAEL014226]	0	-1.30511	-0.384174	0	-1.21385	-0.279586	Dummy_14	2842417	2880740	AAEL014226	AAEL014226
AAEL014220	Q16GY5	conserved hypothetical protein [Source:VB External Description;Acc:AAEL014220]	0.125686	1.05882	0.0824547	1.94105e-14	1.28271	0.359193	Dummy_13	30752171	30782421	AAEL014220	AAEL014220
AAEL014219	Q16GY6|Q95P55	nicotinate phosphoribosyltransferase [Source:VB External Description;Acc:AAEL014219]	0.00382846	-1.44497	-0.531043	0.0025882	-1.46737	-0.553231	Dummy_3	22529116	22529849	AAEL014219	AAEL014219	GO:0003674|GO:0004514|GO:0008150|GO:0009058|GO:0009435|GO:0016740|GO:0016757|GO:0034641|GO:0044281|GO:0051186
AAEL014217	Q16GY8	nicotinate phosphoribosyltransferase [Source:VB External Description;Acc:AAEL014217]	0.887894	1.01614	0.0230999	0.720092	-1.0396	-0.0560331	Dummy_3	22467366	22504427	AAEL014217	AAEL014217	GO:0003674|GO:0004514|GO:0004516|GO:0008150|GO:0009058|GO:0009435|GO:0016757|GO:0019358|GO:0034641|GO:0044281|GO:0051186
AAEL014216	Q16GY9	conserved hypothetical protein [Source:VB External Description;Acc:AAEL014216]	2.76339e-10	-2.66874	-1.41616	2.16497e-05	-1.84767	-0.885708	Dummy_3	22428668	22465120	AAEL014216	AAEL014216	GO:0003674|GO:0003676|GO:0005575|GO:0005622|GO:0005623|GO:0005634|GO:0008270|GO:0043167|GO:0043226|GO:0046872
AAEL014215	Q16GY7	nicotinate phosphoribosyltransferase [Source:VB External Description;Acc:AAEL014215]	0.000501047	1.92172	0.942395	0.000644663	1.89959	0.925685	Dummy_3	22524819	22525554	AAEL014215	AAEL014215	GO:0003674|GO:0004514|GO:0008150|GO:0009058|GO:0009435|GO:0016757|GO:0034641|GO:0044281|GO:0051186
AAEL014214	Q16GZ1	conserved hypothetical protein [Source:VB External Description;Acc:AAEL014214]	0	-5.20551	-2.38004	0	-6.25325	-2.64461	Dummy_3	9704	229129	AAEL014214	AAEL014214	GO:0003674|GO:0005515
AAEL014212	Q16GZ2	androgen induced inhibitor of proliferation (as3) / pds5 [Source:VB External Description;Acc:AAEL014212]	0.396438	-1.02926	-0.041605	0.00563484	-1.09166	-0.126523	Dummy_2	2896024	2924404	AAEL014212	AAEL014212	GO:0003674|GO:0005488
AAEL014211	Q16GZ5	conserved hypothetical protein [Source:VB External Description;Acc:AAEL014211]	0.362816	1.41869	0.504557	0.0675661	1.85579	0.892034	Dummy_2	2791112	2792574	AAEL014211	AAEL014211	GO:0003674|GO:0003676|GO:0043167|GO:0046872
AAEL014207	Q16GZ8	sugar transporter [Source:VB External Description;Acc:AAEL014207]	0.108397	-1.1016	-0.1396	3.09469e-13	-1.55363	-0.635646	Dummy_1	82578420	82591582	AAEL014207	AAEL014207	GO:0003674|GO:0005215|GO:0005575|GO:0006810|GO:0008150|GO:0016020|GO:0016021|GO:0022857|GO:0022891|GO:0055085
AAEL014206	Q16GZ7	sugar transporter [Source:VB External Description;Acc:AAEL014206]	0.630226	-1.06239	-0.0873084	0.27029	-1.13941	-0.18829	Dummy_1	82687786	82704078	AAEL014206	AAEL014206	GO:0003674|GO:0005575|GO:0006810|GO:0008150|GO:0016021|GO:0022857|GO:0055085
AAEL014204	Q16H01	6-phosphogluconolactonase [Source:VB External Description;Acc:AAEL014204]	0.000140865	-1.42485	-0.510809	8.12207e-05	-1.4435	-0.529569	Dummy_2	38767049	38768209	AAEL014204	AAEL014204	GO:0003674|GO:0005975|GO:0006098|GO:0008150|GO:0009056|GO:0017057|GO:0034641|GO:0044281|GO:0051186
AAEL014203	Q16H02	nervy [Source:VB External Description;Acc:AAEL014203]	0.232417	1.20627	0.270554	0.231895	1.20329	0.266988	Dummy_2	38713739	38756333	AAEL014203	AAEL014203	GO:0001071|GO:0003674|GO:0003700|GO:0006355|GO:0008150|GO:0043167|GO:0046872
AAEL014201	Q16H07	chaperone protein, putative [Source:VB External Description;Acc:AAEL014201]	0.000729714	-1.44485	-0.530922	0.479698	-1.08169	-0.113292	Dummy_2	19887002	19888398	AAEL014201	AAEL014201
AAEL014199	Q16H04	dihydropyrimidine dehydrogenase [Source:VB External Description;Acc:AAEL014199]	3.97901e-05	-1.06734	-0.0940256	1.0955e-38	1.20482	0.268818	Dummy_2	20117562	20125245	AAEL014199	AAEL014199	GO:0003674|GO:0003824|GO:0004152|GO:0004158|GO:0005575|GO:0005622|GO:0005623|GO:0005737|GO:0006222|GO:0008150|GO:0009058|GO:0016491|GO:0034641|GO:0044281|GO:0051536|GO:0055114
AAEL014198	Q16H06	cdp-diacylglycerol--glycerol-3-phosphate 3-phosphatidyltransferase [Source:VB External Description;Acc:AAEL014198]	0.000953411	-1.19144	-0.252712	4.80884e-05	1.21429	0.280113	Dummy_2	19888435	19890311	AAEL014198	AAEL014198	GO:0003674|GO:0005575|GO:0006629|GO:0008150|GO:0008654|GO:0009058|GO:0016020|GO:0016780
AAEL014196	Q16H09|Q27SY9	conserved hypothetical protein [Source:VB External Description;Acc:AAEL014196]	0.456108	1.18789	0.248402	0.781775	1.06975	0.0972772	Dummy_1	199692	201614	AAEL014196	AAEL014196
AAEL014195	Q16H10|Q16Y24	G-protein signalling modulator [Source:VB External Description;Acc:AAEL014195]	8.70952e-10	1.7604	0.8159	0.288665	1.12768	0.173362	Dummy_1	11364	39094	AAEL014195	AAEL014195	GO:0000132|GO:0003674|GO:0005092|GO:0005515|GO:0007010|GO:0007049|GO:0008150|GO:0008277|GO:0030234|GO:0030695
AAEL014194	Q16H13	conserved hypothetical protein [Source:VB External Description;Acc:AAEL014194]	6.4733e-41	1.50633	0.59104	0.000115679	-1.15237	-0.20461	Dummy_1	55782438	55804140	AAEL014194	AAEL014194
AAEL014192	Q16H11	conserved hypothetical protein [Source:VB External Description;Acc:AAEL014192]	0.00082655	-2.63766	-1.39926	1.3675e-05	-3.98641	-1.99509	Dummy_1	56017954	56019693	AAEL014192	AAEL014192	GO:0003674|GO:0005515
AAEL014191	Q16H15	hypothetical protein [Source:VB External Description;Acc:AAEL014191]	0.0568536	-1.23992	-0.310249	0.000860734	-1.45791	-0.543906	Dummy_1	32411212	32422614	AAEL014191	AAEL014191
AAEL014190	Q16H16	elongase, putative [Source:VB External Description;Acc:AAEL014190]	8.24666e-05	-1.25079	-0.322841	1.64218e-10	-1.4468	-0.532868	Dummy_1	32362090	32384511	AAEL014190	AAEL014190	GO:0005575|GO:0016021
AAEL014187	Q16H21	chilling-inducible protein, putative [Source:VB External Description;Acc:AAEL014187]	0.801307	-1.02063	-0.029459	0.0606842	-1.14414	-0.194264	Dummy_11	85089809	85099424	AAEL014187	AAEL014187	GO:0008150|GO:0009966
AAEL014183	Q16H22|Q16H23	hypothetical protein [Source:VB External Description;Acc:AAEL014183]	0.612593	-1.0286	-0.0406752	0.0230483	1.11495	0.156979	Dummy_11	85083468	85087390	AAEL014183	AAEL014183	GO:0005575|GO:0005622|GO:0005623|GO:0005737|GO:0005783|GO:0005789|GO:0006464|GO:0006506|GO:0006629|GO:0008150|GO:0009058|GO:0016021|GO:0043226
AAEL014182	Q16H19	hypothetical protein [Source:VB External Description;Acc:AAEL014182]	0.253892	-2.00502	-1.00362	0.0868269	-3.09952	-1.63205	Dummy_11	85136817	85147064	AAEL014182	AAEL014182	GO:0003674|GO:0005543|GO:0008289|GO:0043167
AAEL014181	Q16H27	hypothetical protein [Source:VB External Description;Acc:AAEL014181]	0.000423855	-1.058	-0.0813332	0.845094	1.00347	0.0049963	Dummy_11	84959599	85026288	AAEL014181	AAEL014181	GO:0003674|GO:0004721|GO:0004725|GO:0006464|GO:0006470|GO:0008150|GO:0016311|GO:0016787|GO:0016791|GO:0035335
AAEL014179	Q16H17	conserved hypothetical protein [Source:VB External Description;Acc:AAEL014179]	0.0448194	1.4123	0.498042	0.118105	1.31724	0.397521	Dummy_11	85201748	85210925	AAEL014179	AAEL014179	GO:0003674|GO:0005543|GO:0007165|GO:0008150|GO:0008289|GO:0035556|GO:0043167
AAEL014178	Q16H29	DNA polymerase delta catalytic subunit [Source:VB External Description;Acc:AAEL014178]	0.00561459	-1.16756	-0.223497	0.000150828	-1.2349	-0.304398	Dummy_6	21808194	21811261	AAEL014178	AAEL014178	GO:0000166|GO:0003674|GO:0003676|GO:0003677|GO:0003887|GO:0006139|GO:0006259|GO:0006260|GO:0008150|GO:0009058|GO:0016740|GO:0016779|GO:0034641
AAEL014177	Q16H28	ADP-ribosylation factor, arf [Source:VB External Description;Acc:AAEL014177]	0.000239451	-1.2027	-0.266273	0.00530179	-1.15075	-0.202579	Dummy_6	21825022	21847159	AAEL014177	AAEL014177	GO:0000166|GO:0003674|GO:0005525|GO:0005575|GO:0005622|GO:0005623|GO:0006810|GO:0006886|GO:0007165|GO:0007264|GO:0008150|GO:0015031|GO:0043167
AAEL014176	Q16EH4|Q16H33	cornichon [Source:VB External Description;Acc:AAEL014176]	0.489123	-1.12168	-0.165655	0.00505399	-1.58085	-0.660703	Dummy_6	58779842	58782162	AAEL014176	AAEL014176
AAEL014175	Q16H31	hypothetical protein [Source:VB External Description;Acc:AAEL014175]	2.15796e-06	-1.34937	-0.432284	0	-1.76866	-0.822655	Dummy_6	58806716	58866524	AAEL014175	AAEL014175
AAEL014174	Q16H32	hypothetical protein [Source:VB External Description;Acc:AAEL014174]	0.000207005	-1.65322	-0.725275	0.0217851	-1.35456	-0.437819	Dummy_6	58790659	58804218	AAEL014174	AAEL014174	GO:0003674|GO:0005488
AAEL014173	Q16H30	conserved hypothetical protein [Source:VB External Description;Acc:AAEL014173]	0.25194	-1.10922	-0.14955	0.00650362	-1.26963	-0.344403	Dummy_6	58866680	58877876	AAEL014173	AAEL014173
AAEL014172	Q16H38	protein kinase [Source:VB External Description;Acc:AAEL014172]	0.0646408	2.09836	1.06926	0.22967	1.67926	0.747823	Dummy_5	40495211	40516735	AAEL014172	AAEL014172	GO:0003674|GO:0004672|GO:0005524|GO:0006464|GO:0006468|GO:0008150|GO:0016301|GO:0016772|GO:0043167
AAEL014171	Q16H35	conserved hypothetical protein [Source:VB External Description;Acc:AAEL014171]	0	-1.30752	-0.386828	0	1.42668	0.512665	Dummy_5	40592901	40606766	AAEL014171	AAEL014171
AAEL014170	Q16H36	hypothetical protein [Source:VB External Description;Acc:AAEL014170]	8.81958e-15	-2.46123	-1.29938	4.96547e-13	-2.29229	-1.19679	Dummy_5	40576393	40577669	AAEL014170	AAEL014170
AAEL014169	Q16H37	small nuclear ribonucleoprotein, core, putative [Source:VB External Description;Acc:AAEL014169]	3.56802e-06	-7.11037	-2.82992	0.00051613	-3.49126	-1.80375	Dummy_5	40571893	40572754	AAEL014169	AAEL014169
AAEL014168	Q16H34	conserved hypothetical protein [Source:VB External Description;Acc:AAEL014168]	0	-1.4921	-0.577345	4.58075e-12	-1.26986	-0.34467	Dummy_5	40606933	40626360	AAEL014168	AAEL014168	GO:0003674|GO:0043167|GO:0046872
AAEL014167		U1 small nuclear ribonucleoprotein A [Source:VB External Description;Acc:AAEL014167]	0.122049	1.21227	0.277711	0.0727113	1.24297	0.313791	Dummy_5	81541252	81567227	AAEL014167	AAEL014167	GO:0000166|GO:0000398|GO:0003674|GO:0003676|GO:0003723|GO:0006397|GO:0008150|GO:0017069|GO:0034641
AAEL014166	Q16H39	hypothetical protein [Source:VB External Description;Acc:AAEL014166]	0.603784	1.04296	0.0606823	0.88462	1.01208	0.0173206	Dummy_5	81789306	81799855	AAEL014166	AAEL014166
AAEL014165	Q16H42	conserved hypothetical protein [Source:VB External Description;Acc:AAEL014165]	0.121896	-1.31447	-0.394478	0.178922	-1.26512	-0.339273	Dummy_7	87092542	87106919	AAEL014165	AAEL014165
AAEL014164	Q16H43|Q1DH27	conserved hypothetical protein [Source:VB External Description;Acc:AAEL014164]	0.625514	1.17419	0.231664	0.53152	1.21596	0.282091	Dummy_7	87029530	87094312	AAEL014164	AAEL014164
AAEL014162	Q16H44	potassium channel kcnq, [Source:VB External Description;Acc:AAEL014162]	0.413816	1.16636	0.222014	0.8644	1.03528	0.0500159	Dummy_8	32008462	32075882	AAEL014162	AAEL014162	GO:0003674|GO:0005216|GO:0005249|GO:0005267|GO:0005575|GO:0005623|GO:0005886|GO:0006810|GO:0006811|GO:0006813|GO:0008076|GO:0008150|GO:0016020|GO:0016021|GO:0022857|GO:0043234|GO:0055085|GO:0071805
AAEL014161	Q16H52	amino acids transporter [Source:VB External Description;Acc:AAEL014161]	0.968709	-1.00238	-0.00343132	0.158829	1.0715	0.0996342	Dummy_7	41698168	41712704	AAEL014161	AAEL014161	GO:0003333|GO:0003674|GO:0005575|GO:0006810|GO:0008150|GO:0015171|GO:0016020|GO:0016021|GO:0022857|GO:0055085
AAEL014160	Q16H48	conserved hypothetical protein [Source:VB External Description;Acc:AAEL014160]	3.08572e-10	-1.51315	-0.597551	0	-1.76214	-0.817325	Dummy_7	41777258	41778400	AAEL014160	AAEL014160	GO:0003674|GO:0005575|GO:0006629|GO:0008150|GO:0008654|GO:0009058|GO:0016020|GO:0016780
AAEL014159	Q16H53	PAF acetylhydrolase 45 kDa subunit, putative [Source:VB External Description;Acc:AAEL014159]	0.713954	-1.04652	-0.0656042	0.000533491	1.39447	0.479718	Dummy_7	41675819	41696563	AAEL014159	AAEL014159	GO:0003674|GO:0005515
AAEL014158	Q16H47	hypothetical protein [Source:VB External Description;Acc:AAEL014158]	4.62238e-05	1.43171	0.517744	0.758255	-1.03529	-0.0500355	Dummy_7	41778580	41816747	AAEL014158	AAEL014158
AAEL014157	Q16H46	conserved hypothetical protein [Source:VB External Description;Acc:AAEL014157]	0.00537286	-1.68905	-0.756214	0.0404099	-1.45918	-0.545157	Dummy_7	41826560	41826813	AAEL014157	AAEL014157
AAEL014156	Q16H51|Q16ZM6|Q1HRN2	zinc transporter [Source:VB External Description;Acc:AAEL014156]	0.0768165	-1.10562	-0.144851	1.28194e-07	-1.34304	-0.425499	Dummy_7	41724010	41747051	AAEL014156	AAEL014156	GO:0003674|GO:0005575|GO:0006810|GO:0008150|GO:0016020|GO:0022857|GO:0030001|GO:0046873|GO:0055085
AAEL014155	Q16H49	ATP-dependent RNA helicase [Source:VB External Description;Acc:AAEL014155]	6.01254e-13	-2.9537	-1.56252	7.42068e-15	-3.34836	-1.74345	Dummy_7	41763598	41766057	AAEL014155	AAEL014155	GO:0000166|GO:0003674|GO:0003676|GO:0004386|GO:0005524|GO:0008026|GO:0016787|GO:0016887|GO:0043167
AAEL014154		Cytosolic Fe-S cluster assembly factor NUBP2 homolog [Source:VB External Description;Acc:AAEL014154]	0.000478838	-1.53101	-0.614487	0.00114261	-1.48412	-0.569606	Dummy_7	41755156	41756065	AAEL014154	AAEL014154	GO:0000166|GO:0003674|GO:0005524|GO:0005575|GO:0005622|GO:0005623|GO:0005737|GO:0043167|GO:0046872|GO:0051536|GO:0051539
AAEL014153	Q16H45	conserved hypothetical protein [Source:VB External Description;Acc:AAEL014153]	0	-2.19533	-1.13444	0	-2.35495	-1.2357	Dummy_7	41826804	41827202	AAEL014153	AAEL014153	GO:0003674|GO:0004045
AAEL014152	Q16H60	conserved hypothetical protein [Source:VB External Description;Acc:AAEL014152]	0.26496	-1.12488	-0.169773	0.809135	-1.02702	-0.038465	Dummy_7	76510635	76534155	AAEL014152	AAEL014152
AAEL014150	Q16H54	transcription factor IIIA, putative [Source:VB External Description;Acc:AAEL014150]	0.00257175	-1.6211	-0.696974	0.0201987	-1.44254	-0.528609	Dummy_7	76667195	76668403	AAEL014150	AAEL014150	GO:0003674|GO:0003676|GO:0043167|GO:0046872
AAEL014149	Q16H57	conserved hypothetical protein [Source:VB External Description;Acc:AAEL014149]	0.0965286	1.14259	0.192303	0.228652	-1.10909	-0.149373	Dummy_7	76645870	76650624	AAEL014149	AAEL014149	GO:0003674|GO:0003676|GO:0005575|GO:0005622|GO:0005623|GO:0005634|GO:0008270|GO:0043167|GO:0043226|GO:0046872
AAEL014148	A3QVU6|Q16H55	Caspase (Long). [Source:VB Community Annotation;Acc:AAEL014148]	0.153726	1.28596	0.362846	0.0164586	1.47819	0.563829	Dummy_7	76661081	76662673	AAEL014148	CASPL1	GO:0003674|GO:0004197|GO:0006508|GO:0006915|GO:0008150|GO:0008219|GO:0008233|GO:0008234|GO:0016787
AAEL014147	Q16H58	conserved hypothetical protein [Source:VB External Description;Acc:AAEL014147]	0.905756	1.01258	0.0180387	0.609151	1.05032	0.0708265	Dummy_7	76622675	76624062	AAEL014147	AAEL014147	GO:0003674|GO:0003676|GO:0043167|GO:0046872
AAEL014146	Q16H59	conserved hypothetical protein [Source:VB External Description;Acc:AAEL014146]	0.798385	1.02004	0.0286303	0.420602	1.05764	0.0808516	Dummy_7	76543130	76545434	AAEL014146	AAEL014146	GO:0003674|GO:0005515
AAEL014145	Q16H56	conserved hypothetical protein [Source:VB External Description;Acc:AAEL014145]	0.448792	-1.1044	-0.143262	0.374615	-1.12013	-0.163661	Dummy_7	76653335	76659865	AAEL014145	AAEL014145	GO:0003674|GO:0003676|GO:0043167|GO:0046872
AAEL014144		rapsynoid [Source:VB External Description;Acc:AAEL014144]	0.0016403	1.14374	0.193755	0.109895	-1.07744	-0.107602	Dummy_6	97127417	97135795	AAEL014144	AAEL014144	GO:0003674|GO:0005515
AAEL014142	Q16H63	phosphatidylinositol synthase [Source:VB External Description;Acc:AAEL014142]	0.49579	1.03977	0.056262	0.323042	1.05545	0.0778561	Dummy_6	97124105	97166713	AAEL014142	AAEL014142	GO:0003674|GO:0005575|GO:0006629|GO:0008150|GO:0008654|GO:0009058|GO:0016020|GO:0016740|GO:0016780
AAEL014141	Q16H65	Serine Protease Inhibitor (serpin) likely cleavage at S/M. [Source:VB Community Annotation;Acc:AAEL014141]	0.575292	1.06833	0.0953588	0.0138858	-1.32752	-0.408737	Dummy_9	84385724	84392884	AAEL014141	SRPN5	GO:0005575|GO:0005576|GO:0005615
AAEL014140	J9HGT3|Q16H66	Clip-Domain Serine Protease family B. [Source:VB Community Annotation;Acc:AAEL014140]	0.00210997	1.24442	0.31547	1.83455e-07	1.41823	0.504095	Dummy_9	84331623	84343167	AAEL014140	CLIPB24	GO:0003674|GO:0003824|GO:0004252|GO:0006508|GO:0008150|GO:0008233
AAEL014139	Q16H68	proacrosin, putative [Source:VB External Description;Acc:AAEL014139]	0.0433546	-1.12938	-0.175535	0.00167801	1.18557	0.245578	Dummy_9	84284145	84285948	AAEL014139	AAEL014139	GO:0003674|GO:0003824|GO:0004252|GO:0006508|GO:0008150|GO:0008233|GO:0008236|GO:0016787
AAEL014138	Q16H69	Serine Protease Inhibitor (serpin) likely cleavage at S/L. [Source:VB Community Annotation;Acc:AAEL014138]	1.02776e-07	-1.1804	-0.239279	0.962777	-1.00168	-0.00242615	Dummy_9	84193367	84195177	AAEL014138	SRPN16	GO:0005575|GO:0005576|GO:0005615
AAEL014137	Q16H67	Clip-Domain Serine Protease family B. [Source:VB Community Annotation;Acc:AAEL014137]	6.42873e-06	-2.14529	-1.10117	2.03679e-08	-2.7172	-1.44212	Dummy_9	84303905	84321407	AAEL014137	CLIPB25	GO:0003674|GO:0003824|GO:0004252|GO:0006508|GO:0008150|GO:0008233
AAEL014136	Q16H70	conserved hypothetical protein [Source:VB External Description;Acc:AAEL014136]	0.000716949	-1.72578	-0.787252	0.00264739	-1.61536	-0.691859	Dummy_9	29725835	29769715	AAEL014136	AAEL014136
AAEL014135	Q16H71	conserved hypothetical protein [Source:VB External Description;Acc:AAEL014135]	2.35346e-07	1.70927	0.773379	0	-3.84427	-1.94271	Dummy_9	29716084	29725846	AAEL014135	AAEL014135	GO:0003674|GO:0005509|GO:0043167
AAEL014134	Q16H72	kinesin heavy chain [Source:VB External Description;Acc:AAEL014134]	0.0863668	-1.49116	-0.576436	0.0953914	-1.46914	-0.554973	Dummy_9	9625753	9630781	AAEL014134	AAEL014134	GO:0000166|GO:0003674|GO:0003777|GO:0005524|GO:0005575|GO:0005622|GO:0005623|GO:0005856|GO:0005871|GO:0005874|GO:0007018|GO:0008017|GO:0008092|GO:0008150|GO:0043167|GO:0043226|GO:0043234
AAEL014133	Q16H75	hypothetical protein [Source:VB External Description;Acc:AAEL014133]	1.429e-17	3.25746	1.70375	0.854629	-1.04284	-0.0605173	Dummy_9	9457125	9459374	AAEL014133	AAEL014133
AAEL014132		conserved hypothetical protein [Source:VB External Description;Acc:AAEL014132]	0.212814	-1.06179	-0.0865021	3.14936e-12	1.32093	0.40155	Dummy_9	9472561	9515931	AAEL014132	AAEL014132
AAEL014131	Q16H76	hypothetical protein [Source:VB External Description;Acc:AAEL014131]	8.85212e-08	-1.89389	-0.921354	9.14989e-11	-2.23065	-1.15746	Dummy_9	9421434	9438466	AAEL014131	AAEL014131
AAEL014130	Q16H73	conserved hypothetical protein [Source:VB External Description;Acc:AAEL014130]	0.000206415	1.25433	0.32692	0.988956	1.00101	0.00145435	Dummy_9	9620024	9626690	AAEL014130	AAEL014130	GO:0003674|GO:0005515|GO:0005575|GO:0005622|GO:0005623|GO:0005737
AAEL014129	Q16H77	hypothetical protein [Source:VB External Description;Acc:AAEL014129]	0.606251	-1.3286	-0.409907	0.910903	-1.06304	-0.088201	Dummy_12	47342615	47350747	AAEL014129	AAEL014129	GO:0001071|GO:0003674|GO:0003700|GO:0005575|GO:0005622|GO:0005623|GO:0005634|GO:0006355|GO:0008150|GO:0043226
AAEL014114	Q16H82	mlck, drome [Source:VB External Description;Acc:AAEL014114]	3.95823e-05	1.36635	0.450327	0.0349797	-1.20712	-0.271564	Dummy_13	91451233	91462123	AAEL014114	AAEL014114	GO:0003674|GO:0004672|GO:0004674|GO:0005524|GO:0006464|GO:0006468|GO:0008150|GO:0016301|GO:0016772|GO:0043167
AAEL014113	Q16H86	secretory Phospholipase A2, putative [Source:VB External Description;Acc:AAEL014113]	0.996542	-1.00047	-0.000681877	9.9004e-06	-1.53808	-0.62113	Dummy_14	2605649	2606389	AAEL014113	AAEL014113	GO:0003674|GO:0004623|GO:0005509|GO:0005575|GO:0005576|GO:0006629|GO:0006644|GO:0008150|GO:0009056|GO:0016042|GO:0043167
AAEL014112	Q16H90	hypothetical protein [Source:VB External Description;Acc:AAEL014112]	0.716905	-1.08201	-0.113708	0.366575	-1.20365	-0.267413	Dummy_14	2451970	2477271	AAEL014112	AAEL014112	GO:0003674|GO:0003676|GO:0005575|GO:0005622|GO:0005623|GO:0005634|GO:0008270|GO:0043167|GO:0043226|GO:0046872
AAEL014111	Q16H93	tubulin-specific chaperone, putative [Source:VB External Description;Acc:AAEL014111]	3.57052e-08	-1.45521	-0.541225	0.000553943	-1.26107	-0.334653	Dummy_14	2416458	2425690	AAEL014111	AAEL014111
AAEL014110	Q16H84	sulfite reductase [Source:VB External Description;Acc:AAEL014110]	5.57276e-11	1.21011	0.275141	3.27644e-08	1.1773	0.235477	Dummy_14	2643266	2656883	AAEL014110	AAEL014110	GO:0003674|GO:0008150|GO:0009055|GO:0016491|GO:0020037|GO:0030151|GO:0043167|GO:0046872|GO:0055114
AAEL014109	Q16GV0|Q16H88	monocarboxylate transporter [Source:VB External Description;Acc:AAEL014109]	0.202858	-1.2519	-0.324116	0.679753	-1.07719	-0.107271	Dummy_14	2506371	2570813	AAEL014109	AAEL014109	GO:0005575|GO:0006810|GO:0008150|GO:0016021|GO:0055085
AAEL014108	Q16GU8	aquaporin, putative [Source:VB External Description;Acc:AAEL014108]	0.0120012	-1.47265	-0.558418	0.504684	1.10322	0.141717	Dummy_14	2612881	2626623	AAEL014108	AAEL014108
AAEL014107	Q16H92	conserved hypothetical protein [Source:VB External Description;Acc:AAEL014107]	0.000474343	-1.3167	-0.396922	0.22416	1.09695	0.133497	Dummy_14	2425598	2435995	AAEL014107	AAEL014107
AAEL014106	Q16H89	ATP-dependent RNA helicase [Source:VB External Description;Acc:AAEL014106]	0.00694916	-1.25165	-0.323836	0.0328994	1.17662	0.23465	Dummy_14	2490910	2493149	AAEL014106	AAEL014106	GO:0000166|GO:0003674|GO:0003676|GO:0004386|GO:0005524|GO:0008026|GO:0016787|GO:0016887|GO:0043167
AAEL014105	Q16H91	hypothetical protein [Source:VB External Description;Acc:AAEL014105]	0.0118429	-1.33393	-0.415688	0.000291696	-1.52042	-0.604467	Dummy_14	2440224	2446610	AAEL014105	AAEL014105	GO:0003674|GO:0005575|GO:0005622|GO:0005623|GO:0005634|GO:0008270|GO:0043167|GO:0043226
AAEL014104	Q16H94	conserved hypothetical protein [Source:VB External Description;Acc:AAEL014104]	4.19912e-11	1.79042	0.840295	5.23492e-10	1.74103	0.799941	Dummy_14	2390802	2406271	AAEL014104	AAEL014104
AAEL014102	Q16H95	conserved hypothetical protein [Source:VB External Description;Acc:AAEL014102]	0.661562	1.47455	0.560273	0.137464	2.71557	1.44126	Dummy_14	13927583	13929317	AAEL014102	AAEL014102	GO:0003674|GO:0005515
AAEL014099	Q16HA3	valyl-tRNA synthetase [Source:VB External Description;Acc:AAEL014099]	4.17279e-05	-1.54409	-0.626755	1.4464e-10	-2.04838	-1.03448	Dummy_3	22007178	22010486	AAEL014099	AAEL014099	GO:0000166|GO:0002161|GO:0003674|GO:0004812|GO:0004832|GO:0005524|GO:0006399|GO:0006412|GO:0006418|GO:0006438|GO:0006450|GO:0006520|GO:0008150|GO:0009058|GO:0016874|GO:0034641|GO:0043167|GO:0044281
AAEL014098	Q16HA0	polycomb protein [Source:VB External Description;Acc:AAEL014098]	0	-1.40509	-0.490665	2.90505e-14	-1.2793	-0.355359	Dummy_3	22052021	22078902	AAEL014098	AAEL014098	GO:0005575|GO:0005622|GO:0005623|GO:0005634|GO:0043226
AAEL014096	Q16HA1	conserved hypothetical protein [Source:VB External Description;Acc:AAEL014096]	0.150451	1.26996	0.34478	0.00431757	1.53576	0.618952	Dummy_3	22043488	22044713	AAEL014096	AAEL014096	GO:0003674|GO:0008150|GO:0008168|GO:0032259|GO:0043167|GO:0046872
AAEL014095	Q16HA2	conserved hypothetical protein [Source:VB External Description;Acc:AAEL014095]	0.425579	-1.09032	-0.124751	3.54729e-05	-1.5511	-0.633288	Dummy_3	22027696	22030710	AAEL014095	AAEL014095
AAEL014094	Q16HA4	solute carrier family 35 member C2, putative [Source:VB External Description;Acc:AAEL014094]	0.103397	1.10571	0.144971	0.357132	1.06045	0.0846777	Dummy_3	21992284	21994699	AAEL014094	AAEL014094	GO:0005575|GO:0016020|GO:0016021
AAEL014092	Q16HA7	conserved hypothetical protein [Source:VB External Description;Acc:AAEL014092]	1.7806e-05	1.88759	0.916549	4.23618e-06	1.95894	0.97007	Dummy_3	60903245	60919205	AAEL014092	AAEL014092
AAEL014090	Q16HA5	conserved hypothetical protein [Source:VB External Description;Acc:AAEL014090]	0.611336	-1.12066	-0.164349	0.777847	1.06215	0.0869923	Dummy_3	60944028	60945084	AAEL014090	AAEL014090	GO:0003674|GO:0003676|GO:0043167|GO:0046872
AAEL014085	Q16HB4	ionotropic glutamate receptor-invertebrate [Source:VB External Description;Acc:AAEL014085]	4.16856e-10	-1.62475	-0.700219	0.758348	1.02506	0.0357075	Dummy_3	60638834	60658224	AAEL014085	AAEL014085	GO:0003674|GO:0004871|GO:0004970|GO:0005234|GO:0005575|GO:0007165|GO:0008150|GO:0016020|GO:0022857|GO:0035235
AAEL014084	Q16HA8	kinesin eg-5 [Source:VB External Description;Acc:AAEL014084]	0.0164658	-1.17733	-0.235513	5.67639e-11	-1.57763	-0.657757	Dummy_3	60735362	60772018	AAEL014084	AAEL014084	GO:0000166|GO:0003674|GO:0003777|GO:0005524|GO:0005575|GO:0005622|GO:0005623|GO:0005856|GO:0005871|GO:0005874|GO:0007018|GO:0008017|GO:0008092|GO:0008150|GO:0043167|GO:0043226|GO:0043234
AAEL014080	Q16HB6	aldehyde dehydrogenase [Source:VB External Description;Acc:AAEL014080]	3.07369e-26	1.16161	0.216124	0.108758	1.02591	0.0369072	Dummy_4	38970339	39013822	AAEL014080	AAEL014080	GO:0003674|GO:0008150|GO:0008152|GO:0016491|GO:0016620|GO:0055114
AAEL014079	Q16HB9	serine protease inhibitor, serpin [Source:VB External Description;Acc:AAEL014079]	2.45034e-10	-1.47567	-0.561368	1.03305e-09	-1.45556	-0.541579	Dummy_4	97929875	97950000	AAEL014079	AAEL014079	GO:0005575|GO:0005576|GO:0005615
AAEL014078		serine protease inhibitor, serpin [Source:VB External Description;Acc:AAEL014078]	1.26544e-06	-1.2503	-0.322278	0.0171357	1.11069	0.151462	Dummy_4	97986932	97991152	AAEL014078	AAEL014078	GO:0005575|GO:0005576|GO:0005615
AAEL014077	Q16HC9	fad oxidoreductase [Source:VB External Description;Acc:AAEL014077]	0.188322	-1.07351	-0.102334	2.89398e-10	1.32718	0.408361	Dummy_10	94533915	94544915	AAEL014077	AAEL014077	GO:0003674|GO:0008150|GO:0016491|GO:0055114
AAEL014074	Q16FV5	conserved hypothetical protein [Source:VB External Description;Acc:AAEL014074]	0.0544732	-1.562	-0.643397	0.969971	1.00852	0.012239	Dummy_10	94651803	94652618	AAEL014074	AAEL014074
AAEL014073	Q16HD3	conserved hypothetical protein [Source:VB External Description;Acc:AAEL014073]	7.79282e-09	-28.8971	-4.85285	9.36635e-09	-28.8971	-4.85285	Dummy_10	94475658	94476650	AAEL014073	AAEL014073
AAEL014072	Q16HC8	tip60 [Source:VB External Description;Acc:AAEL014072]	0.0835575	-1.1633	-0.21822	0.0445857	-1.18944	-0.250282	Dummy_10	94560678	94561873	AAEL014072	AAEL014072	GO:0003674|GO:0005575|GO:0005622|GO:0005623|GO:0005634|GO:0006355|GO:0008150|GO:0016746|GO:0016747|GO:0043226
AAEL014071		conserved hypothetical protein [Source:VB External Description;Acc:AAEL014071]	0.055536	-1.15587	-0.208979	1.22684e-11	-1.69361	-0.760104	Dummy_10	94589537	94592886	AAEL014071	AAEL014071	GO:0000166|GO:0003674|GO:0003676
AAEL014070	Q16HD1	vacuolar protein sorting [Source:VB External Description;Acc:AAEL014070]	0.188769	1.21158	0.276894	0.993288	1.00121	0.00175095	Dummy_10	94518265	94522114	AAEL014070	AAEL014070
AAEL014069	Q16HC2	catrin, putative [Source:VB External Description;Acc:AAEL014069]	0.00116857	-1.52401	-0.607874	0.000958002	-1.53541	-0.618624	Dummy_10	94705300	94733462	AAEL014069	AAEL014069	GO:0005575|GO:0005576
AAEL014068	Q16HD0	conserved hypothetical protein [Source:VB External Description;Acc:AAEL014068]	0.710575	-1.10408	-0.14285	0.155977	-1.43823	-0.524294	Dummy_10	94532364	94535040	AAEL014068	AAEL014068	GO:0005575|GO:0016020
AAEL014066	Q16HC6	ubiquitin conjugating enzyme 7 interacting protein [Source:VB External Description;Acc:AAEL014066]	0.308929	1.13972	0.188682	0.191193	-1.19313	-0.254755	Dummy_10	94598825	94614645	AAEL014066	AAEL014066	GO:0003674|GO:0003677|GO:0004842|GO:0005515|GO:0005575|GO:0005622|GO:0005623|GO:0006351|GO:0006464|GO:0008150|GO:0008270|GO:0009058|GO:0016567|GO:0016874|GO:0034641|GO:0043167|GO:0043234|GO:0046872|GO:0071797
AAEL014064	Q16HD2	glutaredoxin, putative [Source:VB External Description;Acc:AAEL014064]	0.0529956	-1.2125	-0.277983	0.198197	-1.13692	-0.185135	Dummy_10	94513683	94518217	AAEL014064	AAEL014064
AAEL014063	Q16HD9	activating signal cointegrator 1 complex subunit 3, helc1 [Source:VB External Description;Acc:AAEL014063]	0.0148526	1.272	0.347097	0.228652	1.13526	0.183028	Dummy_10	21001450	21002869	AAEL014063	AAEL014063
AAEL014062	Q16HD6	hypothetical protein [Source:VB External Description;Acc:AAEL014062]	0.0704247	-1.65396	-0.725928	0.215369	-1.39894	-0.484331	Dummy_10	21072313	21072730	AAEL014062	AAEL014062
AAEL014061		conserved hypothetical protein [Source:VB External Description;Acc:AAEL014061]	5.96985e-08	1.39415	0.479383	1.74758e-05	1.31042	0.390032	Dummy_10	21082818	21124420	AAEL014061	AAEL014061
AAEL014060	Q16HD5	conserved hypothetical protein [Source:VB External Description;Acc:AAEL014060]	0.633854	-1.12292	-0.16726	0.290758	-1.27955	-0.355636	Dummy_10	21077625	21078281	AAEL014060	AAEL014060
AAEL014059	Q16HD8	ancient conserved domain protein 2 (cyclin m2) [Source:VB External Description;Acc:AAEL014059]	0	-1.49255	-0.577783	0	-1.32868	-0.409998	Dummy_10	21044755	21048221	AAEL014059	AAEL014059	GO:0003674|GO:0030554
AAEL014058	Q16HD7	copper homeostasis protein [Source:VB External Description;Acc:AAEL014058]	0.00605406	-1.2726	-0.347775	8.12577e-05	-1.41633	-0.502162	Dummy_10	21064842	21072394	AAEL014058	AAEL014058	GO:0003674|GO:0005507|GO:0008150|GO:0042592|GO:0043167|GO:0055070
AAEL014057	Q16HE1	conserved hypothetical protein [Source:VB External Description;Acc:AAEL014057]	0.535943	1.01877	0.0268269	0.0100494	-1.07364	-0.102514	Dummy_7	76249828	76286080	AAEL014057	AAEL014057	GO:0003674|GO:0003676|GO:0008270|GO:0043167
AAEL014056	Q16HE0	hypothetical protein [Source:VB External Description;Acc:AAEL014056]	0.277226	-1.06704	-0.0936165	0.138046	1.08608	0.119134	Dummy_7	76306237	76317309	AAEL014056	AAEL014056
AAEL014055	Q16HE4|Q16HE5	thymidine kinase [Source:VB External Description;Acc:AAEL014055]	0	-1.39622	-0.481522	0	-1.64727	-0.720077	Dummy_7	29905166	29947364	AAEL014055	AAEL014055	GO:0003674|GO:0005524|GO:0006139|GO:0008150|GO:0016773|GO:0034641|GO:0043167
AAEL014054	Q16HE3	conserved hypothetical protein [Source:VB External Description;Acc:AAEL014054]	0.341897	-1.10257	-0.140871	0.0159023	-1.27044	-0.345326	Dummy_7	29991848	30011581	AAEL014054	AAEL014054
AAEL014053	Q16HE2	vacuolar proton ATPases [Source:VB External Description;Acc:AAEL014053]	0	-1.69606	-0.762191	0	-1.25814	-0.331295	Dummy_7	30082080	30085676	AAEL014053	AAEL014053	GO:0000220|GO:0003674|GO:0005575|GO:0005622|GO:0005623|GO:0005737|GO:0005773|GO:0006810|GO:0008150|GO:0015078|GO:0015991|GO:0022857|GO:0033179|GO:0043226|GO:0043234|GO:0055085
AAEL014052	Q16HE7	endoplasmic reticulum protein erp29 [Source:VB External Description;Acc:AAEL014052]	0.56422	-1.13215	-0.179066	0.83889	1.04345	0.0613551	Dummy_7	29833474	29834958	AAEL014052	AAEL014052	GO:0005575|GO:0005622|GO:0005623|GO:0005737|GO:0005783|GO:0005788|GO:0006810|GO:0008150|GO:0009306|GO:0016023|GO:0042470|GO:0043226
AAEL014051	Q16HE6	nop14 [Source:VB External Description;Acc:AAEL014051]	0.475048	1.04356	0.0615196	0.102129	1.09418	0.129848	Dummy_7	29853398	29891351	AAEL014051	AAEL014051	GO:0005575|GO:0005622|GO:0005623|GO:0032040
AAEL014050	Q16HF1	testosterone-regulated protein rp2 [Source:VB External Description;Acc:AAEL014050]	0.559851	-1.0523	-0.0735416	0.0147455	-1.21964	-0.286454	Dummy_8	76154387	76155827	AAEL014050	AAEL014050	GO:0003674|GO:0016787
AAEL014049	Q16HF0	predicted protein [Source:VB External Description;Acc:AAEL014049]	0.00387458	-1.60824	-0.685483	0.0022805	-1.65404	-0.725992	Dummy_8	76170406	76171640	AAEL014049	AAEL014049
AAEL014048		Protein naked cuticle homolog [Source:VB External Description;Acc:AAEL014048]	0.511495	-1.08591	-0.118899	0.326288	-1.1263	-0.171589	Dummy_8	76187652	76197333	AAEL014048	AAEL014048	GO:0003674|GO:0005509|GO:0005575|GO:0005622|GO:0005623|GO:0005634|GO:0005737|GO:0005886|GO:0007165|GO:0007275|GO:0007367|GO:0008150|GO:0008270|GO:0009790|GO:0014018|GO:0016020|GO:0016055|GO:0030154|GO:0043167|GO:0043226|GO:0046872|GO:0048856|GO:0060071
AAEL014046	Q16HF6	sex-determining protein fem-1 [Source:VB External Description;Acc:AAEL014046]	7.48427e-16	1.87439	0.906424	1.86344e-09	1.6333	0.707789	Dummy_6	21534747	21576616	AAEL014046	AAEL014046	GO:0003674|GO:0005515
AAEL014045	A9XTM8|Q16HF4	allantoicase [Source:VB External Description;Acc:AAEL014045]	0	-2.2071	-1.14215	0	-2.23049	-1.15736	Dummy_6	21623880	21625150	AAEL014045	AAEL014045	GO:0000256|GO:0003674|GO:0004037|GO:0008150|GO:0009056|GO:0016787|GO:0016810|GO:0034641
AAEL014044	Q16HF5	conserved hypothetical protein [Source:VB External Description;Acc:AAEL014044]	0.0155369	1.12869	0.17465	0	-1.66019	-0.731345	Dummy_6	21580838	21606089	AAEL014044	AAEL014044
AAEL014043	Q16HF2	hypothetical protein [Source:VB External Description;Acc:AAEL014043]	7.90311e-07	-1.42661	-0.512587	0.00031888	-1.29262	-0.370296	Dummy_6	21725887	21726036	AAEL014043	AAEL014043
AAEL014042	Q16HF3	protein phosphatase pp2a regulatory subunit b [Source:VB External Description;Acc:AAEL014042]	0.000250873	1.08248	0.114341	0.871843	-1.00416	-0.00599384	Dummy_6	21640830	21725807	AAEL014042	AAEL014042	GO:0000159|GO:0003674|GO:0005515|GO:0005575|GO:0005622|GO:0005623|GO:0007165|GO:0008150|GO:0008601|GO:0030234|GO:0043234
AAEL014041	Q16HF7	hypothetical protein [Source:VB External Description;Acc:AAEL014041]	0.598995	-1.06155	-0.0861692	0.296639	-1.11889	-0.16207	Dummy_5	77049296	77054857	AAEL014041	AAEL014041
AAEL014040	Q16HG4	conserved hypothetical protein [Source:VB External Description;Acc:AAEL014040]	2.58137e-14	-1.51335	-0.597742	7.11966e-10	-1.39353	-0.478742	Dummy_6	92508292	92512982	AAEL014040	AAEL014040	GO:0000287|GO:0003674|GO:0006399|GO:0006400|GO:0008150|GO:0008193|GO:0016779|GO:0034641|GO:0043167
AAEL014039	Q16HG0	conserved hypothetical protein [Source:VB External Description;Acc:AAEL014039]	0	-1.13435	-0.18187	0	-1.15316	-0.205589	Dummy_6	92605710	92606345	AAEL014039	AAEL014039
AAEL014038	Q16HG3	NIF3-like protein 1, putative [Source:VB External Description;Acc:AAEL014038]	0.165055	-1.08394	-0.116281	0.571161	-1.03458	-0.0490456	Dummy_6	92555234	92562731	AAEL014038	AAEL014038
AAEL014037	Q16HG2	PAF acetylhydrolase 45 kDa subunit, putative [Source:VB External Description;Acc:AAEL014037]	3.02967e-10	-1.34891	-0.431795	0.629973	1.0247	0.0352001	Dummy_6	92568157	92569599	AAEL014037	AAEL014037	GO:0003674|GO:0005515
AAEL014035	Q16HF8	suppressor of actin (sac) [Source:VB External Description;Acc:AAEL014035]	0	2.27215	1.18406	0	2.02491	1.01785	Dummy_6	92669833	92723273	AAEL014035	AAEL014035	GO:0003674|GO:0042578
AAEL014034	Q16HF9	zinc finger protein [Source:VB External Description;Acc:AAEL014034]	0.507344	-1.02445	-0.0348463	1.15714e-14	-1.29308	-0.370809	Dummy_6	92620882	92665244	AAEL014034	AAEL014034	GO:0003674|GO:0005515|GO:0008270|GO:0043167|GO:0046872
AAEL014032	Q16HG6	conserved hypothetical protein [Source:VB External Description;Acc:AAEL014032]	0.832694	1.10255	0.140849	0.781027	1.12744	0.173048	Dummy_4	6962583	6963266	AAEL014032	AAEL014032
AAEL014031	Q16HG7	protein phosphatase 2a, regulatory subunit [Source:VB External Description;Acc:AAEL014031]	0.0873517	-1.06695	-0.0934896	0.00205944	-1.11997	-0.163464	Dummy_13	63440668	63472337	AAEL014031	AAEL014031	GO:0000159|GO:0003674|GO:0005488|GO:0005575|GO:0005622|GO:0005623|GO:0007165|GO:0008150|GO:0008601|GO:0030234|GO:0043234
AAEL014030	Q16HG9	conserved hypothetical protein [Source:VB External Description;Acc:AAEL014030]	2.64963e-08	1.30684	0.386087	0.460996	1.04289	0.060586	Dummy_13	63401325	63410514	AAEL014030	AAEL014030	GO:0003674|GO:0043167|GO:0046872
AAEL014029	Q16HH1	t1/st2 receptor binding protein [Source:VB External Description;Acc:AAEL014029]	0.00215387	-1.36296	-0.446738	0.0139418	-1.28009	-0.35624	Dummy_13	63309896	63311111	AAEL014029	AAEL014029	GO:0005575|GO:0006810|GO:0008150|GO:0016020|GO:0016021
AAEL014028	Q16HH5	hypothetical protein [Source:VB External Description;Acc:AAEL014028]	0.161744	-1.07144	-0.099555	0.458319	-1.03796	-0.0537481	Dummy_13	63231482	63233719	AAEL014028	AAEL014028	GO:0003674|GO:0005488
AAEL014027	Q16HH2	conserved hypothetical protein [Source:VB External Description;Acc:AAEL014027]	0.148998	-1.18522	-0.245149	0.340805	-1.11849	-0.161559	Dummy_13	63286926	63302098	AAEL014027	AAEL014027	GO:0003674|GO:0005515
AAEL014026	Q16HH0	1-acylglycerol-3-phosphate acyltransferase [Source:VB External Description;Acc:AAEL014026]	0	-1.90096	-0.926726	0	-1.87949	-0.910337	Dummy_13	63332594	63358055	AAEL014026	AAEL014026	GO:0003674|GO:0008150|GO:0008152|GO:0016746
AAEL014025		cell division cycle 20 (cdc20) (fizzy) [Source:VB External Description;Acc:AAEL014025]	0.235915	1.11502	0.157076	6.00636e-06	-1.54788	-0.630298	Dummy_13	63414072	63433703	AAEL014025	AAEL014025	GO:0003674|GO:0005515
AAEL014024	Q16HH3	conserved hypothetical protein [Source:VB External Description;Acc:AAEL014024]	0.769953	-1.03121	-0.0443401	0.900925	-1.01288	-0.0184622	Dummy_13	63282785	63283429	AAEL014024	AAEL014024
AAEL014023	Q16HH4	conserved hypothetical protein [Source:VB External Description;Acc:AAEL014023]	0.0531205	-1.13121	-0.177872	0.223855	1.07811	0.108506	Dummy_13	63272076	63282421	AAEL014023	AAEL014023	GO:0003674|GO:0008233|GO:0008237|GO:0008270|GO:0043167
AAEL014022	Q16HH8	conserved hypothetical protein [Source:VB External Description;Acc:AAEL014022]	0.0515583	1.13224	0.179178	0.127529	1.10353	0.142128	Dummy_13	17273833	17282409	AAEL014022	AAEL014022	GO:0003674|GO:0005515
AAEL014021		Mediator of RNA polymerase II transcription subunit 23 (Mediator complex subunit 23) [Source:VB External Description;Acc:AAEL014021]	3.63888e-36	1.93717	0.95395	1.07285e-40	2.01059	1.00762	Dummy_13	17232165	17257550	AAEL014021	AAEL014021	GO:0005575|GO:0005622|GO:0005623|GO:0005634|GO:0006351|GO:0006355|GO:0008150|GO:0009058|GO:0034641|GO:0043226
AAEL014019	J9EBJ7|Q16HI0|Q1HRD4	cytochrome P450 [Source:VB Community Annotation;Acc:AAEL014019]	0.124531	1.13206	0.178951	2.3943e-07	1.43922	0.525287	Dummy_13	17201380	17232569	AAEL014019	CYP4J16	GO:0003674|GO:0004497|GO:0005506|GO:0008150|GO:0016491|GO:0016705|GO:0020037|GO:0043167|GO:0046872|GO:0055114
AAEL014018	Q16HH7	conserved hypothetical protein [Source:VB External Description;Acc:AAEL014018]	0.00137011	1.16549	0.220937	0.164141	1.07381	0.102744	Dummy_13	17319688	17442599	AAEL014018	AAEL014018	GO:0003674|GO:0005515
AAEL014016	Q16HI2	breast cancer metastasis-suppressor [Source:VB External Description;Acc:AAEL014016]	0.505724	-1.06618	-0.0924444	3.29706e-05	-1.46563	-0.551525	Dummy_13	30736608	30745543	AAEL014016	AAEL014016
AAEL014014	Q16HI6|Q16HI7	ornithine cyclodeaminase [Source:VB External Description;Acc:AAEL014014]	0.373236	-1.14101	-0.19031	0.493886	-1.10637	-0.145833	Dummy_13	30526544	30532911	AAEL014014	AAEL014014
AAEL014013	Q16HI5	conserved hypothetical protein [Source:VB External Description;Acc:AAEL014013]	0.177965	1.18164	0.240787	0.0217538	-1.35888	-0.442416	Dummy_13	30614381	30629137	AAEL014013	AAEL014013
AAEL014012	Q16HI4	membrane-associated guanylate kinase (maguk) [Source:VB External Description;Acc:AAEL014012]	0.865637	-1.00565	-0.00813103	5.27428e-11	-1.20041	-0.263523	Dummy_13	30689275	30726492	AAEL014012	AAEL014012	GO:0003674|GO:0005515
AAEL014011		conserved hypothetical protein [Source:VB External Description;Acc:AAEL014011]	0.791707	1.02911	0.0413942	0.735734	1.03544	0.0502501	Dummy_14	13880517	13910175	AAEL014011	AAEL014011	GO:0003674|GO:0005515
AAEL014008	Q16HI9	hypothetical protein [Source:VB External Description;Acc:AAEL014008]	0.227529	-1.14716	-0.198066	0.816507	1.02745	0.0390644	Dummy_14	13874310	13877436	AAEL014008	AAEL014008
AAEL014003	Q16HJ7	conserved hypothetical protein [Source:VB External Description;Acc:AAEL014003]	0.682632	1.04295	0.060667	0.0515112	-1.2067	-0.27107	Dummy_6	13826309	13854350	AAEL014003	AAEL014003	GO:0003674|GO:0005515
AAEL014002	Q16HJ6	conserved hypothetical protein [Source:VB External Description;Acc:AAEL014002]	0.830638	-1.03185	-0.0452399	0.373287	-1.12602	-0.171233	Dummy_6	13867827	13899497	AAEL014002	AAEL014002	GO:0003674|GO:0005515
AAEL014001	Q16HJ9	yellow protein precursor, putative [Source:VB External Description;Acc:AAEL014001]	3.3492e-08	-2.22066	-1.15099	0.000312342	-1.63666	-0.710752	Dummy_5	76496009	76497723	AAEL014001	AAEL014001
AAEL014000	Q16HJ8	hypothetical protein [Source:VB External Description;Acc:AAEL014000]	0.235538	-1.10954	-0.149967	0.000222271	-1.37104	-0.455269	Dummy_5	76821553	76824874	AAEL014000	AAEL014000	GO:0003674|GO:0003682
AAEL013999	Q16HK4	conserved hypothetical protein [Source:VB External Description;Acc:AAEL013999]	0.00632256	1.21274	0.278266	0.845073	1.0166	0.0237513	Dummy_12	85410018	85412423	AAEL013999	AAEL013999
AAEL013998	Q16HK5	conserved hypothetical protein [Source:VB External Description;Acc:AAEL013998]	4.29041e-05	1.31809	0.398444	0.282683	1.08544	0.118285	Dummy_12	85378803	85379836	AAEL013998	AAEL013998	GO:0003674|GO:0003824|GO:0004386|GO:0005524|GO:0005575|GO:0005622|GO:0005623|GO:0005634|GO:0005654|GO:0005674|GO:0006366|GO:0006367|GO:0008026|GO:0008150|GO:0009058|GO:0016887|GO:0034641|GO:0043167|GO:0043226|GO:0043234
[truncated: 10,677 more rows]

## Sheet: Table S2
Table S3. List of genes differently expressed between resistant and susceptible Bora-Bora strains classified according to their category. The presence of differential and non-synonymous SNPs is indicated
[truncated: 846 more rows]
