# Supplementary material for: Gene expression patterns and sequence polymorphisms associated with mosquito resistance to Bacillus thuringiensis israelensis toxins
Source: BMC Genomics. 2014 Oct 23;15(1):926. doi: 10.1186/1471-2164-15-926 (PMC4223840; doi:10.1186/1471-2164-15-926)
Supplement: Supplementary file 4 — Additional file 4: Table S4: GO terms enrichment analysis. Analysis was performed on transcripts significantly differentially expressed in each LiTOX phenotype as compared to the susceptible strain. GO terms associated with each transcript were extracted from Vectorbase. GO terms showing adjusted P values <0.05 were considered significantly enriched. (XLSX 17 KB) [file 12864_2014_6627_MOESM4_ESM.xlsx]

## Sheet: GOanalysis
Table S4. GO terms enrichment analysis. Analysis was performed on transcripts significantly differentially expressed in each LiTOX phenotype as compared to the susceptible strain. GO terms associated to each transcript were extracted from Vectorbase. GO terms showing adjusted P values < 0.05 were considered significantly enriched.
Down LiTOX_N								Down LiTOX_S
GO ACCESSION	GO Term	p-value	corrected p-value	Count in Selection	% Count in Selection	Count in Total	% Count in Total	GO ACCESSION	GO Term	p-value	corrected p-value	Count in Selection	% Count in Selection	Count in Total	% Count in Total
GO:0046906	tetrapyrrole binding	3.741915E-8	8.638119E-5	19	9.895833	231	2.1854305	GO:0042302	structural constituent of cuticle	7.092676E-23	4.5324095E-19	46	13.649852	248	2.346263
GO:0020037	heme binding	3.4889787E-8	8.638119E-5	19	9.895833	230	2.1759698	GO:0005198	structural molecule activity	6.325563E-18	2.0211018E-14	53	15.727003	428	4.049196
GO:0004497	monooxygenase activity	9.369415E-8	1.4419376E-4	17	8.854167	196	1.8543047	GO:0005576	extracellular region	8.945502E-9	1.9054714E-5	33	9.792285	338	3.1977293
GO:0005506	iron ion binding	3.500095E-7	4.0399417E-4	18	9.375	240	2.2705772	GO:0016491	oxidoreductase activity	5.5610194E-8	8.884099E-5	52	15.430267	745	7.0482497
GO:0016705	oxidoreductase activity, acting on paired donors, with incorporation or reduction of molecular oxygen	1.2452566E-6	0.0011498578	17	8.854167	235	2.2232735	GO:0055114	oxidation-reduction process	2.0618283E-7	2.1959389E-4	52	15.430267	776	7.3415327
GO:0003824	catalytic activity	8.766643E-6	0.00617391	103	53.645832	4041	38.230843	GO:0006629	lipid metabolic process	1.7807872E-7	2.1959389E-4	25	7.4183974	240	2.2705772
GO:0055114	oxidation-reduction process	9.360587E-6	0.00617391	32	16.666666	776	7.3415327	GO:0046906	tetrapyrrole binding	3.3171352E-7	2.6496724E-4	24	7.1216617	231	2.1854305
GO:0016491	oxidoreductase activity	1.1020253E-5	0.006359996	31	16.145834	745	7.0482497	GO:0020037	heme binding	3.060226E-7	2.6496724E-4	24	7.1216617	230	2.1759698
								GO:0044710	single-organism metabolic process	1.0059762E-6	7.142729E-4	83	24.62908	1565	14.806055
								GO:0008152	metabolic process	2.5314523E-6	0.0016176655	199	59.050446	4936	46.698204
								GO:0008061	chitin binding	5.8780765E-6	0.0034147706	16	4.7477746	135	1.2771996
								GO:0097367	carbohydrate derivative binding	7.1189065E-6	0.003790976	16	4.7477746	137	1.2961211
								GO:0006022	aminoglycan metabolic process	8.40927E-6	0.004133652	18	5.341246	171	1.6177862
								GO:0006030	chitin metabolic process	9.444085E-6	0.00431073	17	5.0445104	156	1.4758751
								GO:1901071	glucosamine-containing compound metabolic process	1.1200142E-5	0.0044732434	17	5.0445104	158	1.4947966
								GO:0006040	amino sugar metabolic process	1.1200142E-5	0.0044732434	17	5.0445104	158	1.4947966
								GO:0008970	phosphatidylcholine 1-acylhydrolase activity	1.4475349E-5	0.0054412554	4	1.1869437	6	0.056764428
								GO:0004497	monooxygenase activity	1.5596059E-5	0.005536832	19	5.6379824	196	1.8543047
								GO:0003824	catalytic activity	1.8492487E-5	0.0062195747	166	49.25816	4041	38.230843
								GO:0005506	iron ion binding	2.678537E-5	0.008558283	21	6.231454	240	2.2705772
								GO:0016705	oxidoreductase activity, acting on paired donors, with incorporation or reduction of molecular oxygen	6.1663326E-5	0.01876405	20	5.934718	235	2.2232735
								GO:0004180	carboxypeptidase activity	8.051836E-5	0.0233879	7	2.0771513	34	0.32166508
								GO:0052689	carboxylic ester hydrolase activity	1.4193308E-4	0.039434355	7	2.0771513	37	0.3500473
								GO:0016298	lipase activity	1.6928327E-4	0.045073554	7	2.0771513	38	0.35950804
Up LiTOX_N								Up LiTOX_S
GO ACCESSION	GO Term	p-value	corrected p-value	Count in Selection	% Count in Selection	Count in Total	% Count in Total	GO ACCESSION	GO Term	p-value	corrected p-value	Count in Selection	% Count in Selection	Count in Total	% Count in Total
GO:0042302	structural constituent of cuticle	2.3753388E-23	9.277914E-20	33	22.147652	248	2.346263	GO:0008061	chitin binding	1.5484067E-6	7.5769564E-4	10	8.928572	135	1.2771996
GO:0005198	structural molecule activity	1.4242027E-19	2.7814204E-16	37	24.832214	428	4.049196	GO:0004252	serine-type endopeptidase activity	6.884564E-7	7.5769564E-4	17	15.178572	391	3.6991484
GO:0097367	carbohydrate derivative binding	3.4890984E-6	0.0034070462	11	7.3825502	137	1.2961211	GO:0097367	carbohydrate derivative binding	1.7713496E-6	7.5769564E-4	10	8.928572	137	1.2961211
GO:0008061	chitin binding	3.0212877E-6	0.0034070462	11	7.3825502	135	1.2771996	GO:0004175|GO:0016809	endopeptidase activity	4.1467425E-7	7.5769564E-4	20	17.857143	517	4.8912015
GO:0006030	chitin metabolic process	1.2193944E-5	0.0076772342	11	7.3825502	156	1.4758751	GO:0017171	serine hydrolase activity	1.7318724E-6	7.5769564E-4	17	15.178572	418	3.9545884
GO:0006040	amino sugar metabolic process	1.3758719E-5	0.0076772342	11	7.3825502	158	1.4947966	GO:0008236	serine-type peptidase activity	1.7318724E-6	7.5769564E-4	17	15.178572	418	3.9545884
GO:1901071	glucosamine-containing compound metabolic process	1.3758719E-5	0.0076772342	11	7.3825502	158	1.4947966	GO:1901071	glucosamine-containing compound metabolic process	6.412106E-6	0.0018285209	10	8.928572	158	1.4947966
								GO:0006030	chitin metabolic process	5.72385E-6	0.0018285209	10	8.928572	156	1.4758751
								GO:0006040	amino sugar metabolic process	6.412106E-6	0.0018285209	10	8.928572	158	1.4947966
								GO:0008152	metabolic process	1.0935445E-5	0.0027574797	75	66.96429	4936	46.698204
								GO:0005576	extracellular region	1.2597744E-5	0.0027574797	14	12.5	338	3.1977293
								GO:0006022	aminoglycan metabolic process	1.2892935E-5	0.0027574797	10	8.928572	171	1.6177862
								GO:0016787	hydrolase activity	2.6215568E-5	0.004805881	37	33.035713	1802	17.04825
								GO:0070011	peptidase activity, acting on L-amino acid peptides	2.5971967E-5	0.004805881	20	17.857143	679	6.423841
								GO:0008233	peptidase activity	3.5500067E-5	0.006074068	20	17.857143	694	6.565752
								GO:0006508	proteolysis	7.2291106E-5	0.011595959	20	17.857143	730	6.9063387
								GO:0071704	organic substance metabolic process	3.1794613E-4	0.04800057	54	48.214287	3417	32.327343
