# Supplementary material for: Gene expression patterns and sequence polymorphisms associated with mosquito resistance to Bacillus thuringiensis israelensis toxins
Source: BMC Genomics. 2014 Oct 23;15(1):926. doi: 10.1186/1471-2164-15-926 (PMC4223840; doi:10.1186/1471-2164-15-926)
Supplement: Supplementary file 5 — Additional file 5: Table S5: List of supercontigs and genes affected by differential SNPs and their effects. The total number of SNPs affecting these genes is also shown. (XLSX 315 KB) [file 12864_2014_6627_MOESM5_ESM.xlsx]

## Sheet: Table S5
Table S5: list of supercontigs and genes affected by differential SNPs and their effects. The total number of SNPs affecting these genes is also shown.
Supercontig	Vectorbase ID	Description	Total SNPs	Total differential SNPs	NON_SYNONYMOUS_CODING	SYNONYMOUS_CODING	5PRIME_UTR	3PRIME_UTR	OTHER	Category
supercont1.13	AAEL000642	alpha-amylase	5	1	1	0	0	0	0	Bti candidate
supercont1.38	AAEL007673	alpha-amylase	35	9	1	8	0	0	0	Bti candidate
supercont1.64	AAEL007675	alpha-amylase	27	5	0	3	2	0	0	Bti candidate
supercont1.82	AAEL008456	alpha-amylase	3	1	0	1	0	0	0	Bti candidate
supercont1.94	AAEL010532	alpha-amylase	21	3	0	3	0	0	0	Bti candidate
supercont1.129	AAEL010537	alpha-amylase	27	6	4	2	0	0	0	Bti candidate
supercont1.175	AAEL013421	alpha-amylase	15	2	0	2	0	0	0	Bti candidate
supercont1.175	AAEL014710	alpha-amylase	19	1	1	0	0	0	0	Bti candidate
supercont1.175	AAEL005808	APN alanyl aminopeptidase	13	8	4	4	0	0	0	Bti candidate
supercont1.202	AAEL005821	APN alanyl aminopeptidase	16	9	3	6	0	0	0	Bti candidate
supercont1.202	AAEL007204	APN conserved hypothetical protein	14	10	3	7	0	0	0	Bti candidate
supercont1.202	AAEL007201	APN glutamyl aminopeptidase	33	7	1	6	0	0	0	Bti candidate
supercont1.243	AAEL001649	APN leucine aminopeptidase	8	3	1	2	0	0	0	Bti candidate
supercont1.243	AAEL003666	APN leukotriene a-4 hydrolase	11	3	2	0	1	0	0	Bti candidate
supercont1.273	AAEL004738	APN methionine aminopeptidase	1	1	0	0	1	0	0	Bti candidate
supercont1.273	AAEL003212	APN protease m1 zinc metalloprotease	3	1	0	1	0	0	0	Bti candidate
supercont1.288	AAEL005806	APN protease m1 zinc metalloprotease	4	1	0	1	0	0	0	Bti candidate
supercont1.300	AAEL009108	APN protease m1 zinc metalloprotease	53	12	1	11	0	0	0	Bti candidate
supercont1.300	AAEL012774	APN protease m1 zinc metalloprotease	9	1	1	0	0	0	0	Bti candidate
supercont1.326	AAEL012776	APN protease m1 zinc metalloprotease	9	1	0	1	0	0	0	Bti candidate
supercont1.370	AAEL013899	APN protease m1 zinc metalloprotease	3	2	0	2	0	0	0	Bti candidate
supercont1.485	AAEL012918	APN puromycin-sensitive aminopeptidase	15	7	0	7	0	0	0	Bti candidate
supercont1.485	AAEL007892	APN xaa-pro aminopeptidase	19	9	0	9	0	0	0	Bti candidate
supercont1.739	AAEL002696	APN5 hypothetical protein	17	5	4	0	0	1	0	Bti candidate
supercont1.739	AAEL018140	cadherin	53	3	1	2	0	0	0	Bti candidate
supercont1.759	AAEL006376	trypsin, putative	5	2	0	2	0	0	0	Bti candidate
supercont1.843	AAEL006378	trypsin, putative	20	6	0	6	0	0	0	Bti candidate
supercont1.956	AAEL006384	trypsin, putative	8	2	1	1	0	0	0	Bti candidate
supercont1.1232	AAEL015104	trypsin, putative	10	1	0	1	0	0	0	Bti candidate
supercont1.1480	AAEL015528	trypsin, putative	10	2	0	2	0	0	0	Bti candidate
supercont1.3022	AAEL008079	trypsin-alpha, putative	1	1	1	0	0	0	0	Bti candidate
supercont1.258	AAEL008097	trypsin-eta, putative	21	8	5	1	0	0	2	Bti candidate
supercont1.1	AAEL000085	pupal cuticle protein, putative	10	2	0	1	0	1	0	Cuticle
supercont1.13	AAEL000665	adult cuticle protein, putative	5	1	0	0	0	1	0	Cuticle
supercont1.18	AAEL000878	cuticle protein, putative	15	1	0	1	0	0	0	Cuticle
supercont1.51	AAEL002182	t-diRNAhydrouridine synthase	8	6	0	0	0	0	6	Cuticle
supercont1.75	AAEL003049	pupal cuticle protein 78E, putative	10	7	0	0	0	7	0	Cuticle
supercont1.129	AAEL004745	pupal cuticle protein, putative	5	3	1	2	0	0	0	Cuticle
supercont1.129	AAEL004761	serine/threonine-protein kinase MAK	6	3	0	0	0	0	3	Cuticle
supercont1.129	AAEL004762	pupal cuticle protein, putative	6	4	2	2	0	0	0	Cuticle
supercont1.129	AAEL004764	pupal cuticle protein, putative	6	1	1	0	0	0	0	Cuticle
supercont1.129	AAEL004769	pupal cuticle protein, putative	4	3	1	2	0	0	0	Cuticle
supercont1.129	AAEL004776	pupal cuticle protein, putative	4	1	0	1	0	0	0	Cuticle
supercont1.129	AAEL004780	pupal cuticle protein, putative	3	2	1	1	0	0	0	Cuticle
supercont1.242	AAEL007192	pupal cuticle protein, putative	4	4	0	3	0	1	0	Cuticle
supercont1.242	AAEL007194	pupal cuticle protein, putative	3	3	0	3	0	0	0	Cuticle
supercont1.277	AAEL007739	pupal cuticle protein, putative	10	2	0	2	0	0	0	Cuticle
supercont1.311	AAEL008285	pupal cuticle protein, putative	12	2	0	1	0	1	0	Cuticle
supercont1.347	AAEL008764	cuticle protein, putative	18	1	0	0	0	1	0	Cuticle
supercont1.347	AAEL008765	cuticle protein, putative	26	5	0	1	0	4	0	Cuticle
supercont1.353	AAEL008866	pupal cuticle protein 78E, putative	5	1	0	1	0	0	0	Cuticle
supercont1.429	AAEL009783	cuticle protein, putative	6	2	0	1	0	1	0	Cuticle
supercont1.429	AAEL009784	cuticle protein, putative	12	10	2	8	0	0	0	Cuticle
supercont1.429	AAEL009791	cuticle protein, putative	7	1	0	1	0	0	0	Cuticle
supercont1.429	AAEL009793	cuticle protein, putative	8	8	0	7	1	0	0	Cuticle
supercont1.429	AAEL009794	cuticle protein, putative	6	1	0	1	0	0	0	Cuticle
supercont1.429	AAEL009801	cuticle protein, putative	5	3	0	3	0	0	0	Cuticle
supercont1.585	AAEL011504	pupal cuticle protein, putative	3	1	0	1	0	0	0	Cuticle
supercont1.832	AAEL013380	adult cuticle protein, putative	6	2	0	1	0	0	1	Cuticle
supercont1.861	AAEL013514	pupal cuticle protein 78E, putative	1	1	0	1	0	0	0	Cuticle
supercont1.861	AAEL013517	pupal cuticle protein 78E, putative	8	2	1	1	0	0	0	Cuticle
supercont1.861	AAEL013520	pupal cuticle protein, putative	4	1	0	1	0	0	0	Cuticle
supercont1.1376	AAEL014978	adult cuticle protein, putative	1	1	0	1	0	0	0	Cuticle
supercont1.1534	AAEL015163	cuticle protein, putative	2	2	0	2	0	0	0	Cuticle
supercont1.1	AAEL000004	glycosyltransferase	2	2	0	1	1	0	0	Detoxification
supercont1.1	AAEL000092	glutathione transferase	8	3	2	1	0	0	0	Detoxification
supercont1.8	AAEL000444	udp-glucose glycoprotein:glucosyltransferase	34	4	2	2	0	0	0	Detoxification
supercont1.22	AAEL001061	glutathione transferase	22	10	0	7	0	0	3	Detoxification
supercont1.22	AAEL001071	glutathione transferase	11	6	0	6	0	0	0	Detoxification
supercont1.23	AAEL001101	ATP-dependent transporter	27	13	3	9	0	1	0	Detoxification
supercont1.29	AAEL001312	cytochrome P450	25	2	0	2	0	0	0	Detoxification
supercont1.29	AAEL001320	cytochrome P450	10	3	1	2	0	0	0	Detoxification
supercont1.36	AAEL001586	glucosyl/glucuronosyl transferases	16	8	0	8	0	0	0	Detoxification
supercont1.47	AAEL002031	cytochrome P450	34	5	0	5	0	0	0	Detoxification
supercont1.54	AAEL002354	heme peroxidase	27	1	0	1	0	0	0	Detoxification
supercont1.55	AAEL002385	Carboxy/choline esterase Alpha Esterase	3	2	2	0	0	0	0	Detoxification
supercont1.62	AAEL002638	cytochrome P450	1	1	1	0	0	0	0	Detoxification
supercont1.64	AAEL002683	aldehyde oxidase	28	3	1	2	0	0	0	Detoxification
supercont1.64	AAEL002688	glucosyl/glucuronosyl transferases	18	9	1	7	0	1	0	Detoxification
supercont1.73	AAEL002957	lactoylglutathione lyase	16	5	0	0	0	0	5	Detoxification
supercont1.81	AAEL003181	Carboxy/choline esterase Alpha Esterase	4	1	0	1	0	0	0	Detoxification
supercont1.81	AAEL003198	Carboxy/choline esterase Alpha Esterase	4	1	0	1	0	0	0	Detoxification
supercont1.81	AAEL003201	Carboxy/choline esterase Alpha Esterase	2	2	0	2	0	0	0	Detoxification
supercont1.120	AAEL004450	cytochrome b5, putative	4	2	0	0	2	0	0	Detoxification
supercont1.129	AAEL004743	multidrug resistance protein 2 (ATP-binding cassette protein c)	17	8	1	7	0	0	0	Detoxification
supercont1.133	AAEL004870	cytochrome P450	13	9	0	9	0	0	0	Detoxification
supercont1.137	AAEL004974	beta-1,3-glucuronyltransferase s, p	7	1	0	0	0	0	1	Detoxification
supercont1.142	AAEL005113	Carboxy/choline esterase Alpha Esterase	17	2	0	2	0	0	0	Detoxification
supercont1.142	AAEL005122	Carboxy/choline esterase Alpha Esterase	3	1	0	1	0	0	0	Detoxification
supercont1.155	AAEL005416	oxidase/peroxidase	35	2	0	2	0	0	0	Detoxification
supercont1.159	AAEL005491	ABC transporter	15	1	0	1	0	0	0	Detoxification
supercont1.160	AAEL005499	ATP-binding cassette transporter	7	4	0	3	0	0	1	Detoxification
supercont1.170	AAEL005696	cytochrome P450	1	1	0	1	0	0	0	Detoxification
supercont1.180	AAEL005929	ATP-binding cassette transporter	20	7	1	6	0	0	0	Detoxification
supercont1.180	AAEL005937	ATP-binding cassette transporter	19	6	1	5	0	0	0	Detoxification
supercont1.201	AAEL006359	sulfotransferase (sult)	9	1	1	0	0	0	0	Detoxification
supercont1.213	AAEL006622	multidrug resistance-associated protein	10	5	0	5	0	0	0	Detoxification
supercont1.221	AAEL006793	cytochrome P450	16	1	0	1	0	0	0	Detoxification
supercont1.221	AAEL006802	cytochrome P450	14	1	0	1	0	0	0	Detoxification
supercont1.255	AAEL007415	multicopper oxidase	20	2	0	2	0	0	0	Detoxification
supercont1.257	AAEL007473	cytochrome P450	16	7	1	6	0	0	0	Detoxification
supercont1.283	AAEL007802	multicopper oxidase	10	2	0	2	0	0	0	Detoxification
supercont1.291	AAEL007962	glutathione transferase	16	3	1	2	0	0	0	Detoxification
supercont1.295	AAEL008017	cytochrome P450	7	1	0	1	0	0	0	Detoxification
supercont1.302	AAEL008131	cytidylate kinase	17	10	1	6	0	3	0	Detoxification
supercont1.302	AAEL008134	ABC transporter	21	9	0	7	1	1	0	Detoxification
supercont1.303	AAEL008138	ABC transporter	31	4	0	4	0	0	0	Detoxification
supercont1.321	AAEL008384	ATP-binding cassette sub-family A member 3, putative	13	3	0	3	0	0	0	Detoxification
supercont1.322	AAEL008397	glutathione peroxidase	7	5	2	3	0	0	0	Detoxification
supercont1.332	AAEL008568	glucosyl/glucuronosyl transferases	14	14	4	10	0	0	0	Detoxification
supercont1.337	AAEL008632	ABC transporter	10	1	0	1	0	0	0	Detoxification
supercont1.340	AAEL008672	ABC transporter	18	10	0	7	0	2	1	Detoxification
supercont1.355	AAEL008898	sulfotransferase (sult)	7	2	0	2	0	0	0	Detoxification
supercont1.362	AAEL009017	glutathione transferase	10	2	1	1	0	0	0	Detoxification
supercont1.362	AAEL009020	glutathione transferase	10	6	0	6	0	0	0	Detoxification
supercont1.371	AAEL009123	cytochrome P450	3	2	1	1	0	0	0	Detoxification
supercont1.371	AAEL009124	cytochrome P450	5	1	0	1	0	0	0	Detoxification
supercont1.371	AAEL009126	cytochrome P450	10	1	0	1	0	0	0	Detoxification
supercont1.371	AAEL009127	cytochrome P450	7	1	0	1	0	0	0	Detoxification
supercont1.371	AAEL009129	cytochrome P450	9	4	0	0	0	0	4	Detoxification
supercont1.371	AAEL009130	cytochrome P450	4	3	0	3	0	0	0	Detoxification
supercont1.415	AAEL009657	lipoate-protein ligase b	7	3	0	0	0	3	0	Detoxification
supercont1.447	AAEL010017	cytochrome B5 (cytb5)	2	1	0	1	0	0	0	Detoxification
supercont1.457	AAEL010157	microsomal glutathione s-transferase	14	1	0	1	0	0	0	Detoxification
supercont1.474	AAEL010372	aldehyde oxidase	12	5	3	2	0	0	0	Detoxification
supercont1.474	AAEL010382	aldehyde oxidase	21	7	3	4	0	0	0	Detoxification
supercont1.481	AAEL010500	glutathione transferase	7	2	1	1	0	0	0	Detoxification
supercont1.524	AAEL010946	cytochrome P450	21	5	1	4	0	0	0	Detoxification
supercont1.542	AAEL011128	hypothetical protein	1	1	1	0	0	0	0	Detoxification
supercont1.562	AAEL011281	cytochrome B561	4	3	0	3	0	0	0	Detoxification
supercont1.566	AAEL011313	epoxide hydrolase	16	1	0	0	0	1	0	Detoxification
supercont1.566	AAEL011314	epoxide hydrolase	8	2	0	2	0	0	0	Detoxification
supercont1.624	AAEL011863	ABC transporter	9	1	0	1	0	0	0	Detoxification
supercont1.632	AAEL011934	glutathione transferase	92	49	0	2	0	0	47	Detoxification
supercont1.633	AAEL011937	glucosyl/glucuronosyl transferases	5	4	2	2	0	0	0	Detoxification
supercont1.688	AAEL012395	ATP-binding cassette transporter	48	20	1	19	0	0	0	Detoxification
supercont1.702	AAEL012492	cytochrome P450	2	1	0	1	0	0	0	Detoxification
supercont1.702	AAEL012494	cytochrome P450	4	1	0	1	0	0	0	Detoxification
supercont1.726	AAEL012701	ATP-binding cassette sub-family A member 3, putative	2	1	0	1	0	0	0	Detoxification
supercont1.747	AAEL012836	cytochrome B561	1	1	0	0	0	1	0	Detoxification
supercont1.787	AAEL013078	glycosyltransferase	4	3	1	2	0	0	0	Detoxification
supercont1.789	AAEL013093	valacyclovir hydrolase	1	1	0	1	0	0	0	Detoxification
supercont1.839	AAEL013407	catalase	13	6	0	5	0	0	1	Detoxification
supercont1.863	AAEL013528	Thioredoxin Peroxidase.	3	2	0	2	0	0	0	Detoxification
supercont1.869	AAEL013554	cytochrome P450	11	6	1	5	0	0	0	Detoxification
supercont1.923	AAEL013798	cytochrome P450	24	14	0	14	0	0	0	Detoxification
supercont1.985	AAEL014019	cytochrome P450	6	2	0	1	0	0	1	Detoxification
supercont1.1092	AAEL014371	glucosyl/glucuronosyl transferases	2	2	0	2	0	0	0	Detoxification
supercont1.1099	AAEL014393	lactoylglutathione lyase	5	1	0	0	0	1	0	Detoxification
supercont1.1104	AAEL014413	cytochrome P450	8	4	0	4	0	0	0	Detoxification
supercont1.1132	AAEL014493	aldehyde oxidase	45	12	2	10	0	0	0	Detoxification
supercont1.1159	AAEL014548	Thioredoxin Peroxidase.	14	5	0	3	0	0	2	Detoxification
supercont1.1188	AAEL014608	cytochrome P450	13	1	0	1	0	0	0	Detoxification
supercont1.1188	AAEL014609	cytochrome P450	31	2	1	1	0	0	0	Detoxification
supercont1.1219	AAEL014684	cytochrome P450	12	1	0	1	0	0	0	Detoxification
supercont1.1224	AAEL014699	ABC transporter	31	5	1	4	0	0	0	Detoxification
supercont1.1678	AAEL015264	alpha-esterase	1	1	0	1	0	0	0	Detoxification
supercont1.1903	AAEL015354	oxidase/peroxidase	10	4	0	4	0	0	0	Detoxification
supercont1.76	AAEL017085	glutathione transferase	2	1	0	1	0	0	0	Detoxification
supercont1.1	AAEL000045	NMDA receptor glutamate-binding chain	1	1	0	1	0	0	0	Hormone and neurotransmitter signalling
supercont1.7	AAEL000395	Ultra spiracleisoform A nuclear receptor	10	4	0	2	0	0	2	Hormone and neurotransmitter signalling
supercont1.9	AAEL000516	juvenile hormone-inducible protein, putative	7	1	0	1	0	0	0	Hormone and neurotransmitter signalling
supercont1.41	AAEL001746	juvenile hormone resistance protein	9	4	0	3	0	1	0	Hormone and neurotransmitter signalling
supercont1.42	AAEL001782	GPCR Orphan/Putative Class D Family	4	4	0	4	0	0	0	Hormone and neurotransmitter signalling
supercont1.43	AAEL001796	Nuclear hormone receptor (HR78)	33	11	1	8	0	2	0	Hormone and neurotransmitter signalling
supercont1.50	AAEL002145	gonadotropin inducible transcription factor	10	2	0	1	0	1	0	Hormone and neurotransmitter signalling
supercont1.102	AAEL003954	juvenile hormone-inducible protein, putative	15	2	0	2	0	0	0	Hormone and neurotransmitter signalling
supercont1.105	AAEL004023	juvenile hormone-inducible protein, putative	9	2	1	1	0	0	0	Hormone and neurotransmitter signalling
supercont1.110	AAEL004209	opioid-binding protein/cell adhesion molecule, putative	13	1	0	1	0	0	0	Hormone and neurotransmitter signalling
supercont1.114	AAEL004313	fk506-binding protein	50	2	0	0	1	0	1	Hormone and neurotransmitter signalling
supercont1.122	AAEL004513	neurotransmitter gated ion channel	8	3	0	3	0	0	0	Hormone and neurotransmitter signalling
supercont1.178	AAEL005881	autocrine motility factor receptor, amfr	17	5	1	4	0	0	0	Hormone and neurotransmitter signalling
supercont1.197	AAEL006245	insulin receptor tyrosine kinase substrate	23	1	1	0	0	0	0	Hormone and neurotransmitter signalling
supercont1.197	AAEL006250	insulin receptor tyrosine kinase substrate	8	1	1	0	0	0	0	Hormone and neurotransmitter signalling
supercont1.204	AAEL006412	sodium- and chloride-dependent neurotransmitter transporter	21	8	0	6	1	1	0	Hormone and neurotransmitter signalling
supercont1.213	AAEL006600	juvenile hormone-inducible protein, putative	48	7	0	4	3	0	0	Hormone and neurotransmitter signalling
supercont1.216	AAEL006669	GPCR Frizzled/Smoothened Family	10	9	0	9	0	0	0	Hormone and neurotransmitter signalling
supercont1.220	AAEL006778	GPCR Frizzled/Smoothened Family	10	3	0	3	0	0	0	Hormone and neurotransmitter signalling
supercont1.231	AAEL007023	estradiol 17 beta-dehydrogenase	5	4	1	0	1	2	0	Hormone and neurotransmitter signalling
supercont1.243	AAEL007202	Hormone receptor-like in 96 nuclear receptor	21	9	3	6	0	0	0	Hormone and neurotransmitter signalling
supercont1.252	AAEL007384	activin receptor type ii	4	2	1	0	0	0	1	Hormone and neurotransmitter signalling
supercont1.253	AAEL007397	Ecdysone-induced protein 75B isoform A Nuclear receptor	88	25	4	21	0	0	0	Hormone and neurotransmitter signalling
supercont1.270	AAEL007644	GPCR Orphan/Putative Class A Family	2	2	1	1	0	0	0	Hormone and neurotransmitter signalling
supercont1.372	AAEL009140	hypothetical protein	2	1	0	1	0	0	0	Hormone and neurotransmitter signalling
supercont1.412	AAEL009615	ultraviolet wavelength sensitive opsin	7	6	0	4	0	0	2	Hormone and neurotransmitter signalling
supercont1.496	AAEL010681	sodium/chloride dependent neurotransmitter transporter	15	15	0	0	0	0	15	Hormone and neurotransmitter signalling
supercont1.530	AAEL010982	GPCR Methuselah Family	3	1	0	1	0	0	0	Hormone and neurotransmitter signalling
supercont1.562	AAEL011272	nmda receptor glutamate-binding chain	3	1	0	0	0	1	0	Hormone and neurotransmitter signalling
supercont1.587	AAEL011521	GPCR Methuselah Family	4	1	0	1	0	0	0	Hormone and neurotransmitter signalling
supercont1.661	AAEL012152	activin receptor type I, putative	18	7	0	5	0	1	1	Hormone and neurotransmitter signalling
supercont1.674	AAEL012272	fk506 binding protein	40	2	0	2	0	0	0	Hormone and neurotransmitter signalling
supercont1.805	AAEL013206	fgf receptor activating protein	2	1	0	1	0	0	0	Hormone and neurotransmitter signalling
supercont1.1506	AAEL015125	Activin receptor type I, putative	4	1	0	1	0	0	0	Hormone and neurotransmitter signalling
supercont1.1	AAEL000087	macroglobulin/complement	5	3	0	2	0	1	0	Immunity
supercont1.12	AAEL000611	cecropin anti-microbial peptide	5	3	1	2	0	0	0	Immunity
supercont1.43	AAEL001794	macroglobulin/complement	11	4	2	2	0	0	0	Immunity
supercont1.53	AAEL002295	leucine-rich transmembrane protein	32	1	0	1	0	0	0	Immunity
supercont1.53	AAEL002307	leucine-rich transmembrane protein	7	1	1	0	0	0	0	Immunity
supercont1.59	AAEL002524	C-Type Lectin (CTL).	3	1	0	1	0	0	0	Immunity
supercont1.79	AAEL003130	bcr-associated protein, bap	30	3	0	3	0	0	0	Immunity
supercont1.82	AAEL003262	leucine-rich transmembrane protein	5	3	0	3	0	0	0	Immunity
supercont1.92	AAEL003597	leucine-rich transmembrane protein	13	1	1	0	0	0	0	Immunity
supercont1.95	AAEL003713	leucine-rich transmembrane protein	3	3	0	1	1	1	0	Immunity
supercont1.95	AAEL003720	leucine-rich transmembrane protein	18	4	0	3	0	1	0	Immunity
supercont1.98	AAEL003832	defensin anti-microbial peptide	3	1	0	1	0	0	0	Immunity
supercont1.99	AAEL003889	Gram-Negative Binding Protein (GNBP) or Beta-1 3-Glucan Binding Protein (BGBP).	16	7	3	4	0	0	0	Immunity
supercont1.101	AAEL003928	pdgf/vegf receptor	26	4	0	4	0	0	0	Immunity
supercont1.108	AAEL004142	Phagocyte signaling-impaired protein (N-terminal acetyltransferase B complex subunit NAA25 homolog)(N-terminal acetyltransferase B complex subunit MDM20 homolog)	4	2	1	0	0	0	1	Immunity
supercont1.155	AAEL005410	erythroblast macrophage protein emp	29	11	0	10	0	1	0	Immunity
supercont1.183	AAEL005988	C-Type Lysozyme (multi-lysozyme domain protein).	2	2	0	1	0	0	1	Immunity
supercont1.187	AAEL006048	interleukin enhancer binding factor	10	4	0	4	0	0	0	Immunity
supercont1.262	AAEL007548	leukocyte receptor cluster (lrc) member	11	10	1	6	0	0	3	Immunity
supercont1.263	AAEL007565	leucine rich protein, putative	27	13	0	13	0	0	0	Immunity
supercont1.267	AAEL007614	conserved hypothetical protein	6	5	3	2	0	0	0	Immunity
supercont1.267	AAEL007619	Toll-like receptor	39	37	9	14	0	14	0	Immunity
supercont1.280	AAEL007778	leucine-rich transmembrane protein	17	8	2	5	0	1	0	Immunity
supercont1.358	AAEL008929	C-Type Lectin (CTL) - selectin like.	9	3	0	3	0	0	0	Immunity
supercont1.375	AAEL009167	bone morphogenetic protein 5/7, bmp5/7	1	1	0	1	0	0	0	Immunity
supercont1.417	AAEL009670	C-Type Lysozyme (Lys-D).	7	4	0	4	0	0	0	Immunity
supercont1.455	AAEL010128	leucine-rich immune protein (Long)	1	1	1	0	0	0	0	Immunity
supercont1.539	AAEL011079	C-Type Lectin (CTL) - mannose binding.	3	3	0	3	0	0	0	Immunity
supercont1.577	AAEL011404	C-Type Lectin (CTL).	4	2	0	2	0	0	0	Immunity
supercont1.594	AAEL011609	C-Type Lectin (CTL).	6	3	0	0	0	0	3	Immunity
supercont1.594	AAEL011612	C-Type Lectin (CTL) - mannose binding. Transcript A	10	4	2	2	0	0	0	Immunity
supercont1.607	AAEL011739	MAFF protein, putative	22	4	0	4	0	0	0	Immunity
supercont1.610	AAEL011763	prophenoloxidase	2	1	0	1	0	0	0	Immunity
supercont1.655	AAEL012092	leucine-rich repeat	38	3	0	3	0	0	0	Immunity
supercont1.655	AAEL012093	leucine-rich transmembrane protein	25	3	0	3	0	0	0	Immunity
supercont1.667	AAEL012218	mitochondria associated granulocyte macrophage csf signaling molecule	5	1	0	1	0	0	0	Immunity
supercont1.738	AAEL012763	leucine-rich immune protein (Coil-less)	1	1	0	1	0	0	0	Immunity
supercont1.810	AAEL013239	bone morphogenetic protein	3	2	1	1	0	0	0	Immunity
supercont1.856	AAEL013493	prophenoloxidase	7	2	1	1	0	0	0	Immunity
supercont1.864	AAEL013534	tgf-beta resistance-associated protein trag	6	1	0	1	0	0	0	Immunity
supercont1.1286	AAEL014837	prophenoloxidase	4	1	0	1	0	0	0	Immunity
supercont1.1493	AAEL015116	prophenoloxidase	1	1	0	0	0	1	0	Immunity
supercont1.1	AAEL000077	cation efflux protein/ zinc transporter	6	6	0	5	1	0	0	Intra and extracellular trafficking/Chaperonin
supercont1.1	AAEL000080	phosphoenolpyruvate carboxykinase	12	3	0	0	0	0	3	Intra and extracellular trafficking/Chaperonin
supercont1.1	AAEL000090	secretory carrier-associated membrane protein (scamp)	23	11	0	4	2	5	0	Intra and extracellular trafficking/Chaperonin
supercont1.11	AAEL000567	Facilitated trehalose transporter Tret1	6	2	0	2	0	0	0	Intra and extracellular trafficking/Chaperonin
supercont1.18	AAEL000902	sugar transporter	26	2	0	2	0	0	0	Intra and extracellular trafficking/Chaperonin
supercont1.20	AAEL001005	calreticulin	7	7	0	6	0	1	0	Intra and extracellular trafficking/Chaperonin
supercont1.21	AAEL001052	heat shock protein, putative	8	1	0	1	0	0	0	Intra and extracellular trafficking/Chaperonin
supercont1.22	AAEL001087	synaptic vesicle protein	8	3	1	1	0	1	0	Intra and extracellular trafficking/Chaperonin
supercont1.23	AAEL001103	prefoldin, subunit, putative	7	2	0	1	0	1	0	Intra and extracellular trafficking/Chaperonin
supercont1.23	AAEL001113	inorganic phosphate cotransporter, putative	17	10	0	3	0	3	4	Intra and extracellular trafficking/Chaperonin
supercont1.25	AAEL001198	sodium/solute symporter	9	6	0	6	0	0	0	Intra and extracellular trafficking/Chaperonin
supercont1.25	AAEL001209	sodium-dependent phosphate transporter	8	5	1	4	0	0	0	Intra and extracellular trafficking/Chaperonin
supercont1.28	AAEL001269	anion exchange protein 2, slc4a2	21	12	1	10	0	0	1	Intra and extracellular trafficking/Chaperonin
supercont1.28	AAEL001273	Sec24B protein, putative	21	11	2	9	0	0	0	Intra and extracellular trafficking/Chaperonin
supercont1.29	AAEL001307	SEC14, putative	17	2	0	0	0	2	0	Intra and extracellular trafficking/Chaperonin
supercont1.32	AAEL001421	high density lipoprotien binding protein / vigilin	19	5	0	3	0	2	0	Intra and extracellular trafficking/Chaperonin
supercont1.32	AAEL001429	amino acid transporter	3	1	0	1	0	0	0	Intra and extracellular trafficking/Chaperonin
supercont1.34	AAEL001497	vacuolar protein sorting	4	2	0	2	0	0	0	Intra and extracellular trafficking/Chaperonin
supercont1.34	AAEL001503	sodium/hydrogen exchanger 3 (nhe3)	17	11	0	4	0	0	7	Intra and extracellular trafficking/Chaperonin
supercont1.38	AAEL001656	sodium-dependent phosphate transporter	1	1	0	1	0	0	0	Intra and extracellular trafficking/Chaperonin
supercont1.39	AAEL001698	charged multivesicular body protein 4b	24	7	0	3	0	4	0	Intra and extracellular trafficking/Chaperonin
supercont1.40	AAEL001715	chaperonin	28	1	0	1	0	0	0	Intra and extracellular trafficking/Chaperonin
supercont1.42	AAEL001752	chloride channel protein 3	9	4	0	4	0	0	0	Intra and extracellular trafficking/Chaperonin
supercont1.43	AAEL001800	hsp70 binding protein	26	6	0	4	2	0	0	Intra and extracellular trafficking/Chaperonin
supercont1.44	AAEL001859	vesicle protein sorting-associated	4	2	1	1	0	0	0	Intra and extracellular trafficking/Chaperonin
supercont1.45	AAEL001914	scavenger receptor, putative	5	1	0	1	0	0	0	Intra and extracellular trafficking/Chaperonin
supercont1.47	AAEL001979	membrane traffic protein	48	6	0	2	0	4	0	Intra and extracellular trafficking/Chaperonin
supercont1.48	AAEL002061	cation-transporting ATPase 13a1 (g-box binding protein)	31	1	0	1	0	0	0	Intra and extracellular trafficking/Chaperonin
supercont1.53	AAEL002292	glucose transport protein, putative	19	1	1	0	0	0	0	Intra and extracellular trafficking/Chaperonin
supercont1.53	AAEL002294	sulphate transporter	48	2	0	2	0	0	0	Intra and extracellular trafficking/Chaperonin
supercont1.53	AAEL002299	high affinity copper transporter, putative	19	1	0	0	0	1	0	Intra and extracellular trafficking/Chaperonin
supercont1.57	AAEL002455	nucleoporin, Nup153, putative	17	4	0	3	0	1	0	Intra and extracellular trafficking/Chaperonin
supercont1.59	AAEL002511	ionotropic glutamate receptor subunit ia	1	1	0	0	0	0	1	Intra and extracellular trafficking/Chaperonin
supercont1.59	AAEL002523	mitochondrial inner membrane protein translocase, 9kD-subunit, putative	2	2	0	1	0	0	1	Intra and extracellular trafficking/Chaperonin
supercont1.59	AAEL002525	amino acids transporter	23	1	0	1	0	0	0	Intra and extracellular trafficking/Chaperonin
supercont1.60	AAEL002557	cationic amino acid transporter	41	20	0	11	0	8	1	Intra and extracellular trafficking/Chaperonin
supercont1.64	AAEL002687	sterol carrier protein-2, putative	47	10	1	6	0	2	1	Intra and extracellular trafficking/Chaperonin
supercont1.72	AAEL002936	VAMP-associated protein, putative	2	2	0	2	0	0	0	Intra and extracellular trafficking/Chaperonin
supercont1.77	AAEL003106	clathrin coat associated protein ap-50	22	1	0	0	0	1	0	Intra and extracellular trafficking/Chaperonin
supercont1.79	AAEL003145	bestrophin 2,3,4	30	1	0	0	0	1	0	Intra and extracellular trafficking/Chaperonin
supercont1.87	AAEL003466	cullin	44	4	0	4	0	0	0	Intra and extracellular trafficking/Chaperonin
supercont1.89	AAEL003512	Aquaporin AQPAe.a	8	5	0	1	2	2	0	Intra and extracellular trafficking/Chaperonin
supercont1.89	AAEL003524	monocarboxylate transporter	5	2	0	2	0	0	0	Intra and extracellular trafficking/Chaperonin
supercont1.89	AAEL003548	sulphate transporter	15	1	0	1	0	0	0	Intra and extracellular trafficking/Chaperonin
supercont1.89	AAEL003550	aquaporin	8	6	0	1	0	0	5	Intra and extracellular trafficking/Chaperonin
supercont1.91	AAEL003573	transportin	7	2	0	2	0	0	0	Intra and extracellular trafficking/Chaperonin
supercont1.93	AAEL003634	Hsp70-interacting protein, putative	10	1	0	1	0	0	0	Intra and extracellular trafficking/Chaperonin
supercont1.94	AAEL003650	inhibitor of growth protein, ing1	4	1	1	0	0	0	0	Intra and extracellular trafficking/Chaperonin
supercont1.94	AAEL003680	ring finger protein	2	2	1	1	0	0	0	Intra and extracellular trafficking/Chaperonin
supercont1.96	AAEL003758	sorting nexin	10	5	0	3	2	0	0	Intra and extracellular trafficking/Chaperonin
supercont1.97	AAEL003789	exportin, putative	32	14	0	6	1	7	0	Intra and extracellular trafficking/Chaperonin
supercont1.99	AAEL003877	ubiquitin	54	4	0	2	0	0	2	Intra and extracellular trafficking/Chaperonin
supercont1.100	AAEL003912	trafficking protein particle complex subunit 6b	6	2	2	0	0	0	0	Intra and extracellular trafficking/Chaperonin
supercont1.100	AAEL003919	cationic amino acid transporter	20	6	0	6	0	0	0	Intra and extracellular trafficking/Chaperonin
supercont1.100	AAEL003921	ubiquitin, putative	6	3	0	3	0	0	0	Intra and extracellular trafficking/Chaperonin
supercont1.108	AAEL004148	heat shock protein 70 (hsp70)-interacting protein	2	1	0	0	1	0	0	Intra and extracellular trafficking/Chaperonin
supercont1.112	AAEL004247	Sialin, Sodium/sialic acid cotransporter, putative	21	7	1	4	1	1	0	Intra and extracellular trafficking/Chaperonin
supercont1.112	AAEL004256	sodium/phosphate cotransporter, putative	6	4	2	2	0	0	0	Intra and extracellular trafficking/Chaperonin
supercont1.115	AAEL004335	secreted ferritin G subunit precursor, putative	19	1	1	0	0	0	0	Intra and extracellular trafficking/Chaperonin
supercont1.120	AAEL004451	organic cation transporter	8	1	0	1	0	0	0	Intra and extracellular trafficking/Chaperonin
supercont1.120	AAEL004469	adaptin, alpha/gamma/epsilon	21	7	0	5	0	2	0	Intra and extracellular trafficking/Chaperonin
supercont1.121	AAEL004485	sodium/hydrogen exchanger 5, 6, 8 (nhe5, nhe6, nhe8)	7	3	1	2	0	0	0	Intra and extracellular trafficking/Chaperonin
supercont1.121	AAEL004496	glutamate transporter	10	2	0	2	0	0	0	Intra and extracellular trafficking/Chaperonin
supercont1.122	AAEL004523	preprotein translocase secy subunit (sec61)	23	11	0	11	0	0	0	Intra and extracellular trafficking/Chaperonin
supercont1.127	AAEL004691	ring finger	2	1	0	1	0	0	0	Intra and extracellular trafficking/Chaperonin
supercont1.129	AAEL004756	vesicle docking protein P115	8	5	2	3	0	0	0	Intra and extracellular trafficking/Chaperonin
supercont1.132	AAEL004855	ADP,ATP carrier protein	12	4	0	0	0	4	0	Intra and extracellular trafficking/Chaperonin
supercont1.137	AAEL004973	golgi phosphoprotein 3 (coat-protein GPP34)	4	3	2	1	0	0	0	Intra and extracellular trafficking/Chaperonin
supercont1.137	AAEL004981	cation-transporting ATPase	1	1	0	1	0	0	0	Intra and extracellular trafficking/Chaperonin
supercont1.137	AAEL004984	cullin-associated NEDD8-dissociated protein 1	12	10	0	9	0	1	0	Intra and extracellular trafficking/Chaperonin
supercont1.138	AAEL005008	aquaporin	46	12	0	9	0	3	0	Intra and extracellular trafficking/Chaperonin
supercont1.140	AAEL005066	lysosomal trafficking regulator	9	7	0	7	0	0	0	Intra and extracellular trafficking/Chaperonin
supercont1.142	AAEL005114	RNA and export factor binding protein	5	1	0	0	0	1	0	Intra and extracellular trafficking/Chaperonin
supercont1.148	AAEL005258	syntaxin, putative	14	6	0	5	0	1	0	Intra and extracellular trafficking/Chaperonin
supercont1.148	AAEL005276	target of myb1 (tom1)	14	3	0	3	0	0	0	Intra and extracellular trafficking/Chaperonin
supercont1.150	AAEL005291	UPF0518 protein AAEL005291	3	3	0	3	0	0	0	Intra and extracellular trafficking/Chaperonin
supercont1.152	AAEL005364	adaptin, alpha/gamma/epsilon	21	1	0	1	0	0	0	Intra and extracellular trafficking/Chaperonin
supercont1.155	AAEL005411	equilibrative nucleoside transporter	3	1	0	0	0	1	0	Intra and extracellular trafficking/Chaperonin
supercont1.155	AAEL005415	ferrochelatase	5	2	0	2	0	0	0	Intra and extracellular trafficking/Chaperonin
supercont1.163	AAEL005561	plasma membrane calcium-transporting ATPase 3 (pmca3)	30	3	2	1	0	0	0	Intra and extracellular trafficking/Chaperonin
supercont1.163	AAEL005581	norepinephrine/norepinephrine transporter	6	3	1	2	0	0	0	Intra and extracellular trafficking/Chaperonin
supercont1.168	AAEL005655	sorting nexin	10	2	0	0	2	0	0	Intra and extracellular trafficking/Chaperonin
supercont1.174	AAEL005779	CRAL/TRIO domain-containing protein	32	18	0	6	0	5	7	Intra and extracellular trafficking/Chaperonin
supercont1.177	AAEL005861	vacuolar sorting protein (vps)	37	1	0	1	0	0	0	Intra and extracellular trafficking/Chaperonin
supercont1.181	AAEL005950	chloride channel protein 2	92	30	0	30	0	0	0	Intra and extracellular trafficking/Chaperonin
supercont1.181	AAEL005951	lipid storage droplets surface binding protein	20	8	2	5	0	0	1	Intra and extracellular trafficking/Chaperonin
supercont1.186	AAEL006040	coatomer	29	5	1	2	0	2	0	Intra and extracellular trafficking/Chaperonin
supercont1.187	AAEL006050	nuclear RNA export factor 2 (NXF2), putative	27	10	0	0	0	0	10	Intra and extracellular trafficking/Chaperonin
supercont1.191	AAEL006139	sodium/solute symporter	55	26	2	17	2	4	1	Intra and extracellular trafficking/Chaperonin
supercont1.193	AAEL006180	bumetanide-sensitive Na-K-Cl cotransport protein, putative	17	3	0	3	0	0	0	Intra and extracellular trafficking/Chaperonin
supercont1.193	AAEL006185	exocyst componenet sec8	17	8	0	7	0	1	0	Intra and extracellular trafficking/Chaperonin
supercont1.199	AAEL006303	integral membrane protein, Tmp21-I (p23), putative	6	2	0	0	0	2	0	Intra and extracellular trafficking/Chaperonin
supercont1.202	AAEL006372	sulphate transporter	29	5	1	2	2	0	0	Intra and extracellular trafficking/Chaperonin
supercont1.208	AAEL006482	sugar transporter	28	1	0	1	0	0	0	Intra and extracellular trafficking/Chaperonin
supercont1.208	AAEL006488	nucleoporin, p88, putative	11	1	0	1	0	0	0	Intra and extracellular trafficking/Chaperonin
supercont1.209	AAEL006511	ubiquitin	2	2	0	1	0	1	0	Intra and extracellular trafficking/Chaperonin
supercont1.210	AAEL006550	rnf5	10	4	0	3	0	0	1	Intra and extracellular trafficking/Chaperonin
supercont1.210	AAEL006560	cop-coated vesicle membrane protein P24	8	1	0	1	0	0	0	Intra and extracellular trafficking/Chaperonin
supercont1.222	AAEL006820	lipid storage droplets surface binding protein 2 (lsd2)	19	1	0	0	1	0	0	Intra and extracellular trafficking/Chaperonin
supercont1.223	AAEL006835	transient receptor potential cation channel protein painless	28	2	0	1	0	1	0	Intra and extracellular trafficking/Chaperonin
supercont1.225	AAEL006879	folate carrier protein	35	15	0	6	0	0	9	Intra and extracellular trafficking/Chaperonin
supercont1.226	AAEL006899	DNA-J/hsp40	16	11	0	9	0	0	2	Intra and extracellular trafficking/Chaperonin
supercont1.229	AAEL006946	chaperonin	37	2	0	1	0	1	0	Intra and extracellular trafficking/Chaperonin
supercont1.231	AAEL006995	sodium/solute symporter	17	2	0	1	1	0	0	Intra and extracellular trafficking/Chaperonin
supercont1.242	AAEL007193	amino acid transporter	3	3	0	0	2	1	0	Intra and extracellular trafficking/Chaperonin
supercont1.242	AAEL007197	amino acid transporter	27	8	0	4	3	1	0	Intra and extracellular trafficking/Chaperonin
supercont1.243	AAEL007209	ADP-ribosylation factor, putative	6	1	0	0	1	0	0	Intra and extracellular trafficking/Chaperonin
supercont1.244	AAEL007235	mitochondrial uncoupling protein	37	5	0	1	0	3	1	Intra and extracellular trafficking/Chaperonin
supercont1.251	AAEL007377	ammonium transporter	2	1	1	0	0	0	0	Intra and extracellular trafficking/Chaperonin
supercont1.252	AAEL007385	Ferritin subunit Precursor (EC 1.16.3.1)(Ferritin heavy chain-like protein)(AeFer(H))	42	8	0	6	0	0	2	Intra and extracellular trafficking/Chaperonin
supercont1.256	AAEL007441	translocon-associated protein, gamma subunit	20	6	0	4	0	2	0	Intra and extracellular trafficking/Chaperonin
supercont1.257	AAEL007470	staufen	52	23	3	16	0	0	4	Intra and extracellular trafficking/Chaperonin
supercont1.258	AAEL007484	protein transport protein sec23	134	20	0	12	4	4	0	Intra and extracellular trafficking/Chaperonin
supercont1.262	AAEL007551	vacuolar protein sorting-associated protein (vps13d)	36	12	3	9	0	0	0	Intra and extracellular trafficking/Chaperonin
supercont1.262	AAEL007553	hypothetical protein	3	1	1	0	0	0	0	Intra and extracellular trafficking/Chaperonin
supercont1.264	AAEL007569	dihydropyridine-sensitive l-type calcium channel	4	1	0	1	0	0	0	Intra and extracellular trafficking/Chaperonin
supercont1.274	AAEL007691	organic anion transporter	21	2	0	1	0	1	0	Intra and extracellular trafficking/Chaperonin
supercont1.274	AAEL007693	organic anion transporter	21	2	0	2	0	0	0	Intra and extracellular trafficking/Chaperonin
supercont1.278	AAEL007761	chloride intracellular channel	12	2	0	0	0	1	1	Intra and extracellular trafficking/Chaperonin
supercont1.283	AAEL007809	potassium channel regulator	2	2	2	0	0	0	0	Intra and extracellular trafficking/Chaperonin
supercont1.293	AAEL007987	SEC63 protein, putative	22	1	0	0	1	0	0	Intra and extracellular trafficking/Chaperonin
supercont1.296	AAEL008028	monocarboxylate transporter	31	1	1	0	0	0	0	Intra and extracellular trafficking/Chaperonin
supercont1.297	AAEL008045	hexamerin 2 beta	4	1	0	1	0	0	0	Intra and extracellular trafficking/Chaperonin
supercont1.297	AAEL008046	rh antigen	22	7	0	6	0	0	1	Intra and extracellular trafficking/Chaperonin
supercont1.300	AAEL008096	mitochondrial ornithine transporter	8	6	0	3	1	2	0	Intra and extracellular trafficking/Chaperonin
supercont1.301	AAEL008107	f14p3.9 protein (auxin transport protein)	46	5	0	5	0	0	0	Intra and extracellular trafficking/Chaperonin
supercont1.318	AAEL008342	monocarboxylate transporter	28	11	0	0	0	0	11	Intra and extracellular trafficking/Chaperonin
supercont1.319	AAEL008351	POSSIBLE INTEGRAL MEMBRANE EFFLUX PROTEIN EFPA, putative	50	2	0	2	0	0	0	Intra and extracellular trafficking/Chaperonin
supercont1.322	AAEL008412	mitochondrial import inner membrane translocase subunit tim44	6	3	0	2	0	1	0	Intra and extracellular trafficking/Chaperonin
supercont1.324	AAEL008424	sodium/chloride dependent amino acid transporter	8	2	0	2	0	0	0	Intra and extracellular trafficking/Chaperonin
supercont1.324	AAEL008434	ER lumen protein retaining receptor	2	1	0	1	0	0	0	Intra and extracellular trafficking/Chaperonin
supercont1.335	AAEL008613	TraB, putative	14	4	2	2	0	0	0	Intra and extracellular trafficking/Chaperonin
supercont1.349	AAEL008787	V-type proton ATPase catalytic subunit A (V-ATPase subunit A)(EC 3.6.3.14)(Vacuolar proton pump subunit alpha)(V-ATPase 69 kDa subunit)	14	4	0	1	0	3	0	Intra and extracellular trafficking/Chaperonin
supercont1.349	AAEL008789	apolipophorin-III, putative	7	3	2	0	1	0	0	Intra and extracellular trafficking/Chaperonin
supercont1.355	AAEL008902	cation-transporting ATPase fly	69	17	0	13	2	2	0	Intra and extracellular trafficking/Chaperonin
supercont1.356	AAEL008913	amino acid transporter	6	2	0	2	0	0	0	Intra and extracellular trafficking/Chaperonin
supercont1.358	AAEL008928	inward-rectifying potassium channel	82	13	0	10	0	3	0	Intra and extracellular trafficking/Chaperonin
supercont1.358	AAEL008931	inward-rectifying potassium channel	2	2	1	1	0	0	0	Intra and extracellular trafficking/Chaperonin
supercont1.368	AAEL009080	importin 7,	52	6	0	6	0	0	0	Intra and extracellular trafficking/Chaperonin
supercont1.369	AAEL009100	mitochondrial oxodicarboxylate carrier	1	1	0	0	0	1	0	Intra and extracellular trafficking/Chaperonin
supercont1.380	AAEL009214	diazepam binding inhibitor, putative	4	2	2	0	0	0	0	Intra and extracellular trafficking/Chaperonin
supercont1.388	AAEL009309	lipid depleted protein	7	3	0	3	0	0	0	Intra and extracellular trafficking/Chaperonin
supercont1.398	AAEL009458	syntaxin 4,	15	9	0	3	2	0	4	Intra and extracellular trafficking/Chaperonin
supercont1.407	AAEL009559	apolipoprotein D, putative	11	3	0	3	0	0	0	Intra and extracellular trafficking/Chaperonin
supercont1.407	AAEL009560	apolipoprotein D, putative	7	2	1	1	0	0	0	Intra and extracellular trafficking/Chaperonin
supercont1.407	AAEL009561	apolipoprotein D, putative	2	2	0	2	0	0	0	Intra and extracellular trafficking/Chaperonin
supercont1.407	AAEL009566	apolipoprotein D, putative	9	1	0	1	0	0	0	Intra and extracellular trafficking/Chaperonin
supercont1.407	AAEL009567	apolipoprotein D, putative	9	3	1	1	0	1	0	Intra and extracellular trafficking/Chaperonin
supercont1.412	AAEL009614	seven in absentia, putative	3	2	0	2	0	0	0	Intra and extracellular trafficking/Chaperonin
supercont1.415	AAEL009648	UPF0493 protein AAEL009648	45	21	4	17	0	0	0	Intra and extracellular trafficking/Chaperonin
supercont1.415	AAEL009649	brg-1 associated factor	15	8	0	7	0	1	0	Intra and extracellular trafficking/Chaperonin
supercont1.424	AAEL009749	sodium-dependent phosphate transporter	4	1	0	1	0	0	0	Intra and extracellular trafficking/Chaperonin
supercont1.424	AAEL009753	sodium-dependent phosphate transporter	6	1	0	1	0	0	0	Intra and extracellular trafficking/Chaperonin
supercont1.433	AAEL009856	sodium/dicarboxylate cotransporter, putative	22	8	1	7	0	0	0	Intra and extracellular trafficking/Chaperonin
supercont1.433	AAEL009863	sodium/dicarboxylate cotransporter, putative	4	2	0	0	0	2	0	Intra and extracellular trafficking/Chaperonin
supercont1.435	AAEL009869	low-density lipoprotein receptor (ldl)	71	9	0	9	0	0	0	Intra and extracellular trafficking/Chaperonin
supercont1.436	AAEL009886	kidney-specific Na-K-Cl cotransport protein splice isoform A, putative	12	4	3	0	1	0	0	Intra and extracellular trafficking/Chaperonin
supercont1.436	AAEL009888	bumetanide-sensitive Na-K-Cl cotransport protein, putative	23	12	2	9	1	0	0	Intra and extracellular trafficking/Chaperonin
supercont1.439	AAEL009946	DnaJ homolog subfamily B member 11 precursor	3	1	0	0	1	0	0	Intra and extracellular trafficking/Chaperonin
supercont1.447	AAEL010032	translocon-associated protein, beta subunit precursor (trap-beta) (signal sequence receptor beta subunit)	4	2	0	0	0	2	0	Intra and extracellular trafficking/Chaperonin
supercont1.456	AAEL010145	sodium/potassium-dependent ATPase beta-2 subunit	6	3	0	0	1	0	2	Intra and extracellular trafficking/Chaperonin
supercont1.456	AAEL010148	sodium/potassium-dependent ATPase beta-2 subunit	3	1	1	0	0	0	0	Intra and extracellular trafficking/Chaperonin
supercont1.458	AAEL010159	importin beta-3	28	5	0	2	0	3	0	Intra and extracellular trafficking/Chaperonin
supercont1.461	AAEL010210	neurogenic locus notch (notch)	29	13	2	11	0	0	0	Intra and extracellular trafficking/Chaperonin
supercont1.472	AAEL010337	CRAL/TRIO domain-containing protein	40	8	0	6	2	0	0	Intra and extracellular trafficking/Chaperonin
supercont1.472	AAEL010348	sugar transporter	16	2	0	1	0	1	0	Intra and extracellular trafficking/Chaperonin
supercont1.479	AAEL010467	heterogeneous nuclear ribonucleoprotein	8	4	2	0	0	2	0	Intra and extracellular trafficking/Chaperonin
supercont1.480	AAEL010479	sugar transporter	5	2	1	1	0	0	0	Intra and extracellular trafficking/Chaperonin
supercont1.480	AAEL010481	sugar transporter	23	19	0	17	0	2	0	Intra and extracellular trafficking/Chaperonin
supercont1.480	AAEL010484	vacuolar protein sorting-associated protein (vps13)	12	8	0	4	0	1	3	Intra and extracellular trafficking/Chaperonin
supercont1.480	AAEL010485	sugar transporter	10	7	1	6	0	0	0	Intra and extracellular trafficking/Chaperonin
supercont1.486	AAEL010546	heat shock factor binding protein, putative	2	2	0	2	0	0	0	Intra and extracellular trafficking/Chaperonin
supercont1.497	AAEL010698	importin beta-4	5	2	0	1	0	0	1	Intra and extracellular trafficking/Chaperonin
supercont1.500	AAEL010716	preprotein translocase secy subunit (sec61)	18	1	0	1	0	0	0	Intra and extracellular trafficking/Chaperonin
supercont1.507	AAEL010783	sodium/potassium-dependent ATPase beta-2 subunit	9	3	0	3	0	0	0	Intra and extracellular trafficking/Chaperonin
supercont1.510	AAEL010822	sulphate transporter	19	4	0	4	0	0	0	Intra and extracellular trafficking/Chaperonin
supercont1.520	AAEL010917	organic anion transporter	25	3	0	3	0	0	0	Intra and extracellular trafficking/Chaperonin
supercont1.524	AAEL010948	heat shock protein 70 (hsp70)-interacting protein	10	3	0	3	0	0	0	Intra and extracellular trafficking/Chaperonin
supercont1.531	AAEL010988	cationic amino acid transporter	7	1	0	1	0	0	0	Intra and extracellular trafficking/Chaperonin
supercont1.537	AAEL011055	chaperone protein DNAj	10	3	1	1	0	0	1	Intra and extracellular trafficking/Chaperonin
supercont1.542	AAEL011123	mitochondrial chaperone bcs1	7	2	0	2	0	0	0	Intra and extracellular trafficking/Chaperonin
supercont1.562	AAEL011276	mitochondrial glutamate carrier protein	13	2	0	1	1	0	0	Intra and extracellular trafficking/Chaperonin
supercont1.573	AAEL011368	sugar transporter	14	7	0	6	0	1	0	Intra and extracellular trafficking/Chaperonin
supercont1.579	AAEL011424	histone H3	4	1	0	1	0	0	0	Intra and extracellular trafficking/Chaperonin
supercont1.583	AAEL011478	cytoplasmic dynein light chain	12	2	0	0	0	0	2	Intra and extracellular trafficking/Chaperonin
supercont1.591	AAEL011584	chaperonin-60kD, ch60	14	4	0	4	0	0	0	Intra and extracellular trafficking/Chaperonin
supercont1.603	AAEL011682	nuclear pore complex protein nup93 (nucleoporin nup93) (dead eye protein)	9	1	0	1	0	0	0	Intra and extracellular trafficking/Chaperonin
supercont1.604	AAEL011704	heat shock protein	4	1	0	1	0	0	0	Intra and extracellular trafficking/Chaperonin
supercont1.620	AAEL011842	mitochondrial carrier protein	7	1	0	0	0	1	0	Intra and extracellular trafficking/Chaperonin
supercont1.637	AAEL011949	transferrin	9	3	1	1	0	0	1	Intra and extracellular trafficking/Chaperonin
supercont1.647	AAEL012041	sulphate transporter	18	8	2	2	1	3	0	Intra and extracellular trafficking/Chaperonin
supercont1.648	AAEL012043	secreted modular calcium-binding protein	3	1	1	0	0	0	0	Intra and extracellular trafficking/Chaperonin
supercont1.650	AAEL012062	Na+/K+ ATPase alpha subunit	124	28	0	3	0	20	5	Intra and extracellular trafficking/Chaperonin
supercont1.658	AAEL012131	cationic amino acid transporter	31	2	0	0	0	0	2	Intra and extracellular trafficking/Chaperonin
supercont1.670	AAEL012234	cytoplasmic dynein intermediate chain, (dhic)	1	1	0	1	0	0	0	Intra and extracellular trafficking/Chaperonin
supercont1.671	AAEL012251	low-density lipoprotein receptor (ldl)	55	7	0	6	0	1	0	Intra and extracellular trafficking/Chaperonin
supercont1.702	AAEL012480	sodium/calcium exchanger	18	7	1	4	0	2	0	Intra and extracellular trafficking/Chaperonin
supercont1.704	AAEL012507	prefoldin, subunit, putative	2	2	0	0	0	2	0	Intra and extracellular trafficking/Chaperonin
supercont1.705	AAEL012522	sodium-dependent phosphate transporter	24	4	0	3	0	1	0	Intra and extracellular trafficking/Chaperonin
supercont1.714	AAEL012588	Hsp70-interacting protein, putative	12	6	0	4	1	1	0	Intra and extracellular trafficking/Chaperonin
supercont1.726	AAEL012697	sterol carrier protein-2, putative	2	1	0	0	0	1	0	Intra and extracellular trafficking/Chaperonin
supercont1.748	AAEL012845	mitochondrial import inner membrane translocase subunit tim44	2	1	1	0	0	0	0	Intra and extracellular trafficking/Chaperonin
supercont1.789	AAEL013092	cation chloride cotransporter	8	2	0	2	0	0	0	Intra and extracellular trafficking/Chaperonin
supercont1.791	AAEL013111	glutamate transporter	4	3	0	3	0	0	0	Intra and extracellular trafficking/Chaperonin
supercont1.804	AAEL013199	DNA-J, putative	26	2	0	2	0	0	0	Intra and extracellular trafficking/Chaperonin
supercont1.816	AAEL013275	importin beta-1	150	52	2	12	0	36	2	Intra and extracellular trafficking/Chaperonin
supercont1.821	AAEL013309	high-affinity copper uptake protein	3	3	0	0	0	3	0	Intra and extracellular trafficking/Chaperonin
supercont1.833	AAEL013386	vacuolar sorting protein	19	4	0	4	0	0	0	Intra and extracellular trafficking/Chaperonin
supercont1.855	AAEL013489	sugar transporter	2	2	0	2	0	0	0	Intra and extracellular trafficking/Chaperonin
supercont1.864	AAEL013530	cullin	7	6	0	5	1	0	0	Intra and extracellular trafficking/Chaperonin
supercont1.864	AAEL013536	ubiquitin (ribosomal protein L40)	6	1	0	0	0	0	1	Intra and extracellular trafficking/Chaperonin
supercont1.864	AAEL013541	syntaxin	3	2	0	2	0	0	0	Intra and extracellular trafficking/Chaperonin
supercont1.873	AAEL013574	apolipoprotein D, putative	44	4	0	4	0	0	0	Intra and extracellular trafficking/Chaperonin
supercont1.940	AAEL013845	endoplasmic reticulum resident protein (ERp44), putative	12	1	1	0	0	0	0	Intra and extracellular trafficking/Chaperonin
supercont1.1004	AAEL014094	solute carrier family 35 member C2, putative	3	3	0	3	0	0	0	Intra and extracellular trafficking/Chaperonin
supercont1.1020	AAEL014156	zinc transporter	3	1	0	1	0	0	0	Intra and extracellular trafficking/Chaperonin
supercont1.1027	AAEL014177	ADP-ribosylation factor, arf	9	1	0	1	0	0	0	Intra and extracellular trafficking/Chaperonin
supercont1.1036	AAEL014207	sugar transporter	4	4	0	3	0	1	0	Intra and extracellular trafficking/Chaperonin
supercont1.1090	AAEL014365	chromaffin granule amine transporter, putative	10	2	0	2	0	0	0	Intra and extracellular trafficking/Chaperonin
supercont1.1094	AAEL014375	clathrin coat assembly protein ap17	16	2	0	0	0	2	0	Intra and extracellular trafficking/Chaperonin
supercont1.1241	AAEL014733	nuclear pore complex protein nup214	24	10	2	8	0	0	0	Intra and extracellular trafficking/Chaperonin
supercont1.1253	AAEL014753	mitochondrial solute carrier protein, putative	9	2	0	0	0	0	2	Intra and extracellular trafficking/Chaperonin
supercont1.1260	AAEL014762	zinc transporter	21	3	0	2	0	0	1	Intra and extracellular trafficking/Chaperonin
supercont1.1359	AAEL014959	heterogeneous nuclear ribonucleoprotein k	1	1	0	0	0	0	1	Intra and extracellular trafficking/Chaperonin
supercont1.1393	AAEL015001	coatomer	1	1	0	1	0	0	0	Intra and extracellular trafficking/Chaperonin
supercont1.1414	AAEL015041	mitochondrial carrier	2	1	0	1	0	0	0	Intra and extracellular trafficking/Chaperonin
supercont1.1644	AAEL015238	UPF0729 protein AAEL015238	5	2	0	0	0	2	0	Intra and extracellular trafficking/Chaperonin
supercont1.1678	AAEL015263	RNA and export factor binding protein	3	1	0	1	0	0	0	Intra and extracellular trafficking/Chaperonin
supercont1.2392	AAEL015458	transferrin	18	1	0	1	0	0	0	Intra and extracellular trafficking/Chaperonin
supercont1.1	AAEL000006	phosphoenolpyruvate carboxykinase	74	42	4	25	0	2	11	Other enzymes
supercont1.1	AAEL000025	phosphoenolpyruvate carboxykinase	21	13	2	9	0	2	0	Other enzymes
supercont1.1	AAEL000049	three prime repair exonuclease 1, putative	5	4	1	3	0	0	0	Other enzymes
supercont1.1	AAEL000064	dopachrome-conversion enzyme (DCE) isoenzyme, putative	12	6	1	4	0	1	0	Other enzymes
supercont1.1	AAEL000081	peroxisome assembly factor-2 (peroxisomal-type ATPase 1)	25	3	0	2	0	1	0	Other enzymes
supercont1.1	AAEL000084	elongin b	4	2	0	1	0	1	0	Other enzymes
supercont1.1	AAEL000091	sumo-1-activating enzyme E1a	1	1	0	1	0	0	0	Other enzymes
supercont1.2	AAEL000109	Enolase-phosphatase E1 (EC 3.1.3.77)(2,3-diketo-5-methylthio-1-phosphopentane phosphatase)	6	1	1	0	0	0	0	Other enzymes
supercont1.2	AAEL000127	AMP dependent coa ligase	14	10	3	7	0	0	0	Other enzymes
supercont1.2	AAEL000128	P130	4	2	0	2	0	0	0	Other enzymes
supercont1.2	AAEL000138	NADH dehydrogenase, putative	2	1	0	0	0	1	0	Other enzymes
supercont1.3	AAEL000164	d-amino acid oxidase	7	1	0	1	0	0	0	Other enzymes
supercont1.3	AAEL000181	polybromo-1	31	7	0	0	0	0	7	Other enzymes
supercont1.3	AAEL000213	d-amino acid oxidase	2	1	0	1	0	0	0	Other enzymes
supercont1.4	AAEL000248	GTP binding protein	5	3	0	3	0	0	0	Other enzymes
supercont1.5	AAEL000271	gamma-glutamyl hydrolase, putative	4	2	0	2	0	0	0	Other enzymes
supercont1.6	AAEL000314	malate dehydrogenase	4	3	0	0	2	0	1	Other enzymes
supercont1.6	AAEL000321	acetyl-coa synthetase	7	6	0	6	0	0	0	Other enzymes
supercont1.6	AAEL000343	serine/threonine-protein kinase vrk	41	6	0	6	0	0	0	Other enzymes
supercont1.6	AAEL000370	acyl-CoA oxidase	31	1	0	0	1	0	0	Other enzymes
supercont1.6	AAEL000372	myo inositol monophosphatase	4	1	0	1	0	0	0	Other enzymes
supercont1.7	AAEL000388	isoleucyl tRNA synthetase	33	22	3	16	0	3	0	Other enzymes
supercont1.8	AAEL000440	DNA repair/transcription protein met18/mms19	10	2	0	1	0	1	0	Other enzymes
supercont1.8	AAEL000451	beta1,4 mannosyltransferase	4	1	1	0	0	0	0	Other enzymes
supercont1.8	AAEL000454	isocitrate dehydrogenase	6	2	0	0	2	0	0	Other enzymes
supercont1.11	AAEL000589	serine/threonine protein kinase	17	15	0	15	0	0	0	Other enzymes
supercont1.14	AAEL000693	autophagy related gene TOR	18	4	0	4	0	0	0	Other enzymes
supercont1.15	AAEL000735	acyl-CoA oxidase	29	11	0	8	0	3	0	Other enzymes
supercont1.15	AAEL000737	rab6 GTPase activating protein, gapcena (rabgap1 protein)	12	8	2	6	0	0	0	Other enzymes
supercont1.15	AAEL000746	NADP-specific isocitrate dehydrogenase	20	11	1	5	2	3	0	Other enzymes
supercont1.17	AAEL000800	microsomal dipeptidase	31	7	1	5	1	0	0	Other enzymes
supercont1.17	AAEL000801	metalloproteinase, putative	2	2	1	1	0	0	0	Other enzymes
supercont1.17	AAEL000816	carbonic anhydrase	1	1	0	1	0	0	0	Other enzymes
supercont1.17	AAEL000832	cleavage and polyadenylation specificity factor cpsf	23	3	0	1	0	2	0	Other enzymes
supercont1.17	AAEL000840	skeletal muscle/kidney enriched inositol 5-phosphatase	27	4	0	3	1	0	0	Other enzymes
supercont1.17	AAEL000842	microsomal dipeptidase	9	1	0	1	0	0	0	Other enzymes
supercont1.17	AAEL000845	protein-tyrosine phosphatase	55	1	0	1	0	0	0	Other enzymes
supercont1.17	AAEL000850	tyrosine kinase receptor	24	2	0	2	0	0	0	Other enzymes
supercont1.18	AAEL000895	peroxisome biogenesis factor 1 (peroxin-1)	51	6	0	5	0	0	1	Other enzymes
supercont1.20	AAEL001009	dab2-interacting protein	9	4	0	4	0	0	0	Other enzymes
supercont1.21	AAEL001017	tyrosine-protein kinase	2	2	0	2	0	0	0	Other enzymes
supercont1.21	AAEL001030	S-formylglutathione hydrolase, putative	14	2	0	2	0	0	0	Other enzymes
supercont1.21	AAEL001041	guanine nucleotide-binding protein beta 3 (g protein beta3)	3	3	0	2	1	0	0	Other enzymes
supercont1.21	AAEL001044	tyrosyl-tRNA synthetase	27	7	0	5	0	2	0	Other enzymes
supercont1.21	AAEL001046	phosphatase fragment	28	3	1	2	0	0	0	Other enzymes
supercont1.21	AAEL001048	short-chain dehydrogenase	12	1	0	1	0	0	0	Other enzymes
supercont1.22	AAEL001057	lipase	5	3	0	3	0	0	0	Other enzymes
supercont1.22	AAEL001077	Clip-Domain Serine Protease family B. Protease homologue.	32	24	3	20	0	0	1	Other enzymes
supercont1.22	AAEL001091	malic enzyme	17	13	2	9	2	0	0	Other enzymes
supercont1.22	AAEL001092	udp-glucose pyrophosphatase	11	7	0	7	0	0	0	Other enzymes
supercont1.22	AAEL001098	clip-domain serine protease, putative	18	9	0	8	1	0	0	Other enzymes
supercont1.23	AAEL001100	phosphoserine phosphatase	21	6	0	5	0	1	0	Other enzymes
supercont1.23	AAEL001102	adenosine kinase	9	6	0	3	2	1	0	Other enzymes
supercont1.23	AAEL001121	n-acetylgalactosaminyltransferase	21	2	0	2	0	0	0	Other enzymes
supercont1.24	AAEL001159	ribonuclease t2	28	3	0	0	0	3	0	Other enzymes
supercont1.24	AAEL001171	tRNA-dihydrouridine synthase	18	1	0	1	0	0	0	Other enzymes
supercont1.24	AAEL001173	amidase	2	2	0	1	1	0	0	Other enzymes
supercont1.24	AAEL001176	s-adenosylmethionine decarboxylase	11	2	0	1	1	0	0	Other enzymes
supercont1.24	AAEL001183	zinc binding dehydrogenase	3	2	1	1	0	0	0	Other enzymes
supercont1.24	AAEL001194	fatty acid synthase	87	8	2	4	2	0	0	Other enzymes
supercont1.25	AAEL001204	sterol o-acyltransferase	20	6	1	4	1	0	0	Other enzymes
supercont1.25	AAEL001205	ubiquitin protein ligase	9	5	0	5	0	0	0	Other enzymes
supercont1.25	AAEL001206	threonyl-tRNA synthetase	24	12	0	8	0	3	1	Other enzymes
supercont1.25	AAEL001210	NADH ubiquinone oxidoreductase subunit, putative	6	3	2	1	0	0	0	Other enzymes
supercont1.25	AAEL001216	DEAD box ATP-dependent RNA helicase	16	9	0	5	0	0	4	Other enzymes
supercont1.25	AAEL001218	alanyl-tRNA synthetase	32	18	0	15	2	1	0	Other enzymes
supercont1.27	AAEL001235	palmitoyl-protein thioesterase	6	1	1	0	0	0	0	Other enzymes
supercont1.28	AAEL001252	rap1 GTPase-gdp dissociation stimulator	4	4	1	2	0	1	0	Other enzymes
supercont1.29	AAEL001289	permease, putative	10	6	2	1	3	0	0	Other enzymes
supercont1.29	AAEL001317	DEAD box ATP-dependent RNA helicase	8	1	0	1	0	0	0	Other enzymes
supercont1.30	AAEL001338	helix-loop-helix transcription factor	2	1	1	0	0	0	0	Other enzymes
supercont1.31	AAEL001372	sentrin/sumo-specific protease senp7	1	1	0	0	0	1	0	Other enzymes
supercont1.32	AAEL001396	mandelate racemase	14	5	2	2	0	0	1	Other enzymes
supercont1.32	AAEL001397	ribonuclease	17	1	1	0	0	0	0	Other enzymes
supercont1.32	AAEL001398	guanine nucleotide exchange factor	11	5	0	5	0	0	0	Other enzymes
supercont1.32	AAEL001407	cdk4/6	2	1	0	1	0	0	0	Other enzymes
supercont1.32	AAEL001422	proteasome inhibitor	3	1	1	0	0	0	0	Other enzymes
supercont1.32	AAEL001424	mitochondrial inner membrane protease subunit	14	2	0	2	0	0	0	Other enzymes
supercont1.32	AAEL001427	short-chain dehydrogenase	11	2	0	1	1	0	0	Other enzymes
supercont1.33	AAEL001440	E1a binding protein P400	7	3	3	0	0	0	0	Other enzymes
supercont1.34	AAEL001472	phosphatidyltransferase	1	1	0	1	0	0	0	Other enzymes
supercont1.34	AAEL001478	bile acid beta-glucosidase, putative	2	1	0	0	0	1	0	Other enzymes
supercont1.34	AAEL001479	protoheme ix farnesyltransferase	6	6	1	5	0	0	0	Other enzymes
supercont1.34	AAEL001480	phosphoglucomutase	21	5	0	2	1	2	0	Other enzymes
supercont1.34	AAEL001484	chromosome region maintenance protein 1/exportin	8	2	0	0	1	0	1	Other enzymes
supercont1.34	AAEL001490	acylphosphatase, putative	4	3	0	1	2	0	0	Other enzymes
supercont1.37	AAEL001604	guanine nucleotide exchange factor	1	1	0	1	0	0	0	Other enzymes
supercont1.37	AAEL001607	galactose-1-phosphate uridylyltransferase	10	5	1	3	0	1	0	Other enzymes
supercont1.37	AAEL001622	dual specificity mitogen-activated protein kinase kinase MAPKK	4	2	0	2	0	0	0	Other enzymes
supercont1.37	AAEL001623	proteasome subunit	11	3	0	1	0	2	0	Other enzymes
supercont1.37	AAEL001627	udp-n-acteylglucosamine pyrophosphorylase	10	6	0	5	1	0	0	Other enzymes
supercont1.38	AAEL001668	enolase	4	2	0	2	0	0	0	Other enzymes
supercont1.39	AAEL001675	Clip-Domain Serine Protease family A. Protease homologue.	16	5	0	4	0	0	1	Other enzymes
supercont1.42	AAEL001769	DEAD box ATP-dependent RNA helicase	36	22	2	8	1	2	9	Other enzymes
supercont1.43	AAEL001795	orfY, putative	6	2	0	0	0	0	2	Other enzymes
supercont1.43	AAEL001798	protein tyrosine phosphatase prl	66	2	0	0	2	0	0	Other enzymes
supercont1.43	AAEL001827	ubiquitin specific protease 39 and snrnp assembly factor	1	1	0	1	0	0	0	Other enzymes
supercont1.43	AAEL001831	DNA-directed RNA polymerase II	10	4	0	1	1	2	0	Other enzymes
supercont1.44	AAEL001839	zinc carboxypeptidase	10	3	3	0	0	0	0	Other enzymes
supercont1.44	AAEL001840	zinc carboxypeptidase	5	4	0	4	0	0	0	Other enzymes
supercont1.44	AAEL001844	zinc carboxypeptidase	3	1	0	1	0	0	0	Other enzymes
supercont1.44	AAEL001845	short-chain dehydrogenase	8	4	1	3	0	0	0	Other enzymes
supercont1.44	AAEL001853	rac-GTP binding protein	11	7	1	6	0	0	0	Other enzymes
supercont1.44	AAEL001856	adenosine kinase	8	2	0	1	0	0	1	Other enzymes
supercont1.44	AAEL001869	gmp synthase	12	9	0	9	0	0	0	Other enzymes
supercont1.44	AAEL001874	cop9 complex subunit	3	1	0	1	0	0	0	Other enzymes
supercont1.45	AAEL001896	UDP-N-acetylglucosamine: polypeptide-N-acetylglucosaminyl transferase, putative	49	2	0	0	1	0	1	Other enzymes
supercont1.46	AAEL001919	protein tyrosine phosphatase, non-receptor type nt1	4	4	2	2	0	0	0	Other enzymes
supercont1.46	AAEL001940	phosphatidate cytidylyltransferase	12	1	0	1	0	0	0	Other enzymes
supercont1.47	AAEL001964	protein serine/threonine kinase, putative	8	1	0	1	0	0	0	Other enzymes
supercont1.47	AAEL001969	protein serine/threonine kinase, putative	14	2	0	1	0	1	0	Other enzymes
supercont1.47	AAEL001991	protein serine/threonine kinase, putative	9	3	0	2	0	1	0	Other enzymes
supercont1.47	AAEL001993	protein serine/threonine kinase, putative	13	6	1	5	0	0	0	Other enzymes
supercont1.47	AAEL002001	protein serine/threonine kinase, putative	6	3	0	3	0	0	0	Other enzymes
supercont1.47	AAEL002007	protein serine/threonine kinase, putative	9	3	1	2	0	0	0	Other enzymes
supercont1.47	AAEL002009	neutral Sphingomyelinase, putative	16	1	1	0	0	0	0	Other enzymes
supercont1.47	AAEL002015	protein serine/threonine kinase, putative	6	4	1	3	0	0	0	Other enzymes
supercont1.47	AAEL002016	disulfide oxidoreductase	4	1	1	0	0	0	0	Other enzymes
supercont1.47	AAEL002017	protein serine/threonine kinase, putative	9	4	1	3	0	0	0	Other enzymes
supercont1.47	AAEL002026	protein serine/threonine kinase, putative	1	1	0	1	0	0	0	Other enzymes
supercont1.47	AAEL002035	protein serine/threonine kinase, putative	12	4	1	3	0	0	0	Other enzymes
supercont1.47	AAEL002041	protein serine/threonine kinase, putative	8	2	0	2	0	0	0	Other enzymes
supercont1.48	AAEL002048	histidyl-tRNA synthetase	21	4	0	4	0	0	0	Other enzymes
supercont1.48	AAEL002056	Cytoplasmic tRNA 2-thiolation protein 2	2	1	1	0	0	0	0	Other enzymes
supercont1.48	AAEL002069	malonyl coa-acyl carrier protein transacylase	2	1	0	1	0	0	0	Other enzymes
supercont1.48	AAEL002077	UV excision repair protein rad23	9	4	1	3	0	0	0	Other enzymes
supercont1.48	AAEL002083	DEAD box ATP-dependent RNA helicase	8	4	0	3	1	0	0	Other enzymes
supercont1.50	AAEL002141	endothelin-converting enzyme	5	1	0	1	0	0	0	Other enzymes
supercont1.50	AAEL002155	ras-related protein Rab-10, putative	24	2	0	0	0	2	0	Other enzymes
supercont1.51	AAEL002230	chromodomain helicase DNA binding protein	12	7	2	5	0	0	0	Other enzymes
supercont1.52	AAEL002253	beta-1,3-n-acetylglucosaminyltransferase radical fringe (o-fucosylpeptide 3-beta-n-acetylglucosaminyltransferase)	3	2	0	1	0	1	0	Other enzymes
supercont1.52	AAEL002261	GTP cyclohydrolase i	23	10	1	6	0	3	0	Other enzymes
supercont1.52	AAEL002269	purine nucleoside phosphorylase	26	4	0	2	0	0	2	Other enzymes
supercont1.52	AAEL002272	splicing factor yt521-b	5	1	0	1	0	0	0	Other enzymes
supercont1.52	AAEL002276	serine protease, putative	6	4	2	2	0	0	0	Other enzymes
supercont1.53	AAEL002287	trans-prenyltransferase	12	1	0	0	0	1	0	Other enzymes
supercont1.53	AAEL002301	serine protease	13	1	0	1	0	0	0	Other enzymes
supercont1.53	AAEL002306	hect E3 ubiquitin ligase	11	1	0	1	0	0	0	Other enzymes
supercont1.56	AAEL002407	DNA repair protein xp-e	14	8	0	8	0	0	0	Other enzymes
supercont1.58	AAEL002464	vacuolar ATP synthase subunit f	12	2	0	0	0	2	0	Other enzymes
supercont1.58	AAEL002471	proto-oncogene tyrosine-protein kinase src	11	3	0	3	0	0	0	Other enzymes
supercont1.59	AAEL002501	protein disulfide isomerase	22	4	0	4	0	0	0	Other enzymes
supercont1.59	AAEL002504	ATP synthase delta chain, mitochondrial	16	6	2	2	0	2	0	Other enzymes
supercont1.59	AAEL002508	26S protease regulatory subunit 6a	24	6	0	4	2	0	0	Other enzymes
supercont1.59	AAEL002510	serine hydroxymethyltransferase	78	17	0	16	1	0	0	Other enzymes
supercont1.59	AAEL002528	histone deacetylase	5	1	0	1	0	0	0	Other enzymes
supercont1.59	AAEL002536	E3 ubiquitin-protein ligase nedd-4	41	11	1	9	0	1	0	Other enzymes
supercont1.60	AAEL002542	triosephosphate isomerase	7	2	0	2	0	0	0	Other enzymes
supercont1.60	AAEL002550	polyA-binding protein interacting protein, putative	36	8	0	0	0	8	0	Other enzymes
supercont1.60	AAEL002551	DNA topoisomerase type I	25	9	2	6	0	1	0	Other enzymes
supercont1.61	AAEL002594	P21-activated kinase, pak	7	2	0	0	0	2	0	Other enzymes
supercont1.62	AAEL002645	mannosyl-oligosaccharide alpha-1,2-mannosidase, putative	6	2	0	2	0	0	0	Other enzymes
supercont1.65	AAEL002703	pyridoxamine 5'-phosphate oxidase	22	6	2	0	4	0	0	Other enzymes
supercont1.65	AAEL002718	chitin synthase	35	20	0	20	0	0	0	Other enzymes
supercont1.67	AAEL002764	dihydrolipoamide succinyltransferase component of 2-oxoglutarate dehydrogenase	92	10	0	6	0	4	0	Other enzymes
supercont1.68	AAEL002781	galactokinase	3	3	0	1	2	0	0	Other enzymes
supercont1.68	AAEL002789	26S proteasome non-ATPase regulatory subunit	4	2	1	1	0	0	0	Other enzymes
supercont1.68	AAEL002796	l-asparaginase i	15	5	0	5	0	0	0	Other enzymes
supercont1.68	AAEL002804	oligosaccharyl transferase	22	8	0	5	0	3	0	Other enzymes
supercont1.69	AAEL002833	cathepsin l	27	1	0	0	0	0	1	Other enzymes
supercont1.69	AAEL002834	myo-inositol-1 phosphate synthase	17	2	0	1	1	0	0	Other enzymes
supercont1.69	AAEL002842	3-hydroxyacyl-coa dehyrogenase	5	2	0	2	0	0	0	Other enzymes
supercont1.69	AAEL002846	inositol triphosphate 3-kinase c	2	1	0	1	0	0	0	Other enzymes
supercont1.70	AAEL002866	cyclin l	19	2	0	2	0	0	0	Other enzymes
supercont1.70	AAEL002867	phenylalanyl-tRNA synthetase alpha chain	26	4	0	4	0	0	0	Other enzymes
supercont1.70	AAEL002870	dipeptidyl peptidase iii	48	16	0	14	2	0	0	Other enzymes
supercont1.71	AAEL002885	protein kinase c zeta and iota isoform	35	2	0	1	0	1	0	Other enzymes
supercont1.71	AAEL002906	26S proteasome regulatory subunit rpn2	25	1	0	1	0	0	0	Other enzymes
supercont1.71	AAEL002911	lysosomal acid lipase, putative	14	4	1	1	0	0	2	Other enzymes
supercont1.74	AAEL002992	sphingolipid delta 4 desaturase/c-4 hydroxylase protein des2	8	1	0	1	0	0	0	Other enzymes
supercont1.75	AAEL003022	serine/threonine-protein kinase	12	6	0	0	0	2	4	Other enzymes
supercont1.75	AAEL003046	saposin	4	1	0	1	0	0	0	Other enzymes
supercont1.76	AAEL003071	tRNA pseudouridine synthase D	1	1	0	1	0	0	0	Other enzymes
supercont1.76	AAEL003090	malate synthase	5	2	1	0	0	1	0	Other enzymes
supercont1.77	AAEL003093	elongase, putative	3	1	1	0	0	0	0	Other enzymes
supercont1.77	AAEL003108	protein-tyrosine phosphatase, non-receptor type nt5	26	3	0	3	0	0	0	Other enzymes
supercont1.78	AAEL003117	peroxisomal targeting signal 2 receptor	8	1	0	0	0	1	0	Other enzymes
supercont1.78	AAEL003125	acyl-coa dehydrogenase	7	2	0	2	0	0	0	Other enzymes
supercont1.79	AAEL003148	short-chain dehydrogenase	17	2	0	2	0	0	0	Other enzymes
supercont1.80	AAEL003165	low molecular weight protein-tyrosine-phosphatase	2	2	0	2	0	0	0	Other enzymes
supercont1.80	AAEL003179	protein arginine n-methyltransferase 1,	2	1	0	0	0	1	0	Other enzymes
supercont1.81	AAEL003193	inorganic pyrophosphatase	16	4	0	0	0	2	2	Other enzymes
supercont1.81	AAEL003203	fatty acid desaturase, putative	22	8	0	0	0	8	0	Other enzymes
supercont1.82	AAEL003228	mitotic protein phosphatase 1 regulator, putative	1	1	0	1	0	0	0	Other enzymes
supercont1.82	AAEL003234	cytochrome c oxidase, subunit VIA, putative	4	1	0	0	0	1	0	Other enzymes
supercont1.82	AAEL003246	deoxyribose-phosphate aldolase	4	2	0	2	0	0	0	Other enzymes
supercont1.83	AAEL003285	translocation associated membrane protein	45	2	1	1	0	0	0	Other enzymes
supercont1.83	AAEL003287	Serrate RNA effector molecule homolog (Arsenite-resistance protein 2 homolog)	36	2	0	0	2	0	0	Other enzymes
supercont1.84	AAEL003345	argininosuccinate lyase	13	1	0	0	0	1	0	Other enzymes
supercont1.85	AAEL003393	ATP synthase beta subunit	23	4	0	4	0	0	0	Other enzymes
supercont1.86	AAEL003439	Caspase (Short).	4	1	0	1	0	0	0	Other enzymes
supercont1.86	AAEL003443	threonine dehydrogenase	33	5	0	4	1	0	0	Other enzymes
supercont1.86	AAEL003444	caspase (Short)	6	1	0	1	0	0	0	Other enzymes
supercont1.88	AAEL003492	ribonuclease, putative	5	2	0	0	1	1	0	Other enzymes
supercont1.88	AAEL003497	farnesyl-pyrophosphate synthetase	15	12	2	6	4	0	0	Other enzymes
supercont1.88	AAEL003503	ras-related protein Rab-7	22	8	0	2	2	4	0	Other enzymes
supercont1.89	AAEL003508	serine-pyruvate aminotransferase	48	2	0	0	0	2	0	Other enzymes
supercont1.89	AAEL003528	cdc73 domain protein	7	2	0	2	0	0	0	Other enzymes
supercont1.89	AAEL003536	E3 UFM1-protein ligase 1 homolog (EC 6.3.2.-)	7	2	1	1	0	0	0	Other enzymes
supercont1.93	AAEL003611	stearoyl-coa desaturase	10	2	0	2	0	0	0	Other enzymes
supercont1.93	AAEL003625	Clip-Domain Serine Protease family B.	16	9	1	8	0	0	0	Other enzymes
supercont1.93	AAEL003628	Clip-Domain Serine Protease family B.	3	2	0	2	0	0	0	Other enzymes
supercont1.93	AAEL003642	serine protease	13	8	1	7	0	0	0	Other enzymes
supercont1.93	AAEL003645	stearoyl-coa desaturase	2	2	0	1	1	0	0	Other enzymes
supercont1.94	AAEL003652	proprotein convertase subtilisin/kexin type 4, furin	8	4	1	3	0	0	0	Other enzymes
supercont1.94	AAEL003675	ubiquinol-cytochrome c reductase iron-sulfur subunit	10	6	0	5	1	0	0	Other enzymes
supercont1.94	AAEL003678	diphosphoinositol polyphosphate phosphohydrolase, putative	11	7	1	2	0	4	0	Other enzymes
supercont1.94	AAEL003684	ku P80 DNA helicase	3	2	2	0	0	0	0	Other enzymes
supercont1.95	AAEL003709	crotonobetainyl-CoA-hydratase, putative	3	2	0	1	0	0	1	Other enzymes
supercont1.95	AAEL003722	ribonuclease UK114, putative	4	2	2	0	0	0	0	Other enzymes
supercont1.95	AAEL003731	nuclear body associated kinase, putative	5	2	1	1	0	0	0	Other enzymes
supercont1.95	AAEL003734	aconitase, mitochondrial	15	6	0	6	0	0	0	Other enzymes
supercont1.96	AAEL003746	4-Hydroxybutyrate CoA-transferase, putative	19	1	0	0	0	1	0	Other enzymes
supercont1.96	AAEL003762	Protoporphyrinogen IX oxidase, putative	6	1	0	1	0	0	0	Other enzymes
supercont1.100	AAEL003903	acid phosphatase-1	21	4	1	3	0	0	0	Other enzymes
supercont1.100	AAEL003906	endonuclease iii	6	3	0	0	0	0	3	Other enzymes
supercont1.100	AAEL003907	ubiquitination factor E4a	5	2	1	1	0	0	0	Other enzymes
supercont1.100	AAEL003916	splicing factor, putative	25	4	1	1	2	0	0	Other enzymes
supercont1.101	AAEL003933	Double Oxidase: Two Peroxidase domains.	59	6	0	6	0	0	0	Other enzymes
supercont1.102	AAEL003952	calpain 4, 6, 7, invertebrate	46	1	0	0	0	0	1	Other enzymes
supercont1.102	AAEL003963	calpain 4, 6, 7, invertebrate	3	1	0	1	0	0	0	Other enzymes
supercont1.105	AAEL004017	DNA polymerase v	18	5	2	3	0	0	0	Other enzymes
supercont1.106	AAEL004059	cystathionine beta-lyase	38	6	0	6	0	0	0	Other enzymes
supercont1.106	AAEL004076	Ubiquitin-like modifier-activating enzyme 5 (Ubiquitin-activating enzyme 5)	2	2	0	2	0	0	0	Other enzymes
supercont1.108	AAEL004126	sterol desaturase	19	1	0	1	0	0	0	Other enzymes
supercont1.108	AAEL004127	acyl-coa dehydrogenase	7	1	1	0	0	0	0	Other enzymes
supercont1.109	AAEL004152	ubiquitin-conjugating enzyme E2-25kD	2	1	0	1	0	0	0	Other enzymes
supercont1.109	AAEL004178	ribose-phosphate pyrophosphokinase 1,	12	4	0	0	0	4	0	Other enzymes
supercont1.110	AAEL004221	glycogen synthase	28	18	0	11	3	4	0	Other enzymes
supercont1.113	AAEL004273	short-chain dehydrogenase	11	4	2	2	0	0	0	Other enzymes
supercont1.113	AAEL004281	short-chain dehydrogenase	6	2	0	2	0	0	0	Other enzymes
supercont1.113	AAEL004282	protein-(glutamine-N5) methyl transferase, putative	7	6	2	4	0	0	0	Other enzymes
supercont1.113	AAEL004284	mitochondrial ATPase inhibitor, putative	5	2	0	2	0	0	0	Other enzymes
supercont1.113	AAEL004285	sphingosine kinase a, b	2	1	1	0	0	0	0	Other enzymes
supercont1.113	AAEL004294	dihydrolipoamide acetyltransferase component of pyruvate dehydrogenase	2	1	0	1	0	0	0	Other enzymes
supercont1.113	AAEL004297	ATP-citrate synthase	11	6	0	3	0	3	0	Other enzymes
supercont1.116	AAEL004351	casein kinase	18	3	0	0	0	0	3	Other enzymes
supercont1.116	AAEL004374	alpha-glucosidase II, alpha-subunit, putative	17	7	4	2	0	1	0	Other enzymes
supercont1.118	AAEL004412	polo kinase kinase	28	2	0	1	0	0	1	Other enzymes
supercont1.120	AAEL004453	DEAD box ATP-dependent RNA helicase	4	1	0	1	0	0	0	Other enzymes
supercont1.121	AAEL004501	s-adenosylmethionine synthetase	31	12	0	5	3	2	2	Other enzymes
supercont1.121	AAEL004505	serine collagenase 1 precursor, putative	12	1	1	0	0	0	0	Other enzymes
supercont1.122	AAEL004518	Clip-Domain Serine Protease family C	1	1	0	1	0	0	0	Other enzymes
supercont1.122	AAEL004520	cAMP/cgmp cyclic nucleotide phosphodiesterase	20	12	1	8	0	2	1	Other enzymes
supercont1.122	AAEL004524	Clip-Domain Serine Protease family C.	2	1	1	0	0	0	0	Other enzymes
supercont1.122	AAEL004529	glyoxylate/hydroxypyruvate reductase	6	1	1	0	0	0	0	Other enzymes
supercont1.122	AAEL004532	glyoxylate/hydroxypyruvate reductase	17	7	1	5	0	1	0	Other enzymes
supercont1.122	AAEL004538	n-acetylgalactosaminyltransferase	22	9	0	9	0	0	0	Other enzymes
supercont1.122	AAEL004540	Clip-Domain Serine Protease family C.	11	8	4	4	0	0	0	Other enzymes
supercont1.123	AAEL004563	26S protease regulatory subunit S10b	1	1	0	0	0	0	1	Other enzymes
supercont1.123	AAEL004579	short-chain dehydrogenase	2	1	1	0	0	0	0	Other enzymes
supercont1.125	AAEL004613	phenylalanyl-tRNA synthetase beta chain	30	2	0	2	0	0	0	Other enzymes
supercont1.126	AAEL004661	beta-hexosaminidase	37	8	3	5	0	0	0	Other enzymes
supercont1.128	AAEL004710	spingomyelin synthetase	16	2	0	2	0	0	0	Other enzymes
supercont1.128	AAEL004716	chromodomain helicase DNA binding protein	166	16	6	8	0	2	0	Other enzymes
supercont1.129	AAEL004739	acyl-coa dehydrogenase	23	16	1	13	1	0	1	Other enzymes
supercont1.129	AAEL004755	3-2-trans-enoyl-CoA isomerase, putative	8	3	1	2	0	0	0	Other enzymes
supercont1.129	AAEL004757	cleavage and polyadenylation specificity factor	10	8	0	7	1	0	0	Other enzymes
supercont1.129	AAEL004778	acyl-coa dehydrogenase	14	11	2	9	0	0	0	Other enzymes
supercont1.129	AAEL004783	Ornithine decarboxylase antizyme (ODC-Az)	7	3	0	3	0	0	0	Other enzymes
supercont1.129	AAEL004784	3-2trans-enoyl-CoA isomerase, putative	4	2	0	2	0	0	0	Other enzymes
supercont1.132	AAEL004829	NADH dehydrogenase, putative	8	3	0	2	0	1	0	Other enzymes
supercont1.132	AAEL004839	cyclin t	11	6	1	5	0	0	0	Other enzymes
supercont1.132	AAEL004853	glycerol kinase	16	13	0	0	0	0	13	Other enzymes
supercont1.132	AAEL004859	ATP-dependent RNA helicase	49	20	0	19	0	1	0	Other enzymes
supercont1.132	AAEL004860	acireductone dioxygenase	9	7	0	6	0	1	0	Other enzymes
supercont1.133	AAEL004865	cyclin g	10	1	0	0	0	1	0	Other enzymes
supercont1.134	AAEL004897	brain chitinase and chia	14	2	0	2	0	0	0	Other enzymes
supercont1.134	AAEL004900	geranylgeranyl pyrophosphate synthase	4	1	0	1	0	0	0	Other enzymes
supercont1.135	AAEL004930	carbonic anhydrase	30	21	1	7	0	13	0	Other enzymes
supercont1.135	AAEL004931	beta-hexosaminidase b	30	24	10	14	0	0	0	Other enzymes
supercont1.136	AAEL004947	elongase, putative	14	3	0	2	1	0	0	Other enzymes
supercont1.136	AAEL004952	protein N-terminal asparagine amidohydrolase, putative	13	3	0	3	0	0	0	Other enzymes
supercont1.137	AAEL004969	conserved hypothetical protein	7	1	0	1	0	0	0	Other enzymes
supercont1.137	AAEL004978	DEAD box ATP-dependent RNA helicase	1	1	0	1	0	0	0	Other enzymes
supercont1.137	AAEL004988	phosphoglycerate kinase	2	1	0	1	0	0	0	Other enzymes
supercont1.139	AAEL005022	Mediator of RNA polymerase II transcription subunit 15 (Mediator complex subunit 15)	17	3	0	3	0	0	0	Other enzymes
supercont1.139	AAEL005037	seryl-tRNA synthetase	14	5	0	3	0	2	0	Other enzymes
supercont1.139	AAEL005038	ubiquitin-conjugating enzyme E2	2	1	0	1	0	0	0	Other enzymes
supercont1.139	AAEL005045	ATP-dependent bile acid permease	2	1	0	1	0	0	0	Other enzymes
supercont1.140	AAEL005054	pap-inositol-1,4-phosphatase	24	5	0	0	0	5	0	Other enzymes
supercont1.140	AAEL005062	AMP dependent coa ligase	30	11	0	11	0	0	0	Other enzymes
supercont1.140	AAEL005068	S-phase kinase-associated protein 2 (skp2), putative	22	6	2	4	0	0	0	Other enzymes
supercont1.140	AAEL005069	ras-related protein Rab-1A, putative	1	1	0	1	0	0	0	Other enzymes
supercont1.140	AAEL005071	GTP binding protein	21	17	1	16	0	0	0	Other enzymes
supercont1.142	AAEL005127	ribonuclease UK114, putative	3	2	1	1	0	0	0	Other enzymes
supercont1.143	AAEL005134	arylsulfatase b	66	2	0	2	0	0	0	Other enzymes
supercont1.145	AAEL005175	lipin	17	2	0	2	0	0	0	Other enzymes
supercont1.145	AAEL005181	aspartyl/asparaginyl beta-hydroxylase	41	3	0	3	0	0	0	Other enzymes
supercont1.145	AAEL005201	hydroxymethylglutaryl-coa synthase	6	1	0	1	0	0	0	Other enzymes
supercont1.146	AAEL005238	mck1	40	2	1	1	0	0	0	Other enzymes
supercont1.148	AAEL005269	ubiquinol-cytochrome c reductase complex core protein	75	3	0	0	0	0	3	Other enzymes
supercont1.150	AAEL005308	pyruvate dehydrogenase	40	12	0	8	2	0	2	Other enzymes
supercont1.151	AAEL005319	myosin light chain kinase	6	1	0	0	0	0	1	Other enzymes
supercont1.152	AAEL005356	poly a polymerase	3	1	0	1	0	0	0	Other enzymes
supercont1.155	AAEL005422	pyrroline-5-carboxylate dehydrogenase	33	12	1	2	0	8	1	Other enzymes
supercont1.157	AAEL005446	6-phosphofructo-2-kinase/fructose-2,6-bisphosphatase	17	8	0	0	0	0	8	Other enzymes
supercont1.157	AAEL005454	AAA ATPase	13	5	0	2	2	0	1	Other enzymes
supercont1.157	AAEL005455	CTP synthase	27	9	0	7	2	0	0	Other enzymes
supercont1.157	AAEL005460	alpha-galactosidase/alpha-n-acetylgalactosaminidase	17	12	0	10	0	1	1	Other enzymes
supercont1.159	AAEL005485	adamts-7	14	2	0	2	0	0	0	Other enzymes
supercont1.159	AAEL005492	protein-tyrosine phosphatase n9	12	1	0	1	0	0	0	Other enzymes
supercont1.162	AAEL005538	mitochondrial NADH:ubiquinone oxidoreductase B16.6 subunit, putative	6	3	1	2	0	0	0	Other enzymes
supercont1.162	AAEL005541	peptidyl-prolyl cis-trans isomerase (cyclophilin)	1	1	0	0	1	0	0	Other enzymes
supercont1.162	AAEL005552	succinyl-coa synthetase beta chain	20	12	2	8	0	2	0	Other enzymes
supercont1.163	AAEL005564	ubiquitin specific protease 52 / poly(A) ribonuclease subunit pan2	10	1	0	1	0	0	0	Other enzymes
supercont1.169	AAEL005665	Serine Protease Inhibitor (serpin) likely cleavage at T/I.	11	4	0	4	0	0	0	Other enzymes
supercont1.169	AAEL005666	matrix metalloproteinase	19	1	0	0	0	0	1	Other enzymes
supercont1.169	AAEL005673	Serine Protease Inhibitor (serpin) likely cleavage at K/F.	2	1	0	1	0	0	0	Other enzymes
supercont1.170	AAEL005682	protein serine/threonine kinase, putative	8	1	0	1	0	0	0	Other enzymes
supercont1.170	AAEL005687	protein serine/threonine kinase, putative	10	8	0	6	0	2	0	Other enzymes
supercont1.170	AAEL005688	glutamyl-tRNA synthetase	5	5	0	0	0	5	0	Other enzymes
supercont1.170	AAEL005690	cyclophilin-6	1	1	0	1	0	0	0	Other enzymes
supercont1.170	AAEL005691	protein serine/threonine kinase, putative	8	2	0	1	1	0	0	Other enzymes
supercont1.170	AAEL005698	protein serine/threonine kinase, putative	7	2	1	1	0	0	0	Other enzymes
supercont1.170	AAEL005703	short-chain dehydrogenase	2	2	0	1	0	0	1	Other enzymes
supercont1.170	AAEL005705	glucosaminephosphotransferase	6	2	0	2	0	0	0	Other enzymes
supercont1.170	AAEL005709	n-acetyltransferase separation anxiety	5	3	0	2	0	1	0	Other enzymes
supercont1.170	AAEL005710	protein serine/threonine kinase, putative	8	4	2	2	0	0	0	Other enzymes
supercont1.170	AAEL005711	protein serine/threonine kinase, putative	4	1	0	0	1	0	0	Other enzymes
supercont1.172	AAEL005740	AMP dependent ligase	15	2	0	1	1	0	0	Other enzymes
supercont1.172	AAEL005744	DEAD box ATP-dependent RNA helicase	37	4	1	3	0	0	0	Other enzymes
supercont1.173	AAEL005754	cgmp-dependent protein kinase	12	2	0	2	0	0	0	Other enzymes
supercont1.174	AAEL005766	fructose-bisphosphate aldolase	43	24	0	6	0	10	8	Other enzymes
supercont1.174	AAEL005769	glucose dehydrogenase	27	12	0	11	0	1	0	Other enzymes
supercont1.174	AAEL005790	malic enzyme	42	10	0	10	0	0	0	Other enzymes
supercont1.175	AAEL005792	Clip-Domain Serine Protease family E. Protease homologue.	12	5	2	3	0	0	0	Other enzymes
supercont1.175	AAEL005793	AMP dependent ligase	21	5	1	4	0	0	0	Other enzymes
supercont1.175	AAEL005798	ATP synthase subunit beta vacuolar	17	3	0	2	0	1	0	Other enzymes
supercont1.175	AAEL005799	peptidyl-prolyl cis-trans isomerase g, ppig	16	3	0	3	0	0	0	Other enzymes
supercont1.175	AAEL005801	bifunctional aminoacyl-tRNA synthetase	22	3	0	3	0	0	0	Other enzymes
supercont1.175	AAEL005816	chromatin regulatory protein sir2	12	1	0	1	0	0	0	Other enzymes
supercont1.175	AAEL005819	l-allo-threonine aldolase	11	2	1	1	0	0	0	Other enzymes
supercont1.177	AAEL005847	synaptic ras GTPase activating protein, syngap	31	2	0	2	0	0	0	Other enzymes
supercont1.177	AAEL005866	Succinate dehydrogenase assembly factor 2, mitochondrial Precursor (SDH assembly factor 2)(Succinate dehydrogenase subunit 5, mitochondrial)	4	1	1	0	0	0	0	Other enzymes
supercont1.178	AAEL005888	DNA polymerase theta	12	1	0	0	0	0	1	Other enzymes
supercont1.179	AAEL005898	tRNA-dihydrouridine synthase	10	1	0	1	0	0	0	Other enzymes
supercont1.180	AAEL005930	ubiquitin-protein ligase	93	40	3	29	0	7	1	Other enzymes
supercont1.180	AAEL005931	6-phosphogluconate dehydrogenase	5	1	0	0	1	0	0	Other enzymes
supercont1.181	AAEL005946	NADH-ubiquinone oxidoreductase subunit B14.5b	9	3	0	0	1	2	0	Other enzymes
supercont1.183	AAEL005976	adenine phosphoribosyltransferase, putative	5	1	0	0	1	0	0	Other enzymes
supercont1.183	AAEL005981	Class B Scavenger Receptor (CD36 domain).	2	2	0	0	0	0	2	Other enzymes
supercont1.185	AAEL005998	rap GTPase-activating protein	44	2	0	0	0	2	0	Other enzymes
supercont1.187	AAEL006054	peptidyl-prolyl cis-trans isomerase (cyclophilin)	4	2	0	1	0	0	1	Other enzymes
supercont1.187	AAEL006061	proteasome subunit alpha type	5	1	0	1	0	0	0	Other enzymes
supercont1.188	AAEL006065	s-adenosyl-methyltransferase mraw	9	9	2	7	0	0	0	Other enzymes
supercont1.188	AAEL006075	WD-repeat protein	4	4	0	0	0	4	0	Other enzymes
supercont1.188	AAEL006081	NADPH fad oxidoreductase	8	6	0	6	0	0	0	Other enzymes
supercont1.188	AAEL006085	methylenetetrahydrofolate dehydrogenase	21	14	0	12	0	2	0	Other enzymes
supercont1.191	AAEL006144	isopentenyl-diphosphate delta isomerase	15	3	0	1	2	0	0	Other enzymes
supercont1.191	AAEL006148	adamts-20	14	1	0	1	0	0	0	Other enzymes
supercont1.193	AAEL006177	histone acetyltransferase type b catalytic subunit	5	1	0	1	0	0	0	Other enzymes
supercont1.193	AAEL006187	translational activator gcn1	25	2	1	1	0	0	0	Other enzymes
supercont1.195	AAEL006221	o-sialoglycoprotein endopeptidase	7	3	0	3	0	0	0	Other enzymes
supercont1.196	AAEL006236	dtdp-glucose 4-6-dehydratase	4	2	0	2	0	0	0	Other enzymes
supercont1.196	AAEL006240	purple acid phosphatase, putative	19	1	0	0	1	0	0	Other enzymes
supercont1.197	AAEL006256	ATPase subunit, putative	5	3	0	0	0	3	0	Other enzymes
supercont1.198	AAEL006273	maltose phosphorylase	5	3	2	1	0	0	0	Other enzymes
supercont1.198	AAEL006276	maltose phosphorylase	8	1	0	1	0	0	0	Other enzymes
supercont1.199	AAEL006299	methyltransferase, putative	4	3	0	3	0	0	0	Other enzymes
supercont1.202	AAEL006371	oviductin	19	5	1	4	0	0	0	Other enzymes
supercont1.202	AAEL006375	sphingomyelin phosphodiesterase	23	2	0	2	0	0	0	Other enzymes
supercont1.202	AAEL006381	sphingomyelin phosphodiesterase	15	1	0	1	0	0	0	Other enzymes
supercont1.204	AAEL006415	leucyl-tRNA synthetase	32	25	5	20	0	0	0	Other enzymes
supercont1.204	AAEL006422	WD repeat-containing protein 55 homolog	30	26	2	21	0	3	0	Other enzymes
supercont1.205	AAEL006434	serine protease, putative	16	6	0	6	0	0	0	Other enzymes
supercont1.206	AAEL006466	chondroitin synthase	15	1	0	0	1	0	0	Other enzymes
supercont1.208	AAEL006496	steroid dehydrogenase	10	1	0	0	0	0	1	Other enzymes
supercont1.210	AAEL006539	serine/threonine protein kinase	9	4	0	4	0	0	0	Other enzymes
supercont1.210	AAEL006542	retinoid-inducible serine carboxypeptidase (serine carboxypeptidase	2	1	0	1	0	0	0	Other enzymes
supercont1.210	AAEL006552	WD-repeat protein	33	7	0	5	1	0	1	Other enzymes
supercont1.210	AAEL006564	mitochondrial RNA splicing protein	3	1	0	0	0	1	0	Other enzymes
supercont1.211	AAEL006577	aspartyl-tRNA synthetase	21	1	0	0	1	0	0	Other enzymes
supercont1.215	AAEL006659	apyrase	4	1	0	1	0	0	0	Other enzymes
supercont1.216	AAEL006667	phosphatidyltransferase	26	10	1	2	2	5	0	Other enzymes
supercont1.216	AAEL006677	phospholipase a-2-activating protein	19	10	0	10	0	0	0	Other enzymes
supercont1.216	AAEL006684	Putative oxidoreductase GLYR1 homolog (EC 1.-.-.-)(Glyoxylate reductase 1 homolog)(Nuclear protein NP60 homolog)	7	3	0	2	1	0	0	Other enzymes
supercont1.216	AAEL006685	G-protein, gamma-subunit, putative	4	1	0	1	0	0	0	Other enzymes
supercont1.217	AAEL006696	lumbrokinase-3T2, putative	15	4	1	3	0	0	0	Other enzymes
supercont1.219	AAEL006721	2-oxoglutarate dehydrogenase	42	2	0	0	0	1	1	Other enzymes
supercont1.219	AAEL006730	traf2 and nck interacting kinase, tnik	20	3	0	0	0	0	3	Other enzymes
supercont1.220	AAEL006769	tryptophanyl-tRNA synthetase	7	3	0	3	0	0	0	Other enzymes
supercont1.220	AAEL006779	cytochrome c oxidase assembly protein cox11	1	1	1	0	0	0	0	Other enzymes
supercont1.223	AAEL006836	dihydropteridine reductase	12	2	0	0	0	2	0	Other enzymes
supercont1.225	AAEL006880	rab32	15	8	0	7	0	1	0	Other enzymes
supercont1.226	AAEL006902	serine-type enodpeptidase,	5	2	0	2	0	0	0	Other enzymes
supercont1.227	AAEL006910	ubiquitination factor E4	21	4	2	2	0	0	0	Other enzymes
supercont1.227	AAEL006912	acetyl-coa acetyltransferase 2,	32	12	0	12	0	0	0	Other enzymes
supercont1.228	AAEL006928	dihydrolipoamide dehydrogenase	29	3	0	3	0	0	0	Other enzymes
supercont1.230	AAEL006978	protein-glutamine gamma-glutamyltransferase	14	1	0	1	0	0	0	Other enzymes
supercont1.231	AAEL007018	udp-glucose 4-epimerase	3	1	0	0	0	1	0	Other enzymes
supercont1.233	AAEL007068	lipase	21	4	2	2	0	0	0	Other enzymes
supercont1.238	AAEL007130	leucyl-tRNA synthetase	4	2	0	2	0	0	0	Other enzymes
supercont1.241	AAEL007174	tripeptidyl peptidase ii	4	2	0	2	0	0	0	Other enzymes
supercont1.243	AAEL007213	delta(9)-desaturase, putative	5	3	0	3	0	0	0	Other enzymes
supercont1.244	AAEL007228	autophagy related gene	1	1	0	1	0	0	0	Other enzymes
supercont1.244	AAEL007245	WD40 protein	10	2	0	2	0	0	0	Other enzymes
supercont1.249	AAEL007338	hypothetical protein	2	2	0	2	0	0	0	Other enzymes
supercont1.250	AAEL007354	pseudouridylate synthase	3	2	2	0	0	0	0	Other enzymes
supercont1.253	AAEL007390	UDP-glucose 4-epimerase	11	1	0	1	0	0	0	Other enzymes
supercont1.253	AAEL007402	Mediator of RNA polymerase II transcription subunit 1 (Mediator complex subunit 1)	8	1	1	0	0	0	0	Other enzymes
supercont1.255	AAEL007416	cysteine dioxygenase	4	1	0	1	0	0	0	Other enzymes
supercont1.256	AAEL007443	serine/threonine protein kinase	16	4	0	0	0	4	0	Other enzymes
supercont1.256	AAEL007451	WD-repeat protein	5	4	2	1	0	0	1	Other enzymes
supercont1.257	AAEL007469	mitotic checkpoint protein bub3	2	2	0	1	1	0	0	Other enzymes
supercont1.260	AAEL007511	serine protease	4	1	0	1	0	0	0	Other enzymes
supercont1.260	AAEL007517	oviductin	1	1	0	1	0	0	0	Other enzymes
supercont1.261	AAEL007526	electron transfer flavoprotein-ubiquinone oxidoreductase	10	4	4	0	0	0	0	Other enzymes
supercont1.262	AAEL007536	carnitine o-acyltransferase	16	5	1	4	0	0	0	Other enzymes
supercont1.262	AAEL007541	DNA polymerase delta small subunit	10	6	2	4	0	0	0	Other enzymes
supercont1.262	AAEL007542	glutamate decarboxylase	27	8	1	5	2	0	0	Other enzymes
supercont1.262	AAEL007549	phosphatidylethanolamine-binding protein	3	2	0	0	0	2	0	Other enzymes
supercont1.262	AAEL007555	acyl-coa dehydrogenase	10	3	0	1	0	2	0	Other enzymes
supercont1.263	AAEL007558	helicase	4	2	0	2	0	0	0	Other enzymes
supercont1.264	AAEL007581	Rfc5p, putative	7	5	0	0	0	5	0	Other enzymes
supercont1.265	AAEL007593	Clip-Domain Serine Protease family C.	14	1	0	1	0	0	0	Other enzymes
supercont1.265	AAEL007597	Clip-Domain Serine Protease family C	44	14	1	5	0	0	8	Other enzymes
supercont1.269	AAEL007633	dihydropyrimidinase	62	26	0	22	0	0	4	Other enzymes
supercont1.269	AAEL007637	AAA ATPase	9	3	0	0	0	0	3	Other enzymes
supercont1.271	AAEL007662	casein kinase	98	8	0	0	0	8	0	Other enzymes
supercont1.273	AAEL007672	myst histone acetyltransferase	7	1	0	1	0	0	0	Other enzymes
supercont1.274	AAEL007689	phospholipid-transporting ATPase 1 (aminophospholipid flippase 1)	14	4	0	0	2	2	0	Other enzymes
supercont1.275	AAEL007705	hect E3 ubiquitin ligase	42	5	0	4	0	1	0	Other enzymes
supercont1.278	AAEL007752	cytochrome c oxidase, subunit VIIA, putative	14	2	0	1	0	1	0	Other enzymes
supercont1.278	AAEL007753	conserved hypothetical protein	2	1	0	1	0	0	0	Other enzymes
supercont1.278	AAEL007760	mct-1 protein	13	9	1	6	0	1	1	Other enzymes
supercont1.279	AAEL007767	Protein kintoun	3	3	2	1	0	0	0	Other enzymes
supercont1.280	AAEL007777	vacuolar ATP synthase subunit S1	18	9	1	6	1	1	0	Other enzymes
supercont1.280	AAEL007787	5-aminolevulinic acid synthase	23	9	1	4	0	4	0	Other enzymes
supercont1.283	AAEL007796	Clip-Domain Serine Protease family D.	12	4	0	4	0	0	0	Other enzymes
supercont1.284	AAEL007822	ubiquitin-conjugating enzyme E2 g	3	2	0	0	0	0	2	Other enzymes
supercont1.284	AAEL007826	cgmp-dependent protein kinase	28	19	0	19	0	0	0	Other enzymes
supercont1.286	AAEL007854	pelota	2	1	0	1	0	0	0	Other enzymes
supercont1.288	AAEL007909	branched-chain amino acid aminotransferase	6	4	0	3	0	1	0	Other enzymes
supercont1.291	AAEL007949	clk2	3	1	0	0	0	1	0	Other enzymes
supercont1.295	AAEL008016	short-chain dehydrogenase	20	3	0	2	0	0	1	Other enzymes
supercont1.297	AAEL008040	brain chitinase and chia	3	3	1	2	0	0	0	Other enzymes
supercont1.297	AAEL008041	bleomycin hydrolase	24	6	0	6	0	0	0	Other enzymes
supercont1.300	AAEL008078	clk2	5	2	0	1	0	0	1	Other enzymes
supercont1.301	AAEL008099	procollagen-lysine,2-oxoglutarate 5-dioxygenase	13	1	0	1	0	0	0	Other enzymes
supercont1.301	AAEL008105	glutamate cysteine ligase	72	4	0	0	2	0	2	Other enzymes
supercont1.302	AAEL008133	GTP-binding protein hflx	5	3	0	3	0	0	0	Other enzymes
supercont1.303	AAEL008144	AMP dependent ligase	25	2	1	0	0	1	0	Other enzymes
supercont1.303	AAEL008147	PAF acetylhydrolase 45 kDa subunit, putative	2	1	0	0	1	0	0	Other enzymes
supercont1.306	AAEL008198	EGF repeat molecule, putative	2	1	0	1	0	0	0	Other enzymes
supercont1.306	AAEL008207	serine protease	12	5	2	1	2	0	0	Other enzymes
supercont1.306	AAEL008208	serine protease	13	5	1	4	0	0	0	Other enzymes
supercont1.307	AAEL008227	short-chain dehydrogenase	12	1	0	1	0	0	0	Other enzymes
supercont1.314	AAEL008330	hexaprenyldihydroxybenzoate methyltransferase	3	1	0	1	0	0	0	Other enzymes
supercont1.318	AAEL008341	adenosylhomocysteinase	31	11	0	11	0	0	0	Other enzymes
supercont1.320	AAEL008364	Serine Protease Inhibitor (serpin) likely cleavage at S/S.	30	2	0	1	1	0	0	Other enzymes
supercont1.320	AAEL008370	Class B Scavenger Receptor (CD36 domain).	13	5	0	5	0	0	0	Other enzymes
supercont1.320	AAEL008372	sulfatase-1, sulf-1	2	1	0	1	0	0	0	Other enzymes
supercont1.320	AAEL008373	dipeptidyl-peptidase	35	3	0	2	0	1	0	Other enzymes
supercont1.320	AAEL008374	E3 ubiquitin-protein ligase nedd-4	61	1	0	0	0	0	1	Other enzymes
supercont1.321	AAEL008379	P38 mapk	16	2	0	2	0	0	0	Other enzymes
supercont1.327	AAEL008468	cysteine synthase	30	5	0	5	0	0	0	Other enzymes
supercont1.331	AAEL008528	protein tyrosine phosphatase n11 (shp2)	61	7	4	2	0	1	0	Other enzymes
supercont1.332	AAEL008565	metalloprotease m41 ftsh	8	4	0	4	0	0	0	Other enzymes
supercont1.333	AAEL008574	acyl-CoA oxidase	37	4	0	3	1	0	0	Other enzymes
supercont1.334	AAEL008593	NAD dependent epimerase/dehydratase	1	1	0	1	0	0	0	Other enzymes
supercont1.334	AAEL008599	zinc carboxypeptidase	3	1	1	0	0	0	0	Other enzymes
supercont1.335	AAEL008618	calcium-binding protein, putative	18	10	1	9	0	0	0	Other enzymes
supercont1.342	AAEL008688	G-protein signalling modulator	2	1	0	1	0	0	0	Other enzymes
supercont1.343	AAEL008698	prolylcarboxypeptidase, putative	27	2	0	2	0	0	0	Other enzymes
supercont1.343	AAEL008699	prolylcarboxypeptidase, putative	9	2	0	1	0	1	0	Other enzymes
supercont1.343	AAEL008702	prolylcarboxypeptidase, putative	20	5	1	4	0	0	0	Other enzymes
supercont1.343	AAEL008708	lysosomal pro-X carboxypeptidase, putative	9	2	0	2	0	0	0	Other enzymes
supercont1.345	AAEL008732	tyrosine-protein kinase shark	12	1	0	1	0	0	0	Other enzymes
supercont1.349	AAEL008786	caax prenyl protease ste24	23	7	1	6	0	0	0	Other enzymes
supercont1.349	AAEL008790	ATP synthase coupling factor B, putative	2	2	2	0	0	0	0	Other enzymes
supercont1.349	AAEL008807	inositol 5-phosphatase	1	1	0	1	0	0	0	Other enzymes
supercont1.349	AAEL008823	rac serine/threonine kinase	9	2	0	1	0	0	1	Other enzymes
supercont1.352	AAEL008837	ubiquitin-conjugating enzyme E2r	3	2	0	2	0	0	0	Other enzymes
supercont1.352	AAEL008841	acyl-CoA oxidase	18	16	3	12	0	1	0	Other enzymes
supercont1.352	AAEL008846	cytochrome P450	15	12	1	11	0	0	0	Other enzymes
supercont1.352	AAEL008848	ATP synthase gamma subunit	8	4	0	3	1	0	0	Other enzymes
supercont1.352	AAEL008849	selenophosphate synthase	11	6	0	6	0	0	0	Other enzymes
supercont1.352	AAEL008853	choline/ethanolamine kinase	35	19	2	3	0	1	13	Other enzymes
supercont1.354	AAEL008878	diacylglycerol o-acyltransferase	90	40	0	24	0	6	10	Other enzymes
supercont1.355	AAEL008893	xaa-pro dipeptidase pepd/pepq(e.coli)	17	4	1	3	0	0	0	Other enzymes
supercont1.358	AAEL008930	protein phosphatase-2b	3	1	0	1	0	0	0	Other enzymes
supercont1.360	AAEL008952	sentrin/sumo-specific protease	10	1	0	1	0	0	0	Other enzymes
supercont1.363	AAEL009026	ubiquitin-conjugating enzyme m	54	24	0	6	0	13	5	Other enzymes
supercont1.363	AAEL009037	GTP-binding protein (i) alpha subunit, gnai	1	1	0	0	0	1	0	Other enzymes
supercont1.363	AAEL009038	prolylcarboxypeptidase, putative	8	2	0	2	0	0	0	Other enzymes
supercont1.366	AAEL009067	helicase	1	1	0	1	0	0	0	Other enzymes
supercont1.368	AAEL009078	NADH-ubiquinone oxidoreductase sgdh subunit	6	1	0	1	0	0	0	Other enzymes
supercont1.368	AAEL009085	rho/rac/cdc GTPase-activating protein	12	3	0	1	0	2	0	Other enzymes
supercont1.369	AAEL009099	uridine cytidine kinase i	13	10	0	9	0	1	0	Other enzymes
supercont1.369	AAEL009105	autophagy related gene	13	2	1	1	0	0	0	Other enzymes
supercont1.370	AAEL009111	sphingomyelin phosphodiesterase	21	11	2	9	0	0	0	Other enzymes
supercont1.372	AAEL009142	prolyl endopeptidase (prolyl oligopeptidase)	33	18	0	15	0	3	0	Other enzymes
supercont1.372	AAEL009145	splicing factor pTSR1, putative	3	1	0	0	1	0	0	Other enzymes
supercont1.375	AAEL009172	ubiquitin ligase E3 alpha	2	1	0	1	0	0	0	Other enzymes
supercont1.377	AAEL009183	cytochrome oxidase biogenesis protein (oxa1 mitochondrial)	84	18	0	9	2	6	1	Other enzymes
supercont1.377	AAEL009185	arginine or creatine kinase	11	4	1	1	0	0	2	Other enzymes
supercont1.377	AAEL009192	Class A Scavenger Receptor (SRCR domain) with Serine Protease domain.	14	4	1	3	0	0	0	Other enzymes
supercont1.378	AAEL009199	core 1 UDP-galactose:n-acetylgalactosamine-alpha-r beta 1,3- galactosyltransferase	5	1	0	1	0	0	0	Other enzymes
supercont1.383	AAEL009241	translation initiation factor if-2	9	4	2	2	0	0	0	Other enzymes
supercont1.383	AAEL009243	glycoside hydrolases	12	7	1	4	1	1	0	Other enzymes
supercont1.383	AAEL009246	glycoside hydrolases	19	2	1	1	0	0	0	Other enzymes
supercont1.387	AAEL009287	ran	9	1	0	0	1	0	0	Other enzymes
supercont1.387	AAEL009291	retinoid-inducible serine carboxypeptidase (serine carboxypeptidase	8	1	0	1	0	0	0	Other enzymes
supercont1.388	AAEL009308	WD-repeat protein	2	1	0	1	0	0	0	Other enzymes
supercont1.388	AAEL009310	angiotensin-converting enzyme (dipeptidyl carboxypeptidase	22	7	0	7	0	0	0	Other enzymes
supercont1.388	AAEL009316	angiotensin-converting enzyme (dipeptidyl carboxypeptidase	55	16	3	12	0	1	0	Other enzymes
supercont1.388	AAEL009317	rab11	10	4	0	0	3	1	0	Other enzymes
supercont1.389	AAEL009323	carbonic anhydrase precursor	15	6	0	6	0	0	0	Other enzymes
supercont1.389	AAEL009324	hydroxyacyl dehydrogenase	26	1	0	0	0	0	1	Other enzymes
supercont1.389	AAEL009330	carbonic anhydrase II, putative	1	1	1	0	0	0	0	Other enzymes
supercont1.392	AAEL009364	cdc2l5	7	1	0	0	0	1	0	Other enzymes
supercont1.392	AAEL009368	lipoic acid synthetase	13	1	0	1	0	0	0	Other enzymes
supercont1.395	AAEL009420	Class B Scavenger Receptor (CD36 domain).	1	1	0	1	0	0	0	Other enzymes
supercont1.395	AAEL009423	Class B Scavenger Receptor (CD36 domain).	4	4	2	1	0	0	1	Other enzymes
supercont1.395	AAEL009424	serine/threonine-protein kinase rio3 (rio kinase 3)	10	1	1	0	0	0	0	Other enzymes
supercont1.395	AAEL009432	Class B Scavenger Receptor (CD36 domain).	2	1	0	1	0	0	0	Other enzymes
supercont1.398	AAEL009465	replication factor c / DNA polymerase iii gamma-tau subunit	2	1	0	1	0	0	0	Other enzymes
supercont1.398	AAEL009466	protein kinase c	6	1	0	1	0	0	0	Other enzymes
supercont1.399	AAEL009486	ectonucleotide pyrophosphatase/phosphodiesterase	9	2	1	1	0	0	0	Other enzymes
supercont1.401	AAEL009495	rab6-interacting	8	1	1	0	0	0	0	Other enzymes
supercont1.401	AAEL009510	glucosamine-fructose-6-phosphate aminotransferase	39	2	0	1	1	0	0	Other enzymes
supercont1.404	AAEL009534	dimethyladenosine transferase	10	1	0	1	0	0	0	Other enzymes
supercont1.405	AAEL009547	NAD dehydrogenase	12	1	0	1	0	0	0	Other enzymes
supercont1.408	AAEL009574	elongase, putative	3	1	0	1	0	0	0	Other enzymes
supercont1.409	AAEL009584	elg, drosophila	11	2	0	2	0	0	0	Other enzymes
supercont1.413	AAEL009629	endoU protein, putative	22	7	1	6	0	0	0	Other enzymes
supercont1.413	AAEL009630	high-affinity cgmp-specific 3,5-cyclic phosphodiesterase	19	5	0	0	0	0	5	Other enzymes
supercont1.414	AAEL009637	cathepsin b	13	8	0	7	1	0	0	Other enzymes
supercont1.417	AAEL009664	aldehyde dehydrogenase	2	1	1	0	0	0	0	Other enzymes
supercont1.418	AAEL009692	JAKSTAT pathway signalling Signal-Transducer and Activator of Transcription 1 (STAT1).	13	5	1	3	0	0	1	Other enzymes
supercont1.427	AAEL009765	choline/ethanolamine kinase	17	1	0	0	0	1	0	Other enzymes
supercont1.427	AAEL009766	lipoamide acyltransferase component of branched-chain alpha-keto acid dehydrogenase	28	1	0	0	0	1	0	Other enzymes
supercont1.428	AAEL009770	ubiquitin-conjugating enzyme E2 i	12	2	0	0	1	0	1	Other enzymes
supercont1.428	AAEL009782	brain chitinase and chia	11	7	2	3	2	0	0	Other enzymes
supercont1.432	AAEL009838	glycogen debranching enzyme	62	7	1	5	0	1	0	Other enzymes
supercont1.435	AAEL009872	alanine aminotransferase	29	15	0	12	0	3	0	Other enzymes
supercont1.435	AAEL009875	alanine aminotransferase	12	4	0	4	0	0	0	Other enzymes
supercont1.436	AAEL009883	26S protease (S4) regulatory subunit, putative	11	1	1	0	0	0	0	Other enzymes
supercont1.436	AAEL009884	ran-binding protein	10	3	2	1	0	0	0	Other enzymes
supercont1.436	AAEL009895	neprilysin	39	6	0	5	0	1	0	Other enzymes
supercont1.437	AAEL009898	proteasome subunit alpha type	8	5	1	1	1	2	0	Other enzymes
supercont1.437	AAEL009908	glutamyl-tRNA(Gln) amidotransferase, subunit-B, putative	8	4	0	0	0	0	4	Other enzymes
supercont1.437	AAEL009913	DEAD box ATP-dependent RNA helicase	7	4	0	2	0	2	0	Other enzymes
supercont1.439	AAEL009937	calcium/calmodulin-dependent serine protein kinase membrane-associated guanylate kinase (cask)	42	22	0	22	0	0	0	Other enzymes
supercont1.440	AAEL009951	dimeric dihydrodiol dehydrogenase	15	1	0	1	0	0	0	Other enzymes
supercont1.446	AAEL010012	GTP-binding protein sar1	2	1	0	1	0	0	0	Other enzymes
supercont1.447	AAEL010035	WD-repeat protein	1	1	1	0	0	0	0	Other enzymes
supercont1.452	AAEL010087	proteasome subunit alpha type	2	1	0	1	0	0	0	Other enzymes
supercont1.456	AAEL010139	serine protease, putative	3	3	0	3	0	0	0	Other enzymes
supercont1.456	AAEL010146	3-hydroxyacyl-coa dehyrogenase	10	8	0	6	2	0	0	Other enzymes
supercont1.458	AAEL010170	ras-related protein Rab-8A, putative	75	12	0	6	3	3	0	Other enzymes
supercont1.459	AAEL010192	tripeptidyl peptidase ii	3	2	0	0	0	2	0	Other enzymes
supercont1.461	AAEL010204	dihydropyrimidine dehydrogenase	21	20	1	18	0	0	1	Other enzymes
supercont1.461	AAEL010206	xylulose kinase	3	1	0	1	0	0	0	Other enzymes
supercont1.464	AAEL010234	protein tyrosine phosphatase, non-receptor type nt6	40	10	1	8	0	0	1	Other enzymes
supercont1.466	AAEL010267	serine protease	2	1	0	1	0	0	0	Other enzymes
supercont1.468	AAEL010284	aliphatic nitrilase, putative	11	4	0	4	0	0	0	Other enzymes
supercont1.468	AAEL010288	carboxylase:pyruvate/acetyl-coa/propionyl-coa	6	5	1	3	0	1	0	Other enzymes
supercont1.468	AAEL010290	short-chain dehydrogenase	7	6	0	6	0	0	0	Other enzymes
supercont1.468	AAEL010296	carboxylase:pyruvate/acetyl-coa/propionyl-coa	9	6	0	6	0	0	0	Other enzymes
supercont1.470	AAEL010318	polyadenylate-binding protein	56	6	0	0	0	6	0	Other enzymes
supercont1.470	AAEL010326	Phosphotriesterase-related protein (EC 3.1.-.-)(Parathion hydrolase-related protein)	13	4	0	3	0	1	0	Other enzymes
supercont1.471	AAEL010328	cAMP-dependent rap1 guanine-nucleotide exchange factor	9	5	0	5	0	0	0	Other enzymes
supercont1.471	AAEL010330	succinate dehydrogenase	15	9	0	5	1	3	0	Other enzymes
supercont1.476	AAEL010402	DEAD box ATP-dependent RNA helicase	4	4	3	1	0	0	0	Other enzymes
supercont1.476	AAEL010411	dual specificity protein phosphatase	6	3	0	0	3	0	0	Other enzymes
supercont1.477	AAEL010430	ras-related protein, putative	6	1	0	0	0	1	0	Other enzymes
supercont1.477	AAEL010437	heparan n-sulfatase	15	6	1	4	1	0	0	Other enzymes
supercont1.478	AAEL010442	4-hydroxyphenylpyruvate dioxygenase	4	1	0	1	0	0	0	Other enzymes
supercont1.479	AAEL010464	glutamate dehydrogenase	15	4	0	2	0	1	1	Other enzymes
supercont1.479	AAEL010470	calcineurin b subunit	5	1	0	0	0	1	0	Other enzymes
supercont1.480	AAEL010480	serine-pyruvate aminotransferase	3	3	0	3	0	0	0	Other enzymes
supercont1.483	AAEL010513	class b basic helix-loop-helix protein (bhlhb) (differentially expressed in chondrocytes) (mdec) (sharp)	21	1	0	0	0	1	0	Other enzymes
supercont1.484	AAEL010519	succinate dehydrogenase, putative	6	6	0	3	1	2	0	Other enzymes
supercont1.484	AAEL010527	endo beta n-acetylglucosaminidase	1	1	0	1	0	0	0	Other enzymes
supercont1.484	AAEL010530	dual-specificity protein phosphatase, putative	3	3	0	0	0	3	0	Other enzymes
supercont1.486	AAEL010548	inhibitor of nuclear factor kappa B kinase beta subunit	1	1	1	0	0	0	0	Other enzymes
supercont1.487	AAEL010568	chromosome-associated kinesin KIF4A (chromokinesin)	1	1	0	1	0	0	0	Other enzymes
supercont1.487	AAEL010569	chondroitin synthase	12	7	0	7	0	0	0	Other enzymes
supercont1.489	AAEL010599	neutral alpha-glucosidase ab precursor (glucosidase ii alpha subunit) (alpha glucosidase 2)	24	5	0	3	0	2	0	Other enzymes
supercont1.490	AAEL010602	starch branching enzyme ii	20	3	0	3	0	0	0	Other enzymes
supercont1.491	AAEL010630	xanthine dehydrogenase	12	3	0	3	0	0	0	Other enzymes
supercont1.495	AAEL010653	alpha-l-fucosidase	11	4	0	4	0	0	0	Other enzymes
supercont1.495	AAEL010668	quinone oxidoreductase	18	1	0	1	0	0	0	Other enzymes
supercont1.497	AAEL010694	5-formyltetrahydrofolate cyclo-ligase	3	1	1	0	0	0	0	Other enzymes
supercont1.497	AAEL010697	3-ketoacyl-coa thiolase, mitochondrial (beta- ketothiolase) (acetyl-coa acyltransferase) (mitochondrial 3-oxoacyl- coa thiolase)	34	16	2	14	0	0	0	Other enzymes
supercont1.502	AAEL010725	proprotein convertase subtilisin/kexin type 4, furin	10	8	2	6	0	0	0	Other enzymes
supercont1.503	AAEL010727	glutaminyl-peptide cyclotransferase	8	2	0	0	1	1	0	Other enzymes
supercont1.503	AAEL010728	sphingosine-1-phosphate phosphohydrolase	5	3	0	3	0	0	0	Other enzymes
supercont1.507	AAEL010764	aldehyde dehydrogenase	23	1	0	1	0	0	0	Other enzymes
supercont1.507	AAEL010781	ap endonuclease	6	3	1	2	0	0	0	Other enzymes
supercont1.508	AAEL010787	DEAD box ATP-dependent RNA helicase	36	8	0	0	2	0	6	Other enzymes
supercont1.510	AAEL010814	isocitrate dehydrogenase	76	12	0	8	4	0	0	Other enzymes
supercont1.510	AAEL010826	histone-lysine n-methyltransferase	21	4	0	4	0	0	0	Other enzymes
supercont1.511	AAEL010835	mitogen-activated protein kinase kinase kinase	20	2	1	1	0	0	0	Other enzymes
supercont1.512	AAEL010854	ubiquitin specific protease 2,	43	1	0	0	0	1	0	Other enzymes
supercont1.512	AAEL010858	AMP dependent ligase	6	6	2	4	0	0	0	Other enzymes
supercont1.517	AAEL010901	mannose binding lectin, putative	19	4	0	4	0	0	0	Other enzymes
supercont1.523	AAEL010930	l-asparaginase	10	5	1	4	0	0	0	Other enzymes
supercont1.523	AAEL010935	gamma glutamyl transpeptidases	5	2	1	1	0	0	0	Other enzymes
supercont1.523	AAEL010936	gamma glutamyl transpeptidases	7	2	0	2	0	0	0	Other enzymes
supercont1.531	AAEL010986	apyrase, putative	31	10	2	7	1	0	0	Other enzymes
supercont1.531	AAEL010991	long-chain-fatty-acid coa ligase	8	1	0	0	0	1	0	Other enzymes
supercont1.531	AAEL010993	queuine tRNA-ribosyltransferase	3	1	0	1	0	0	0	Other enzymes
supercont1.532	AAEL011006	guanylate kinase	13	2	0	0	0	2	0	Other enzymes
supercont1.534	AAEL011025	vacuolar ATP synthase subunit ac39	21	9	0	6	0	2	1	Other enzymes
supercont1.537	AAEL011046	tyrosine-protein kinase pr2	6	1	0	1	0	0	0	Other enzymes
supercont1.537	AAEL011051	porcupine	20	5	0	4	0	1	0	Other enzymes
supercont1.542	AAEL011116	14-3-3 protein sigma, gamma, zeta, beta/alpha	54	3	0	0	0	3	0	Other enzymes
supercont1.550	AAEL011191	protein phosphatase 1 binding protein	15	2	1	1	0	0	0	Other enzymes
supercont1.550	AAEL011193	steroid dehydrogenase	9	4	0	3	1	0	0	Other enzymes
supercont1.551	AAEL011206	aminoacylase, putative	30	22	0	22	0	0	0	Other enzymes
supercont1.560	AAEL011249	Para-hydroxybenzoate--polyprenyltransferase, mitochondrial Precursor (PHB:polyprenyltransferase)(EC 2.5.1.-)(Coenzyme Q biosynthesis protein 2)	5	3	0	3	0	0	0	Other enzymes
supercont1.560	AAEL011255	GTP-binding protein-invertebrate	6	3	0	0	0	0	3	Other enzymes
supercont1.561	AAEL011263	phosphatidylethanolamine-binding protein	9	1	0	1	0	0	0	Other enzymes
supercont1.561	AAEL011264	phosphatidylethanolamine-binding protein	12	3	1	2	0	0	0	Other enzymes
supercont1.572	AAEL011363	TOLL pathway signalling TNF Receptor-Associated Factor (TRAF).	4	1	0	0	0	0	1	Other enzymes
supercont1.580	AAEL011435	radical sam proteins	14	1	1	0	0	0	0	Other enzymes
supercont1.580	AAEL011442	translation initiation factor eif-2b gamma subunit	4	1	0	1	0	0	0	Other enzymes
supercont1.588	AAEL011534	ATP-dependent RNA helicase	33	6	1	5	0	0	0	Other enzymes
supercont1.589	AAEL011555	metalloproteinase, putative	12	11	3	8	0	0	0	Other enzymes
supercont1.590	AAEL011567	protein phosphatase 2c	25	8	0	2	1	4	1	Other enzymes
supercont1.599	AAEL011662	plasma glutamate carboxypeptidase	8	2	2	0	0	0	0	Other enzymes
supercont1.601	AAEL011676	AMP dependent coa ligase	18	8	2	4	2	0	0	Other enzymes
supercont1.603	AAEL011698	mRNA (guanine-7-)methyltransferase	12	2	0	2	0	0	0	Other enzymes
supercont1.606	AAEL011722	zinc carboxypeptidase	3	1	0	1	0	0	0	Other enzymes
supercont1.616	AAEL011806	glucose dehydrogenase	11	3	0	2	0	1	0	Other enzymes
supercont1.616	AAEL011815	poly	2	1	0	1	0	0	0	Other enzymes
supercont1.617	AAEL011824	gamma glutamyl transpeptidases	4	1	0	1	0	0	0	Other enzymes
supercont1.625	AAEL011870	rap55	9	6	0	2	0	4	0	Other enzymes
supercont1.625	AAEL011871	cytochrome C1	5	2	0	2	0	0	0	Other enzymes
supercont1.629	AAEL011912	mannose-1-phosphate guanyltransferase	7	1	0	1	0	0	0	Other enzymes
supercont1.631	AAEL011913	serine-type enodpeptidase,	16	3	0	3	0	0	0	Other enzymes
supercont1.631	AAEL011916	serine-type enodpeptidase,	4	1	0	1	0	0	0	Other enzymes
supercont1.631	AAEL011922	serine-type enodpeptidase,	11	3	0	3	0	0	0	Other enzymes
supercont1.637	AAEL011957	elongase, putative	3	3	1	1	1	0	0	Other enzymes
supercont1.639	AAEL011973	fumarylacetoacetate hydrolase	2	2	1	1	0	0	0	Other enzymes
supercont1.639	AAEL011981	glutamate decarboxylase	10	7	0	6	0	1	0	Other enzymes
supercont1.640	AAEL011989	signal peptide peptidase	38	16	0	10	6	0	0	Other enzymes
supercont1.644	AAEL012014	l-lactate dehydrogenase	13	7	0	7	0	0	0	Other enzymes
supercont1.646	AAEL012026	translation initiation factor 5C, putative	31	3	0	3	0	0	0	Other enzymes
supercont1.646	AAEL012035	vacuolar ATP synthase subunit e	10	1	0	0	0	1	0	Other enzymes
supercont1.648	AAEL012054	quiescin-sulphydryl oxidase4, putative	30	5	0	3	0	2	0	Other enzymes
supercont1.661	AAEL012154	2,3-cyclic-nucleotide 2-phosphodiesterase	110	30	2	18	0	8	2	Other enzymes
supercont1.662	AAEL012162	aldehyde dehydrogenase	3	2	1	0	0	0	1	Other enzymes
supercont1.662	AAEL012165	aldehyde dehydrogenase, putative	17	6	4	2	0	0	0	Other enzymes
supercont1.662	AAEL012175	ATP synthase alpha subunit mitochondrial	7	1	0	0	0	1	0	Other enzymes
supercont1.670	AAEL012238	glutaredoxin, putative	3	2	0	2	0	0	0	Other enzymes
supercont1.672	AAEL012260	WD-repeat protein	7	2	0	2	0	0	0	Other enzymes
supercont1.676	AAEL012297	sterol desaturase	7	2	0	0	2	0	0	Other enzymes
supercont1.678	AAEL012323	MSF1 protein, putative	20	1	0	0	0	1	0	Other enzymes
supercont1.681	AAEL012344	lipase 1 precursor	3	3	0	3	0	0	0	Other enzymes
supercont1.681	AAEL012348	splicing factor 3a	1	1	0	1	0	0	0	Other enzymes
supercont1.684	AAEL012365	o-linked n-acetylglucosamine transferase, ogt	4	3	0	3	0	0	0	Other enzymes
supercont1.684	AAEL012370	brain chitinase and chia	5	3	1	2	0	0	0	Other enzymes
supercont1.685	AAEL012378	serine-type protease inhibitor	5	4	0	0	0	0	4	Other enzymes
supercont1.688	AAEL012394	glucosidase ii beta subunit	20	13	1	9	0	2	1	Other enzymes
supercont1.689	AAEL012401	short-chain dehydrogenase	17	2	0	2	0	0	0	Other enzymes
supercont1.694	AAEL012419	26S proteasome subunit S9	24	14	0	8	2	4	0	Other enzymes
supercont1.697	AAEL012439	enoyl-CoA hydratase (enoyl hydrase) (unsaturated acyl-CoA hydratase), putative	13	1	1	0	0	0	0	Other enzymes
supercont1.697	AAEL012447	elastase, putative	5	2	1	0	0	0	1	Other enzymes
supercont1.700	AAEL012467	brain chitinase and chia	75	19	1	18	0	0	0	Other enzymes
supercont1.703	AAEL012500	ubiquitin-protein ligase	25	5	0	5	0	0	0	Other enzymes
supercont1.704	AAEL012514	translation initiation factor 2b, delta subunit	9	1	0	1	0	0	0	Other enzymes
supercont1.707	AAEL012539	heparan sulphate n-deacetylase/n-sulfotransferase	6	1	0	1	0	0	0	Other enzymes
supercont1.709	AAEL012545	proliferating cell nuclear antigen	7	4	0	4	0	0	0	Other enzymes
supercont1.710	AAEL012549	ATPase, class vi, type 11c	33	3	0	2	0	0	1	Other enzymes
supercont1.711	AAEL012553	JAKSTAT pathway signalling Janus Kinase Hopscotch.	14	7	1	6	0	0	0	Other enzymes
supercont1.711	AAEL012554	maltose phosphorylase	8	5	2	3	0	0	0	Other enzymes
supercont1.711	AAEL012555	maltose phosphorylase	4	2	0	2	0	0	0	Other enzymes
supercont1.713	AAEL012579	aspartate aminotransferase	26	8	0	0	0	0	8	Other enzymes
supercont1.716	AAEL012609	4-aminobutyrate aminotransferase	10	3	0	1	0	2	0	Other enzymes
supercont1.717	AAEL012612	serine/threonine protein kinase	24	4	2	2	0	0	0	Other enzymes
supercont1.717	AAEL012614	NADP-specific isocitrate dehydrogenase	6	2	0	2	0	0	0	Other enzymes
supercont1.723	AAEL012666	phosphatidylethanolamine-binding protein	1	1	0	1	0	0	0	Other enzymes
supercont1.725	AAEL012690	3-5 exonuclease	6	2	0	2	0	0	0	Other enzymes
supercont1.727	AAEL012713	Clip-Domain Serine Protease family C.	14	3	0	3	0	0	0	Other enzymes
supercont1.735	AAEL012752	tyrosine-protein kinase btk29a	2	1	0	1	0	0	0	Other enzymes
supercont1.735	AAEL012753	protein phosphatase 1 regulatory subunit 12b (myosin phosphatase targeting subunit 2)	14	2	0	2	0	0	0	Other enzymes
supercont1.736	AAEL012757	kynurenine 3-monooxygenase	3	3	0	3	0	0	0	Other enzymes
supercont1.743	AAEL012813	sphingolipid delta 4 desaturase/c-4 hydroxylase protein des2	2	2	0	2	0	0	0	Other enzymes
supercont1.751	AAEL012851	WD-repeat protein	25	3	1	2	0	0	0	Other enzymes
supercont1.756	AAEL012897	aconitase, mitochondrial	9	5	0	5	0	0	0	Other enzymes
supercont1.756	AAEL012899	meiotic coiled-coil protein, putative	2	1	0	0	0	0	1	Other enzymes
supercont1.765	AAEL012939	gamma-subunit,methylmalonyl-CoA decarboxylase, putative	6	3	0	1	2	0	0	Other enzymes
supercont1.768	AAEL012965	WD and tetratricopeptide repeat protein	4	1	0	0	1	0	0	Other enzymes
supercont1.770	AAEL012974	glycine cleavage system h protein	2	1	0	0	1	0	0	Other enzymes
supercont1.774	AAEL013002	cdk9	12	3	0	3	0	0	0	Other enzymes
supercont1.784	AAEL013046	glucose-methanol-choline (gmc) oxidoreductase	2	1	1	0	0	0	0	Other enzymes
supercont1.784	AAEL013047	sphingolipid delta 4 desaturase/c-4 hydroxylase protein des2	11	3	0	0	0	3	0	Other enzymes
supercont1.784	AAEL013057	serine/threonine-protein kinase wnk 1,3,4	1	1	1	0	0	0	0	Other enzymes
supercont1.785	AAEL013063	autophagy related gene	5	4	0	4	0	0	0	Other enzymes
supercont1.785	AAEL013065	thiamin pyrophosphokinase	2	2	0	2	0	0	0	Other enzymes
supercont1.786	AAEL013068	protein phsophatase-2a	10	3	0	1	0	2	0	Other enzymes
supercont1.789	AAEL013089	proteasome subunit alpha type	2	1	0	1	0	0	0	Other enzymes
supercont1.790	AAEL013105	receptor protein tyrosine phosphatase	9	6	0	6	0	0	0	Other enzymes
supercont1.793	AAEL013128	elongase, putative	12	2	0	1	0	1	0	Other enzymes
supercont1.796	AAEL013139	GTPase_rho	54	9	0	0	0	9	0	Other enzymes
supercont1.799	AAEL013166	aminotransferase	1	1	0	0	0	0	1	Other enzymes
supercont1.801	AAEL013170	phosphatidylcholine-sterol acyltransferase (lecithin-cholesterol acyltransferase)	28	2	0	1	0	1	0	Other enzymes
supercont1.801	AAEL013173	calcium/calmodulin-dependent protein kinase type 1 (camki)	24	3	0	1	0	2	0	Other enzymes
supercont1.802	AAEL013181	protein phosphatase-1	10	3	0	3	0	0	0	Other enzymes
supercont1.806	AAEL013214	cgmp-dependent protein kinase	13	3	0	3	0	0	0	Other enzymes
supercont1.810	AAEL013245	Clip-Domain Serine Protease family B.	14	6	2	3	0	0	1	Other enzymes
supercont1.815	AAEL013269	zinc carboxypeptidase	8	3	0	0	0	0	3	Other enzymes
supercont1.817	AAEL013280	rho guanine exchange factor	6	1	0	1	0	0	0	Other enzymes
supercont1.827	AAEL013359	DEAD box ATP-dependent RNA helicase	15	9	0	3	0	6	0	Other enzymes
supercont1.833	AAEL013385	brain chitinase and chia	7	3	0	3	0	0	0	Other enzymes
supercont1.844	AAEL013431	proline oxidase	10	3	1	1	0	1	0	Other enzymes
supercont1.848	AAEL013458	glutamine synthetase 1, 2 (glutamate-amonia ligase) (gs)	6	6	0	3	0	3	0	Other enzymes
supercont1.855	AAEL013491	short-chain dehydrogenase	5	1	0	1	0	0	0	Other enzymes
supercont1.863	AAEL013521	tryptophanyl-tRNA synthetase	3	2	0	2	0	0	0	Other enzymes
supercont1.871	AAEL013567	ATP-dependent bile acid permease	1	1	0	1	0	0	0	Other enzymes
supercont1.882	AAEL013603	short-chain dehydrogenase	12	1	1	0	0	0	0	Other enzymes
supercont1.888	AAEL013636	translation elongation factor g	3	2	1	1	0	0	0	Other enzymes
supercont1.888	AAEL013637	homogentisate 1,2-dioxygenase	23	8	1	5	0	2	0	Other enzymes
supercont1.888	AAEL013642	acyl-CoA dehydrogenase	5	3	0	3	0	0	0	Other enzymes
supercont1.889	AAEL013649	elongase, putative	2	2	0	2	0	0	0	Other enzymes
supercont1.890	AAEL013652	oxidoreductase	5	4	1	3	0	0	0	Other enzymes
supercont1.893	AAEL013676	26S protease regulatory subunit	12	2	0	2	0	0	0	Other enzymes
supercont1.893	AAEL013678	mannosyl-oligosaccharide alpha-1,2-mannosidase	7	1	0	0	0	1	0	Other enzymes
supercont1.895	AAEL013685	WD-repeat protein	6	2	0	2	0	0	0	Other enzymes
supercont1.902	AAEL013717	sphingomyelin phosphodiesterase	18	8	0	8	0	0	0	Other enzymes
supercont1.903	AAEL013723	polypyrimidine tract binding protein	11	1	0	1	0	0	0	Other enzymes
supercont1.905	AAEL013732	mannosyltransferase 1,	4	1	1	0	0	0	0	Other enzymes
supercont1.929	AAEL013811	neuropathy target esterase/swiss cheese(d.melanogaster)	5	2	0	2	0	0	0	Other enzymes
supercont1.930	AAEL013817	guanine-nucleotide exchange factor c3g	11	7	1	6	0	0	0	Other enzymes
supercont1.930	AAEL013818	spliceosome associated protein	9	5	0	5	0	0	0	Other enzymes
supercont1.930	AAEL013821	xylulose kinase	11	7	0	5	0	1	1	Other enzymes
supercont1.954	AAEL013890	26S proteasome non-ATPase regulatory subunit	13	1	0	1	0	0	0	Other enzymes
supercont1.954	AAEL013891	type i inositol-1,4,5-trisphosphate 5-phosphatase	3	1	0	1	0	0	0	Other enzymes
supercont1.963	AAEL013936	Serine Protease Inhibitor (serpin) likely cleavage at I/S. Transcript A.	105	35	7	5	0	0	23	Other enzymes
supercont1.965	AAEL013950	DEAD box ATP-dependent RNA helicase	8	2	0	0	1	1	0	Other enzymes
supercont1.975	AAEL013978	step ii splicing factor slu7	2	1	0	1	0	0	0	Other enzymes
supercont1.977	AAEL013995	autophagy related gene	8	2	0	2	0	0	0	Other enzymes
supercont1.986	AAEL014031	protein phosphatase 2a, regulatory subunit	16	1	1	0	0	0	0	Other enzymes
supercont1.991	AAEL014037	PAF acetylhydrolase 45 kDa subunit, putative	1	1	0	1	0	0	0	Other enzymes
supercont1.993	AAEL014042	protein phosphatase pp2a regulatory subunit b	24	4	0	0	0	4	0	Other enzymes
supercont1.993	AAEL014045	allantoicase	7	3	1	2	0	0	0	Other enzymes
supercont1.996	AAEL014053	vacuolar proton ATPases	6	5	1	4	0	0	0	Other enzymes
supercont1.996	AAEL014055	thymidine kinase	2	2	0	0	0	2	0	Other enzymes
supercont1.999	AAEL014072	tip60	1	1	0	1	0	0	0	Other enzymes
supercont1.1000	AAEL014078	serine protease inhibitor, serpin	6	2	0	2	0	0	0	Other enzymes
supercont1.1002	AAEL014080	aldehyde dehydrogenase	36	10	1	8	0	1	0	Other enzymes
supercont1.1004	AAEL014098	polycomb protein	10	4	1	2	1	0	0	Other enzymes
supercont1.1008	AAEL014110	sulfite reductase	13	2	0	2	0	0	0	Other enzymes
supercont1.1008	AAEL014113	secretory Phospholipase A2, putative	3	2	0	2	0	0	0	Other enzymes
supercont1.1016	AAEL014138	Serine Protease Inhibitor (serpin) likely cleavage at S/L.	17	6	1	4	1	0	0	Other enzymes
supercont1.1016	AAEL014140	Clip-Domain Serine Protease family B.	10	8	5	1	0	0	2	Other enzymes
supercont1.1018	AAEL014142	phosphatidylinositol synthase	10	2	0	2	0	0	0	Other enzymes
supercont1.1030	AAEL014190	elongase, putative	5	1	0	0	1	0	0	Other enzymes
supercont1.1034	AAEL014199	dihydropyrimidine dehydrogenase	23	19	4	11	0	3	1	Other enzymes
supercont1.1039	AAEL014217	nicotinate phosphoribosyltransferase	1	1	0	1	0	0	0	Other enzymes
supercont1.1049	AAEL014249	WD-repeat protein	3	2	1	1	0	0	0	Other enzymes
supercont1.1050	AAEL014252	sulfite reductase	4	1	0	1	0	0	0	Other enzymes
supercont1.1053	AAEL014272	molybdopterin cofactor sulfurase (mosc)	19	2	0	1	0	1	0	Other enzymes
supercont1.1053	AAEL014275	molybdopterin cofactor sulfurase (mosc)	20	6	1	4	1	0	0	Other enzymes
supercont1.1076	AAEL014331	protein phosphatase 2c	16	2	0	2	0	0	0	Other enzymes
supercont1.1088	AAEL014361	amidase	10	1	0	1	0	0	0	Other enzymes
supercont1.1091	AAEL014368	sap18	1	1	0	1	0	0	0	Other enzymes
supercont1.1120	AAEL014452	acyl-coa dehydrogenase	20	12	1	10	0	1	0	Other enzymes
supercont1.1132	AAEL014494	methionine-tRNA synthetase	12	4	0	4	0	0	0	Other enzymes
supercont1.1138	AAEL014501	Mediator of RNA polymerase II transcription subunit 10 (Mediator complex subunit 10)	3	3	0	3	0	0	0	Other enzymes
supercont1.1138	AAEL014505	succinate dehydrogenase, putative	9	7	0	7	0	0	0	Other enzymes
supercont1.1142	AAEL014512	tyrosine-protein kinase fps85d	25	7	0	6	0	1	0	Other enzymes
supercont1.1156	AAEL014541	maltose phosphorylase	12	6	1	5	0	0	0	Other enzymes
supercont1.1156	AAEL014543	maltose phosphorylase	9	1	0	1	0	0	0	Other enzymes
supercont1.1194	AAEL014630	cytochrome C1 heme lyase	13	1	1	0	0	0	0	Other enzymes
supercont1.1200	AAEL014640	Peptidoglycan Recognition Protein (Long)	4	4	0	3	0	0	1	Other enzymes
supercont1.1201	AAEL014650	mannose-binding protein-associated serine protease (MASP), putative	5	3	1	2	0	0	0	Other enzymes
supercont1.1212	AAEL014663	AMP dependent coa ligase	4	4	2	2	0	0	0	Other enzymes
supercont1.1212	AAEL014664	AMP dependent coa ligase	10	3	0	3	0	0	0	Other enzymes
supercont1.1215	AAEL014671	protease S51 alpha-aspartyl dipeptidase	5	1	0	1	0	0	0	Other enzymes
supercont1.1217	AAEL014673	NADH:ubiquinone dehydrogenase, putative	2	1	0	0	0	1	0	Other enzymes
supercont1.1226	AAEL014702	lysyl-tRNA synthetase	18	8	2	5	1	0	0	Other enzymes
supercont1.1232	AAEL014709	methionine-tRNA synthetase	10	2	0	2	0	0	0	Other enzymes
supercont1.1235	AAEL014723	26S protease regulatory subunit	12	1	0	1	0	0	0	Other enzymes
supercont1.1247	AAEL014746	o-linked n-acetylglucosamine transferase, ogt	30	4	1	3	0	0	0	Other enzymes
supercont1.1251	AAEL014749	ral	34	16	0	5	4	6	1	Other enzymes
supercont1.1251	AAEL014750	pyruvate dehydrogenase	18	9	0	8	1	0	0	Other enzymes
supercont1.1276	AAEL014796	translation elongation factor g	1	1	0	1	0	0	0	Other enzymes
supercont1.1312	AAEL014865	pyruvate dehydrogenase	8	3	0	2	0	1	0	Other enzymes
supercont1.1323	AAEL014886	4-aminobutyrate aminotransferase	8	3	0	3	0	0	0	Other enzymes
supercont1.1330	AAEL014899	short chain type dehydrogenase	4	4	2	2	0	0	0	Other enzymes
supercont1.1332	AAEL014904	DEAD box ATP-dependent RNA helicase	8	1	0	1	0	0	0	Other enzymes
supercont1.1335	AAEL014915	26S proteasome subunit	12	5	1	4	0	0	0	Other enzymes
supercont1.1335	AAEL014916	lipase 1 precursor	10	10	1	9	0	0	0	Other enzymes
supercont1.1335	AAEL014918	lysosomal acid lipase, putative	10	10	0	0	0	10	0	Other enzymes
supercont1.1351	AAEL014947	cdp-diacylglycerol--serine o-phosphatidyltransferase	23	3	0	2	0	1	0	Other enzymes
supercont1.1385	AAEL014995	ornithine decarboxylase	14	1	1	0	0	0	0	Other enzymes
supercont1.1393	AAEL015007	proteasome subunit alpha type	2	1	0	0	0	1	0	Other enzymes
supercont1.1402	AAEL015022	glycoside hydrolases	2	2	2	0	0	0	0	Other enzymes
supercont1.1411	AAEL015036	protease S51 alpha-aspartyl dipeptidase	6	6	3	3	0	0	0	Other enzymes
supercont1.1462	AAEL015077	WD and tetratricopeptide repeat protein	5	1	0	1	0	0	0	Other enzymes
supercont1.1486	AAEL015109	Clip-Domain Serine Protease family D.	1	1	0	1	0	0	0	Other enzymes
supercont1.1489	AAEL015110	dipeptidyl-peptidase	8	7	1	5	0	0	1	Other enzymes
supercont1.1751	AAEL015297	DNA-dependent RNA polymerase, putative	10	5	0	5	0	0	0	Other enzymes
supercont1.1778	AAEL015308	Class A Scavenger Receptor (SRCR domain) with Lysyl Oxidase domain.	12	4	0	4	0	0	0	Other enzymes
supercont1.1995	AAEL015386	dipeptidyl-peptidase	17	13	4	9	0	0	0	Other enzymes
supercont1.2027	AAEL015389	serine/threonine-protein kinase vrk	2	2	1	1	0	0	0	Other enzymes
supercont1.2086	AAEL015410	AMP deaminase	22	4	0	0	0	4	0	Other enzymes
supercont1.2135	AAEL015417	zinc carboxypeptidase	1	1	0	1	0	0	0	Other enzymes
supercont1.2836	AAEL015512	translation initiation factor 5C, putative	3	2	0	0	0	2	0	Other enzymes
supercont1.3637	AAEL015601	tryptophanyl-tRNA synthetase	2	1	1	0	0	0	0	Other enzymes
supercont1.1	AAEL000001	bystin	12	5	0	5	0	0	0	Structure
supercont1.1	AAEL000032	40S ribosomal protein S6	9	3	0	0	0	0	3	Structure
supercont1.1	AAEL000068	ribosomal protein S25, putative	4	2	0	0	0	1	1	Structure
supercont1.6	AAEL000331	elongation factor ts	5	1	1	0	0	0	0	Structure
supercont1.6	AAEL000339	lim domain	25	7	0	1	0	6	0	Structure
supercont1.8	AAEL000410	glycoprotein 25l	11	7	1	3	0	3	0	Structure
supercont1.10	AAEL000549	fibulin 1 and	37	3	0	0	0	0	3	Structure
supercont1.10	AAEL000558	neural stem cell-derived dendrite regulator	3	1	0	0	0	1	0	Structure
supercont1.15	AAEL000744	troponin C	21	5	0	0	2	3	0	Structure
supercont1.16	AAEL000794	Protein KIAA0664 homolog	62	5	1	4	0	0	0	Structure
supercont1.17	AAEL000807	tetratricopeptide repeat protein, putative	7	4	1	2	1	0	0	Structure
supercont1.17	AAEL000823	ribosomal protein L35A, putative	4	2	0	0	0	2	0	Structure
supercont1.17	AAEL000844	ad-003	13	1	1	0	0	0	0	Structure
supercont1.18	AAEL000909	histone H1, putative	12	3	1	1	1	0	0	Structure
supercont1.21	AAEL001020	anterior fat body protein	15	2	1	1	0	0	0	Structure
supercont1.21	AAEL001037	ribosomal RNA methyltransferase	47	8	0	7	0	1	0	Structure
supercont1.22	AAEL001099	DEAD box polypeptide	10	6	1	5	0	0	0	Structure
supercont1.24	AAEL001169	Ribosome biogenesis protein BOP1 homolog	14	1	0	1	0	0	0	Structure
supercont1.24	AAEL001177	signal recognition particle, 14kD, putative	2	1	0	0	0	1	0	Structure
supercont1.25	AAEL001211	COMPASS component SWD2, putative	4	4	0	4	0	0	0	Structure
supercont1.25	AAEL001212	phosphoinositide-binding protein, putative	11	7	0	4	2	1	0	Structure
supercont1.25	AAEL001220	Myosin-VIIa (Protein crinkled)	8	6	0	6	0	0	0	Structure
supercont1.27	AAEL001232	tubulointerstitial nephritis antigen	39	4	0	3	1	0	0	Structure
supercont1.30	AAEL001356	RNA-binding protein	25	1	0	0	0	0	1	Structure
supercont1.32	AAEL001411	myosin heavy chain, nonmuscle or smooth muscle	126	18	0	18	0	0	0	Structure
supercont1.34	AAEL001473	dynamin-associated protein	5	4	0	4	0	0	0	Structure
supercont1.34	AAEL001477	laminin alpha-1, 2 chain	4	3	0	0	0	0	3	Structure
supercont1.34	AAEL001501	Anamorsin homolog (Fe-S cluster assembly protein DRE2 homolog)	7	7	2	5	0	0	0	Structure
supercont1.34	AAEL001506	U3 small nucleolar ribonucleoprotein protein mpp10	9	5	2	3	0	0	0	Structure
supercont1.36	AAEL001557	mucolipin	11	8	0	8	0	0	0	Structure
supercont1.36	AAEL001574	septin	12	1	0	1	0	0	0	Structure
supercont1.37	AAEL001615	mitochondrial ribosomal protein, S18C, putative	9	6	2	4	0	0	0	Structure
supercont1.37	AAEL001616	vesicular-fusion protein nsf	26	14	0	8	0	6	0	Structure
supercont1.38	AAEL001648	kinesin family member 21	14	8	0	8	0	0	0	Structure
supercont1.38	AAEL001662	kinesin family member 21A	3	1	0	1	0	0	0	Structure
supercont1.39	AAEL001673	actin	19	4	0	3	0	1	0	Structure
supercont1.41	AAEL001745	candidate tumor suppressor protein	18	5	0	5	0	0	0	Structure
supercont1.42	AAEL001759	40S ribosomal protein S9	8	3	0	0	0	1	2	Structure
supercont1.44	AAEL001876	decapentaplegic, deca	4	4	1	3	0	0	0	Structure
supercont1.46	AAEL001946	four and a half lim domains	19	4	0	1	0	1	2	Structure
supercont1.47	AAEL001965	imaginal disc growth factor	26	1	0	1	0	0	0	Structure
supercont1.47	AAEL002002	mitochondrial ribosomal protein, S18B, putative	6	2	0	2	0	0	0	Structure
supercont1.47	AAEL002023	imaginal disc growth factor	24	3	0	3	0	0	0	Structure
supercont1.48	AAEL002080	septin interacting protein, putative	6	2	2	0	0	0	0	Structure
supercont1.48	AAEL002082	latent nuclear antigen, putative	9	1	1	0	0	0	0	Structure
supercont1.51	AAEL002184	F-actin capping protein beta subunit	8	2	0	2	0	0	0	Structure
supercont1.52	AAEL002256	collagen alpha 1(xviii) chain	2	1	0	1	0	0	0	Structure
supercont1.54	AAEL002335	atbf1	20	3	0	3	0	0	0	Structure
supercont1.54	AAEL002346	plexin a	62	4	0	1	0	3	0	Structure
supercont1.55	AAEL002374	taxilin	14	7	1	6	0	0	0	Structure
supercont1.55	AAEL002377	small nuclear ribonucleoprotein-associated protein	1	1	0	1	0	0	0	Structure
supercont1.56	AAEL002415	pinch	6	3	0	0	0	2	1	Structure
supercont1.58	AAEL002469	endophilin a,	10	2	0	0	0	2	0	Structure
supercont1.58	AAEL002478	double-stranded binding protein, putative	9	3	0	3	0	0	0	Structure
supercont1.59	AAEL002534	60S ribosomal protein L10	10	3	0	1	0	2	0	Structure
supercont1.60	AAEL002539	fimbrin/plastin	38	18	0	0	0	0	18	Structure
supercont1.60	AAEL002558	myomesin	26	11	1	9	0	0	1	Structure
supercont1.60	AAEL002565	titin	302	125	1	122	0	2	0	Structure
supercont1.60	AAEL002572	myosin regulatory light chain 2 (mlc-2)	16	5	0	1	0	4	0	Structure
supercont1.60	AAEL002573	hypothetical protein	24	6	0	0	0	0	6	Structure
supercont1.62	AAEL002639	ribosomal protein L36, putative	1	1	0	0	0	0	1	Structure
supercont1.63	AAEL002660	centaurin gamma	4	4	0	3	0	0	1	Structure
supercont1.65	AAEL002705	nucleolar protein c7b	24	6	0	5	0	0	1	Structure
supercont1.65	AAEL002713	fibrinogen and fibronectin	2	1	0	1	0	0	0	Structure
supercont1.67	AAEL002761	tropomyosin invertebrate	427	188	0	15	0	46	127	Structure
supercont1.67	AAEL002771	microtubule binding protein, putative	11	3	2	1	0	0	0	Structure
supercont1.68	AAEL002774	slender lobes, putative	25	17	6	11	0	0	0	Structure
supercont1.68	AAEL002783	mitochondrial ribosomal protein, L37, putative	3	1	0	1	0	0	0	Structure
supercont1.68	AAEL002813	coupling factor, putative	1	1	1	0	0	0	0	Structure
supercont1.69	AAEL002848	tubulin beta chain	16	3	0	3	0	0	0	Structure
supercont1.70	AAEL002862	tensin	28	1	0	1	0	0	0	Structure
supercont1.73	AAEL002961	Osiris, putative	12	5	0	0	0	0	5	Structure
supercont1.74	AAEL002987	kinesin heavy chain	2	1	0	1	0	0	0	Structure
supercont1.76	AAEL003063	semaphorin	9	6	1	1	2	1	1	Structure
supercont1.77	AAEL003105	supervillin	49	3	1	1	0	1	0	Structure
supercont1.78	AAEL003116	phosrestin i (arrestin b) (arrestin 2)	21	10	0	2	0	8	0	Structure
supercont1.83	AAEL003290	cell wall protein DAN4 precursor, putative	36	3	1	1	0	1	0	Structure
supercont1.85	AAEL003367	nucleolar complex protein	1	1	0	1	0	0	0	Structure
supercont1.85	AAEL003371	F-box and WD-40 domain protein	10	1	0	1	0	0	0	Structure
supercont1.85	AAEL003377	signal recognition particle	7	1	0	1	0	0	0	Structure
supercont1.85	AAEL003388	axis inhibition protein, axin	3	1	0	1	0	0	0	Structure
supercont1.86	AAEL003412	nuclear lim interactor-interacting factor (nli-interacting factor) (nli-if)	2	1	0	1	0	0	0	Structure
supercont1.86	AAEL003415	lamin	36	1	0	1	0	0	0	Structure
supercont1.86	AAEL003449	structural maintenance of chromosomes smc2	3	1	0	1	0	0	0	Structure
supercont1.88	AAEL003499	calsyntenin-1 precursor	5	1	1	0	0	0	0	Structure
supercont1.89	AAEL003541	galectin	7	5	2	3	0	0	0	Structure
supercont1.92	AAEL003578	out at first protein	6	2	0	0	0	2	0	Structure
supercont1.92	AAEL003609	neurobeachin	4	1	0	1	0	0	0	Structure
supercont1.94	AAEL003658	laminin beta-2 chain	88	6	2	2	0	2	0	Structure
supercont1.94	AAEL003664	lupus la ribonucleoprotein	8	7	3	4	0	0	0	Structure
supercont1.94	AAEL003676	myosin I homologue, putative	51	12	4	7	0	1	0	Structure
supercont1.94	AAEL003682	tropomyosin, putative	3	3	1	2	0	0	0	Structure
supercont1.94	AAEL003704	39S ribosomal protein L13, mitochondrial	5	2	1	1	0	0	0	Structure
supercont1.95	AAEL003730	mitochondrial ribosomal protein, S28, putative	2	1	0	1	0	0	0	Structure
supercont1.96	AAEL003754	actin binding	26	4	0	2	2	0	0	Structure
supercont1.97	AAEL003801	28S ribosomal protein S5	12	8	1	7	0	0	0	Structure
supercont1.98	AAEL003844	galectin	20	2	2	0	0	0	0	Structure
supercont1.106	AAEL004048	UNC93A protein, putative	1	1	0	0	1	0	0	Structure
supercont1.106	AAEL004071	nitrogen fixation protein nifu	4	2	1	1	0	0	0	Structure
supercont1.106	AAEL004075	RNA binding motif protein	1	1	1	0	0	0	0	Structure
supercont1.108	AAEL004133	echinoid	8	6	1	5	0	0	0	Structure
supercont1.108	AAEL004141	phosphatidylinositol transfer protein/retinal degeneration b protein	11	1	0	0	1	0	0	Structure
supercont1.109	AAEL004176	microtubule binding protein, putative	20	2	0	0	0	2	0	Structure
supercont1.111	AAEL004227	myosin vi	92	10	0	10	0	0	0	Structure
supercont1.113	AAEL004287	fas-associated protein	5	3	1	2	0	0	0	Structure
supercont1.114	AAEL004320	WOC protein, putative	48	12	1	11	0	0	0	Structure
supercont1.114	AAEL004325	60S ribosomal protein L5	12	4	0	0	0	4	0	Structure
supercont1.116	AAEL004381	capicua protein	5	3	1	2	0	0	0	Structure
supercont1.117	AAEL004393	afadin (af-6 protein)	11	1	0	1	0	0	0	Structure
supercont1.118	AAEL004409	yellow protein, putative	18	1	0	1	0	0	0	Structure
supercont1.121	AAEL004493	ribosome biogenesis protein tsr1 (20S rRNA accumulation protein 1)	12	6	0	5	0	1	0	Structure
supercont1.123	AAEL004567	fermitin, putative	5	1	0	1	0	0	0	Structure
supercont1.125	AAEL004616	actin	24	13	0	12	0	1	0	Structure
supercont1.125	AAEL004623	band 4.1-like protein 5, putative	3	2	0	2	0	0	0	Structure
supercont1.125	AAEL004631	actin	24	11	0	10	0	1	0	Structure
supercont1.125	AAEL004633	nicastrin, putative	2	1	0	1	0	0	0	Structure
supercont1.126	AAEL004653	elongation factor SIII p15 subunit, putative	3	1	0	1	0	0	0	Structure
supercont1.126	AAEL004666	focal adhesion kinase	15	1	0	0	0	0	1	Structure
supercont1.127	AAEL004687	otopetrin	14	3	1	2	0	0	0	Structure
supercont1.127	AAEL004693	otopetrin	5	2	1	1	0	0	0	Structure
supercont1.127	AAEL004694	munc13-4	19	2	0	1	0	1	0	Structure
supercont1.127	AAEL004697	synoviolin	13	3	1	0	1	1	0	Structure
supercont1.128	AAEL004720	dedicator of cytokinesis protein 9	6	1	0	1	0	0	0	Structure
supercont1.129	AAEL004750	nonmuscle myosin heavy chain-A, putative	4	2	1	1	0	0	0	Structure
supercont1.133	AAEL004868	hemomucin	1	1	0	0	1	0	0	Structure
supercont1.137	AAEL004971	membralin	5	2	1	1	0	0	0	Structure
supercont1.138	AAEL005002	roundabout	9	2	1	1	0	0	0	Structure
supercont1.138	AAEL005009	groucho protein (enhancer of split)	15	1	0	1	0	0	0	Structure
supercont1.138	AAEL005011	roundabout 1	2	2	0	0	0	0	2	Structure
supercont1.139	AAEL005025	U1 small nuclear ribonucleoprotein, putative	21	13	0	11	1	1	0	Structure
supercont1.139	AAEL005041	Ribosome biogenesis protein WDR12 homolog	5	2	0	2	0	0	0	Structure
supercont1.140	AAEL005052	tubulin beta chain	50	34	0	24	4	2	4	Structure
supercont1.140	AAEL005075	ecsit (evolutionarily conserved signaling intermediate in toll pathways)	8	3	1	2	0	0	0	Structure
supercont1.140	AAEL005077	segmentation protein cap'n'collar	13	2	0	1	0	0	1	Structure
supercont1.141	AAEL005097	cold induced protein (BnC24A), putative	11	1	0	0	0	1	0	Structure
supercont1.142	AAEL005129	40S ribosomal protein S30	3	2	0	1	0	1	0	Structure
supercont1.143	AAEL005137	tetraspanin, putative	19	3	0	1	1	1	0	Structure
supercont1.143	AAEL005149	liprin-beta1, putative	25	1	0	1	0	0	0	Structure
supercont1.145	AAEL005211	microtubule associated-protein orbit	3	2	0	2	0	0	0	Structure
supercont1.146	AAEL005221	internalin A, putative	11	1	0	0	1	0	0	Structure
supercont1.151	AAEL005317	titin (connectin)	67	22	4	10	0	2	6	Structure
supercont1.151	AAEL005320	skeletrophin	16	8	0	6	1	0	1	Structure
supercont1.151	AAEL005323	kinesin motor protein, putative	16	3	0	3	0	0	0	Structure
supercont1.151	AAEL005324	titin	68	25	2	21	1	0	1	Structure
supercont1.154	AAEL005386	collagen alpha chain, anopheles	14	6	3	3	0	0	0	Structure
supercont1.154	AAEL005391	syntenin	20	12	2	10	0	0	0	Structure
supercont1.155	AAEL005407	annexin x	18	4	0	4	0	0	0	Structure
supercont1.155	AAEL005408	annexin x	14	5	0	5	0	0	0	Structure
supercont1.155	AAEL005417	annexin x	3	2	1	1	0	0	0	Structure
supercont1.155	AAEL005419	Twinfilin	8	6	1	5	0	0	0	Structure
supercont1.155	AAEL005424	actin binding protein, putative	9	2	0	2	0	0	0	Structure
supercont1.155	AAEL005426	annexin x	12	5	0	5	0	0	0	Structure
supercont1.159	AAEL005493	septin	14	1	0	1	0	0	0	Structure
supercont1.162	AAEL005536	tetraspanin 29fb	6	4	0	0	4	0	0	Structure
supercont1.162	AAEL005545	tetraspanin, putative	1	1	0	1	0	0	0	Structure
supercont1.162	AAEL005548	tetraspanin, putative	4	1	1	0	0	0	0	Structure
supercont1.163	AAEL005567	nucleosome assembly protein	22	14	2	10	0	2	0	Structure
supercont1.166	AAEL005627	chordin	13	4	2	2	0	0	0	Structure
supercont1.169	AAEL005667	LIM domain-binding protein, putative	82	5	0	1	0	1	3	Structure
supercont1.170	AAEL005699	membrane protein tms1d	44	30	4	22	0	4	0	Structure
supercont1.172	AAEL005733	myosin heavy chain, nonmuscle or smooth muscle	30	8	0	2	0	5	1	Structure
supercont1.175	AAEL005817	60S ribosomal protein L26	3	1	0	1	0	0	0	Structure
supercont1.176	AAEL005832	programmed cell death	43	1	0	0	1	0	0	Structure
supercont1.177	AAEL005856	signal recognition particle receptor alpha subunit (sr-alpha)	17	1	0	1	0	0	0	Structure
supercont1.177	AAEL005870	flap endonuclease-1	3	1	0	1	0	0	0	Structure
supercont1.178	AAEL005879	vinculin	5	2	0	0	0	2	0	Structure
supercont1.179	AAEL005910	programmed cell death protein	3	2	0	2	0	0	0	Structure
supercont1.181	AAEL005944	mitochondrial ribosomal protein, S23, putative	7	4	0	4	0	0	0	Structure
supercont1.181	AAEL005947	G-rich sequence factor-1, putative	28	4	0	2	0	0	2	Structure
supercont1.186	AAEL006043	gc-rich sequence DNA-binding factor	9	1	0	1	0	0	0	Structure
supercont1.187	AAEL006056	nuclear protein localization	8	2	0	0	0	0	2	Structure
supercont1.189	AAEL006090	Gelsolin precursor	6	4	0	4	0	0	0	Structure
supercont1.189	AAEL006095	Gelsolin precursor	8	2	0	2	0	0	0	Structure
supercont1.189	AAEL006096	Gelsolin precursor	1	1	0	1	0	0	0	Structure
supercont1.191	AAEL006145	dynactin	18	3	0	3	0	0	0	Structure
supercont1.191	AAEL006150	brca1-associated protein (brap2)	13	1	0	0	0	1	0	Structure
supercont1.194	AAEL006196	hemomucin	1	1	0	0	0	1	0	Structure
supercont1.195	AAEL006222	talin	71	28	0	0	0	0	28	Structure
supercont1.199	AAEL006300	P53 induced protein	10	2	1	1	0	0	0	Structure
supercont1.204	AAEL006400	elongator component, putative	9	5	0	5	0	0	0	Structure
supercont1.210	AAEL006538	peroxisomal membrane protein 2, pxmp2	6	3	0	3	0	0	0	Structure
supercont1.211	AAEL006567	max binding protein, mnt	23	8	1	7	0	0	0	Structure
supercont1.215	AAEL006642	tubulin alpha chain	6	3	0	3	0	0	0	Structure
supercont1.215	AAEL006647	dynein light chain, putative	6	2	0	2	0	0	0	Structure
supercont1.216	AAEL006675	RNA-binding protein, putative	2	1	0	1	0	0	0	Structure
supercont1.219	AAEL006725	U2 small nuclear ribonucleoprotein, putative	16	1	0	1	0	0	0	Structure
supercont1.219	AAEL006752	Misexpression suppressor of ras, putative	10	3	1	2	0	0	0	Structure
supercont1.220	AAEL006776	blastoderm specific protein 25D, putative	16	1	0	1	0	0	0	Structure
supercont1.222	AAEL006822	otopetrin	19	8	0	8	0	0	0	Structure
supercont1.224	AAEL006860	ribosomal protein S28, putative	6	4	0	2	0	2	0	Structure
supercont1.227	AAEL006911	microtubule-associated protein	14	3	0	2	0	0	1	Structure
supercont1.227	AAEL006917	MG-160, putative	42	14	0	13	0	1	0	Structure
supercont1.227	AAEL006922	calponin/transgelin	18	2	0	0	2	0	0	Structure
supercont1.229	AAEL006958	cell adhesion molecule	5	4	0	4	0	0	0	Structure
supercont1.230	AAEL006966	vitellogenin, putative	91	7	0	5	1	0	1	Structure
supercont1.232	AAEL007029	tropomodulin	50	4	0	0	0	2	2	Structure
supercont1.234	AAEL007077	integrin beta 1 binding protein (melusin)	17	3	3	0	0	0	0	Structure
supercont1.238	AAEL007125	PET117 polypeptide, putative	10	1	0	0	0	0	1	Structure
supercont1.238	AAEL007132	dynein heavy chain	17	6	0	6	0	0	0	Structure
supercont1.242	AAEL007189	nocturnin	6	4	0	3	0	0	1	Structure
supercont1.244	AAEL007226	nidogen	44	26	2	19	5	0	0	Structure
supercont1.248	AAEL007315	symbol, putative	1	1	0	1	0	0	0	Structure
supercont1.249	AAEL007331	attractin	2	2	0	2	0	0	0	Structure
supercont1.249	AAEL007332	cornichon protein, putative	2	2	0	1	0	1	0	Structure
supercont1.256	AAEL007439	myosin light chain 1,	21	8	0	0	2	4	2	Structure
supercont1.256	AAEL007442	F-box/leucine rich repeat protein	3	1	1	0	0	0	0	Structure
supercont1.262	AAEL007546	actin-related protein 2/3 complex subunit 1A	14	10	0	6	2	1	1	Structure
supercont1.263	AAEL007567	hypothetical protein	3	1	0	1	0	0	0	Structure
supercont1.264	AAEL007572	fidipidine	6	2	0	0	0	2	0	Structure
supercont1.265	AAEL007589	Dedicator of cytokinesis protein 2	10	5	0	5	0	0	0	Structure
supercont1.267	AAEL007609	histone H2A	5	3	0	0	0	3	0	Structure
supercont1.271	AAEL007660	suppressor of actin (sac)	30	1	0	1	0	0	0	Structure
supercont1.274	AAEL007687	transmembrane 9 superfamily protein member 4	15	8	1	6	0	1	0	Structure
supercont1.275	AAEL007698	PIWI	10	4	0	4	0	0	0	Structure
supercont1.276	AAEL007712	tuberous sclerosis complex 2 (TSC2)	16	1	0	0	0	1	0	Structure
supercont1.278	AAEL007762	mitochondrial ribosomal protein, L40, putative	12	4	0	3	0	1	0	Structure
supercont1.283	AAEL007804	semaphorin	2	1	0	1	0	0	0	Structure
supercont1.284	AAEL007823	PIWI	5	5	0	4	0	1	0	Structure
supercont1.286	AAEL007843	symbol, putative	15	4	0	4	0	0	0	Structure
supercont1.287	AAEL007888	protein 4.1 homolog (Coracle protein), putative	64	1	0	0	0	0	1	Structure
supercont1.288	AAEL007898	calmin	87	3	0	3	0	0	0	Structure
supercont1.291	AAEL007950	eps-15	9	2	0	2	0	0	0	Structure
supercont1.293	AAEL007996	centaurin alpha	8	4	0	4	0	0	0	Structure
supercont1.300	AAEL008084	phosphatidylserine receptor	8	2	0	2	0	0	0	Structure
supercont1.301	AAEL008110	centrosomin (arrow protein)	26	4	0	4	0	0	0	Structure
supercont1.302	AAEL008135	Conserved oligomeric Golgi complex subunit 3 (COG complex subunit 3)(Component of oligomeric Golgi complex 3)	7	1	0	1	0	0	0	Structure
supercont1.305	AAEL008192	40S ribosomal protein S3	16	2	0	0	0	0	2	Structure
supercont1.310	AAEL008262	ppa (fragment)	2	2	1	1	0	0	0	Structure
supercont1.313	AAEL008309	V-1 protein, putative	12	5	1	4	0	0	0	Structure
supercont1.314	AAEL008329	60S ribosomal protein L24	5	3	0	3	0	0	0	Structure
supercont1.318	AAEL008340	cell adhesion molecule	58	8	0	7	0	1	0	Structure
supercont1.319	AAEL008353	ribosomal protein L28, putative	20	2	0	0	0	2	0	Structure
supercont1.321	AAEL008389	ankyrin repeat-rich membrane-spanning protein	35	4	0	4	0	0	0	Structure
supercont1.327	AAEL008461	surfeit locus protein	16	6	0	5	0	1	0	Structure
supercont1.331	AAEL008542	kinesin heavy chain subunit	23	1	0	1	0	0	0	Structure
supercont1.332	AAEL008564	Protein cueball Precursor	4	3	1	1	0	1	0	Structure
supercont1.334	AAEL008607	tep3	11	1	1	0	0	0	0	Structure
supercont1.335	AAEL008611	metastasis-associated protein 3 (mta3)	4	1	0	1	0	0	0	Structure
supercont1.338	AAEL008646	fibrinogen and fibronectin	10	1	0	1	0	0	0	Structure
supercont1.338	AAEL008647	no-mechanoreceptor potential a	3	1	0	1	0	0	0	Structure
supercont1.339	AAEL008657	midline fasciclin	44	2	0	2	0	0	0	Structure
supercont1.342	AAEL008687	tar RNA binding protein (trbp)	17	8	0	3	0	5	0	Structure
supercont1.343	AAEL008703	scaffold attachment factor B, putative	12	6	0	3	1	0	2	Structure
supercont1.343	AAEL008706	smooth muscle caldesmon, putative	9	3	0	3	0	0	0	Structure
supercont1.343	AAEL008707	hypothetical protein	1	1	1	0	0	0	0	Structure
supercont1.345	AAEL008740	synaptic glycoprotein sc2	21	2	0	2	0	0	0	Structure
supercont1.348	AAEL008773	laminin A chain, putative	41	10	0	9	0	1	0	Structure
supercont1.349	AAEL008803	nice-3	6	2	0	2	0	0	0	Structure
supercont1.349	AAEL008806	testis development protein prtd	28	14	4	10	0	0	0	Structure
supercont1.355	AAEL008905	host cell factor C1	22	8	2	6	0	0	0	Structure
supercont1.358	AAEL008924	cysteine-rich hydrophobic domain 2 (chic1)	18	1	0	0	1	0	0	Structure
supercont1.360	AAEL008940	chaoptin	8	3	0	0	0	0	3	Structure
supercont1.364	AAEL009041	arp2/3 complex 20 kd subunit	56	4	0	4	0	0	0	Structure
supercont1.366	AAEL009055	gliotactin	11	6	0	5	1	0	0	Structure
supercont1.366	AAEL009061	rrm/rnp domain	4	3	1	1	0	1	0	Structure
supercont1.366	AAEL009068	dynamin	2	1	0	0	1	0	0	Structure
supercont1.367	AAEL009073	lupus la ribonucleoprotein	29	15	2	8	0	3	2	Structure
supercont1.369	AAEL009092	longevity assurance factor 1 (lag1)	3	1	0	1	0	0	0	Structure
supercont1.369	AAEL009093	crumbs	7	2	0	2	0	0	0	Structure
supercont1.369	AAEL009102	crumbs	15	8	0	8	0	0	0	Structure
supercont1.370	AAEL009110	smad anchor for receptor activation	9	2	0	2	0	0	0	Structure
supercont1.383	AAEL009240	neurotactin	9	3	0	3	0	0	0	Structure
supercont1.384	AAEL009249	coronin	23	6	1	4	0	0	1	Structure
supercont1.387	AAEL009303	regulator of chromosome condensation	7	3	1	2	0	0	0	Structure
supercont1.389	AAEL009326	fragile X mental retardation syndrome-related protein 1, putative	17	3	2	1	0	0	0	Structure
supercont1.391	AAEL009353	ssm4 protein	17	2	0	1	1	0	0	Structure
supercont1.391	AAEL009357	myosin v	20	1	0	1	0	0	0	Structure
supercont1.392	AAEL009367	myelin proteolipid	37	2	0	0	0	1	1	Structure
supercont1.393	AAEL009379	mitochondrial ribosomal protein, L33, putative	2	1	0	1	0	0	0	Structure
supercont1.404	AAEL009530	tmc6 protein (evin)	9	5	0	5	0	0	0	Structure
supercont1.404	AAEL009531	niemann-pick C1	40	21	1	20	0	0	0	Structure
supercont1.406	AAEL009555	Niemann-Pick Type C-2, putative	4	2	0	0	0	2	0	Structure
supercont1.409	AAEL009579	NBP2b protein, putative	5	1	0	1	0	0	0	Structure
supercont1.409	AAEL009583	filamin, putative	101	12	0	12	0	0	0	Structure
supercont1.412	AAEL009607	Protein lingerer	22	10	0	6	2	2	0	Structure
supercont1.412	AAEL009608	28S ribosomal protein S16, mitochondrial	1	1	0	1	0	0	0	Structure
supercont1.415	AAEL009653	40S ribosomal protein S30	10	8	0	6	0	2	0	Structure
supercont1.420	AAEL009706	ns1 binding protein	36	1	0	1	0	0	0	Structure
supercont1.428	AAEL009779	NBP2b protein, putative	3	2	0	2	0	0	0	Structure
supercont1.429	AAEL009795	papilin	68	17	6	11	0	0	0	Structure
supercont1.429	AAEL009803	phaF protein, putative	10	4	0	4	0	0	0	Structure
supercont1.432	AAEL009839	Nuclear cap-binding protein subunit 1 (80 kDa nuclear cap-binding protein)(NCBP 80 kDa subunit)(CBP80)	7	3	0	3	0	0	0	Structure
supercont1.432	AAEL009847	microtubule-associated protein	7	1	0	1	0	0	0	Structure
supercont1.433	AAEL009859	nucleolar GTP-binding protein	19	6	0	5	1	0	0	Structure
supercont1.435	AAEL009871	80 kda MCM3-associated protein	15	5	0	5	0	0	0	Structure
supercont1.435	AAEL009877	amyloid binding protein	18	7	0	7	0	0	0	Structure
supercont1.437	AAEL009909	cln3/battenin	8	2	0	2	0	0	0	Structure
supercont1.437	AAEL009914	small nuclear ribonucleoprotein sm d2	5	4	0	2	0	2	0	Structure
supercont1.438	AAEL009932	lethal giant larva homologue	47	6	0	5	0	1	0	Structure
supercont1.440	AAEL009949	homeotic antennapedia protein, putative	1	1	0	0	0	0	1	Structure
supercont1.446	AAEL009994	60S ribosomal protein L4	8	2	0	2	0	0	0	Structure
supercont1.449	AAEL010051	cell cycle progression	8	1	0	1	0	0	0	Structure
supercont1.454	AAEL010118	kelch repeat protein	1	1	0	1	0	0	0	Structure
supercont1.458	AAEL010168	40S ribosomal protein S2	23	2	0	2	0	0	0	Structure
supercont1.462	AAEL010215	filamin, putative	16	1	0	1	0	0	0	Structure
supercont1.464	AAEL010243	Abnormal X segregation, putative	2	2	0	2	0	0	0	Structure
supercont1.468	AAEL010289	beta nu integrin subunit	7	6	2	4	0	0	0	Structure
supercont1.470	AAEL010314	F-box/lrr protein fragment	4	4	0	3	1	0	0	Structure
supercont1.476	AAEL010403	past-1	22	7	0	4	0	3	0	Structure
supercont1.478	AAEL010449	huntingtin interacting protein	9	2	0	2	0	0	0	Structure
supercont1.488	AAEL010585	spermatogenesis associated factor	19	9	0	8	1	0	0	Structure
supercont1.488	AAEL010588	striatin, putative	2	2	1	1	0	0	0	Structure
supercont1.504	AAEL010742	Elongation factor G, mitochondrial Precursor (EF-Gmt)(Elongation factor G 1, mitochondrial)(mEF-G 1)(Elongation factor G1)	30	8	0	8	0	0	0	Structure
supercont1.510	AAEL010821	60S acidic ribosomal protein P0	15	1	0	0	0	1	0	Structure
supercont1.510	AAEL010827	programmed cell death protein 11 (pre-rRNA processing protein rrp5)	4	2	1	1	0	0	0	Structure
supercont1.512	AAEL010850	troponin i	126	36	0	0	0	28	8	Structure
supercont1.524	AAEL010954	conserved hypothetical protein	9	1	0	1	0	0	0	Structure
supercont1.527	AAEL010975	paramyosin, long form	3	1	0	0	1	0	0	Structure
supercont1.534	AAEL011019	dynein light intermediate chain	11	2	0	1	0	1	0	Structure
supercont1.534	AAEL011022	cysteine-rich protein, putative	18	2	0	2	0	0	0	Structure
supercont1.538	AAEL011063	tumor endothelial marker 7 precursor	52	1	0	1	0	0	0	Structure
supercont1.550	AAEL011187	U520	26	3	0	3	0	0	0	Structure
supercont1.551	AAEL011197	actin	20	10	0	6	0	4	0	Structure
supercont1.560	AAEL011248	innexin	10	2	0	1	1	0	0	Structure
supercont1.560	AAEL011251	RNA binding motif protein	11	2	1	1	0	0	0	Structure
supercont1.561	AAEL011261	yemanuclein	5	1	0	1	0	0	0	Structure
supercont1.562	AAEL011271	programmed cell death 6-interacting protein	11	2	1	0	0	1	0	Structure
supercont1.566	AAEL011317	actin	7	4	0	4	0	0	0	Structure
supercont1.579	AAEL011425	structure-specific recognition protein	24	2	0	2	0	0	0	Structure
supercont1.583	AAEL011480	tpr repeat nuclear phosphoprotein	12	4	1	2	0	1	0	Structure
supercont1.584	AAEL011487	odorant binding protein OBP51	2	2	1	1	0	0	0	Structure
supercont1.584	AAEL011494	odorant binding protein OBP48	6	4	2	2	0	0	0	Structure
supercont1.596	AAEL011637	fms interacting protein	7	1	0	1	0	0	0	Structure
supercont1.596	AAEL011639	WAP four-disulfide core domain protein 2 precursor, putative	12	1	0	0	1	0	0	Structure
supercont1.601	AAEL011678	centrosomal protein, putative	5	5	1	3	0	0	1	Structure
supercont1.616	AAEL011817	nonsense-mediated mRNA decay protein 1 (rent1)	24	10	2	6	0	2	0	Structure
supercont1.631	AAEL011927	mind bomb	5	1	0	1	0	0	0	Structure
supercont1.637	AAEL011953	oxysterol binding protein 9,	1	1	1	0	0	0	0	Structure
supercont1.643	AAEL011999	histone H4	6	2	0	2	0	0	0	Structure
supercont1.644	AAEL012016	endomembrane protein emp70	3	1	0	0	0	1	0	Structure
supercont1.662	AAEL012171	RNA recognition motif protein split ends	1	1	0	1	0	0	0	Structure
supercont1.663	AAEL012187	lethal(3)malignant brain tumor	7	3	1	2	0	0	0	Structure
supercont1.666	AAEL012206	microtubule-associated protein tau	2	1	0	1	0	0	0	Structure
supercont1.666	AAEL012207	myosin light chain 1,	30	15	0	0	0	10	5	Structure
supercont1.668	AAEL012228	SspC, putative	25	5	0	5	0	0	0	Structure
supercont1.668	AAEL012230	flagellar protein, putative	20	10	0	10	0	0	0	Structure
supercont1.675	AAEL012286	apoptosis inhibitor	1	1	0	1	0	0	0	Structure
supercont1.677	AAEL012310	actin	3	1	0	0	0	1	0	Structure
supercont1.684	AAEL012364	spermatogenesis associated factor	8	7	0	7	0	0	0	Structure
supercont1.694	AAEL012420	pumilio	1	1	0	1	0	0	0	Structure
supercont1.697	AAEL012446	Inhibitor of Apoptosis (IAP) containing Baculoviral IAP Repeat(s) (BIR domains).	14	1	0	1	0	0	0	Structure
supercont1.698	AAEL012449	myosin x	4	4	1	2	0	0	1	Structure
supercont1.700	AAEL012466	integrin beta subunit	57	14	0	13	1	0	0	Structure
supercont1.701	AAEL012472	kinesin light chain 1 and	4	2	0	1	0	1	0	Structure
supercont1.704	AAEL012515	tumor suppressor protein, putative	10	3	1	2	0	0	0	Structure
supercont1.706	AAEL012528	tetraspanin, putative	2	1	1	0	0	0	0	Structure
supercont1.706	AAEL012532	tetraspanin 29fb	21	12	0	12	0	0	0	Structure
supercont1.713	AAEL012583	tuberin	3	1	0	0	0	0	1	Structure
supercont1.714	AAEL012585	60S ribosomal protein L7	18	12	0	12	0	0	0	Structure
supercont1.715	AAEL012594	nuclear lamin L1 alpha, putative	17	3	1	2	0	0	0	Structure
supercont1.719	AAEL012631	myosin i	37	36	0	33	0	3	0	Structure
supercont1.732	AAEL012730	dbl	4	2	0	2	0	0	0	Structure
supercont1.733	AAEL012736	ribosomal protein L15	45	15	0	10	0	5	0	Structure
supercont1.747	AAEL012831	bestrophin 2,3,4	5	3	0	0	0	0	3	Structure
supercont1.747	AAEL012833	endomembrane protein emp70	5	3	0	3	0	0	0	Structure
supercont1.755	AAEL012888	dcapl	9	2	1	1	0	0	0	Structure
supercont1.762	AAEL012924	mitochondrial ribosomal protein, S24, putative	4	4	2	2	0	0	0	Structure
supercont1.762	AAEL012925	carbon catabolite repressor protein	1	1	0	1	0	0	0	Structure
supercont1.770	AAEL012980	Pescadillo homolog	20	3	0	3	0	0	0	Structure
supercont1.786	AAEL013071	ribophorin	14	4	3	1	0	0	0	Structure
supercont1.787	AAEL013076	signal recognition particle 54 kda protein	12	3	0	3	0	0	0	Structure
supercont1.793	AAEL013121	zeta-coat protein	12	3	0	3	0	0	0	Structure
supercont1.809	AAEL013227	PIWI	26	1	0	1	0	0	0	Structure
supercont1.816	AAEL013272	60S ribosomal protein L37a	5	1	0	1	0	0	0	Structure
supercont1.828	AAEL013363	ubiquitously transcribed sex (x/y) chromosome tetratricopeptide repeat protein	1	1	0	0	0	0	1	Structure
supercont1.848	AAEL013461	parvin	2	1	0	1	0	0	0	Structure
supercont1.850	AAEL013466	ankyrin 2,3/unc44	71	16	4	6	0	3	3	Structure
supercont1.863	AAEL013525	Timp-3, putative	4	1	0	1	0	0	0	Structure
supercont1.864	AAEL013538	hepatoma-derived GF, putative	4	3	1	2	0	0	0	Structure
supercont1.887	AAEL013625	40S ribosomal protein S5	28	12	0	8	0	4	0	Structure
supercont1.888	AAEL013644	ubiquitously transcribed sex (x/y) chromosome tetratricopeptide repeat protein	1	1	0	0	0	0	1	Structure
supercont1.891	AAEL013656	bm-40 precursor	13	8	0	6	0	2	0	Structure
supercont1.891	AAEL013662	anterior fat body protein	3	2	0	0	0	2	0	Structure
supercont1.896	AAEL013694	40S ribosomal protein SA	3	3	1	2	0	0	0	Structure
supercont1.901	AAEL013704	beta-arrestin 1,	3	1	0	1	0	0	0	Structure
supercont1.903	AAEL013726	epsin 4/enthoprotin	8	6	0	5	0	0	1	Structure
supercont1.916	AAEL013768	glial maturation factor	1	1	0	0	1	0	0	Structure
supercont1.918	AAEL013778	F-actin capping protein alpha	28	19	0	3	2	14	0	Structure
supercont1.929	AAEL013808	fascin	6	3	0	0	0	0	3	Structure
supercont1.948	AAEL013875	tetraspanin, putative	34	10	0	0	4	6	0	Structure
supercont1.954	AAEL013892	wiskott-aldrich syndrome protein	4	2	0	1	0	0	1	Structure
supercont1.998	AAEL014059	ancient conserved domain protein 2 (cyclin m2)	35	4	0	4	0	0	0	Structure
supercont1.1016	AAEL014139	proacrosin, putative	12	5	3	2	0	0	0	Structure
supercont1.1037	AAEL014212	androgen induced inhibitor of proliferation (as3) / pds5	23	3	0	3	0	0	0	Structure
supercont1.1061	AAEL014296	major sperm protein	5	4	1	2	0	1	0	Structure
supercont1.1121	AAEL014457	neuronal cell adhesion molecule	2	1	0	0	1	0	0	Structure
supercont1.1152	AAEL014528	nuclear protein skip	8	4	0	4	0	0	0	Structure
supercont1.1165	AAEL014557	homeobox protein cdx	12	9	0	2	1	6	0	Structure
supercont1.1168	AAEL014562	60S ribosomal protein L12	7	7	0	7	0	0	0	Structure
supercont1.1174	AAEL014583	60S acidic ribosomal protein P2	6	4	0	2	0	2	0	Structure
supercont1.1226	AAEL014704	U3 small nucleolar RNA (U3 snoRNA) associated protein	15	1	0	1	0	0	0	Structure
supercont1.1229	AAEL014707	2-hydroxyphytanoyl-coa lyase	10	1	0	1	0	0	0	Structure
supercont1.1240	AAEL014730	neurobeachin	5	1	0	1	0	0	0	Structure
supercont1.1254	AAEL014755	tep2	7	3	1	1	0	1	0	Structure
supercont1.1314	AAEL014867	apoptosis inhibitor	2	1	0	0	0	1	0	Structure
supercont1.1314	AAEL014868	diaphanous	1	1	0	1	0	0	0	Structure
supercont1.1323	AAEL014884	hypothetical protein	4	2	2	0	0	0	0	Structure
supercont1.1332	AAEL014903	40S ribosomal protein S24	3	1	0	1	0	0	0	Structure
supercont1.1333	AAEL014906	LAP4 protein, putative (Scribble protein, putative)	10	4	1	3	0	0	0	Structure
supercont1.1345	AAEL014931	sarm1	28	2	0	2	0	0	0	Structure
supercont1.1440	AAEL015065	spectrin	25	1	0	0	1	0	0	Structure
supercont1.1635	AAEL015235	flotillin-1	4	1	0	0	0	1	0	Structure
supercont1.2491	AAEL015467	segmentation protein cap'n'collar	8	1	0	1	0	0	0	Structure
supercont1.263	AAEL017290	Coiled-coil domain-containing protein 72 homolog	1	1	0	0	0	1	0	Structure
supercont1.1	AAEL000015	PHD finger transcription factor	11	1	0	1	0	0	0	Transcription factor
supercont1.3	AAEL000175	Eukaryotic translation initiation factor 3 subunit C (eIF3c)(Eukaryotic translation initiation factor 3 subunit 8)	27	3	2	1	0	0	0	Transcription factor
supercont1.17	AAEL000798	sterol regulatory element binding protein cleavage-activating protein (srebp cleavage-activating protein) (scap)	12	1	0	1	0	0	0	Transcription factor
supercont1.38	AAEL001636	nuclear transcription factor, x-box binding 1 (nfx1)	3	3	0	3	0	0	0	Transcription factor
supercont1.46	AAEL001916	eukaryotic translation initiation factor 4e	6	6	0	6	0	0	0	Transcription factor
supercont1.48	AAEL002084	suppressor of defective silencing	8	1	0	0	0	0	1	Transcription factor
supercont1.50	AAEL002137	transcriptional adaptor 2 (ada2)	54	30	1	13	0	16	0	Transcription factor
supercont1.53	AAEL002308	butyrate response factor 1 (TIS11B protein)	22	3	0	3	0	0	0	Transcription factor
supercont1.55	AAEL002390	zinc finger protein	11	2	1	1	0	0	0	Transcription factor
supercont1.98	AAEL003845	Ets domain-containing protein	4	3	0	2	0	1	0	Transcription factor
supercont1.118	AAEL004415	fuse-binding protein-interacting repressor siahbp1	12	1	0	0	1	0	0	Transcription factor
supercont1.121	AAEL004500	eukaryotic translation elongation factor	48	24	0	12	1	10	1	Transcription factor
supercont1.122	AAEL004530	zinc finger protein	1	1	1	0	0	0	0	Transcription factor
supercont1.131	AAEL004815	zinc finger protein	16	1	0	0	0	0	1	Transcription factor
supercont1.132	AAEL004834	PHD finger protein	1	1	1	0	0	0	0	Transcription factor
supercont1.152	AAEL005369	zinc finger protein	26	2	0	2	0	0	0	Transcription factor
supercont1.160	AAEL005512	speckle-type poz protein	12	5	0	0	0	0	5	Transcription factor
supercont1.162	AAEL005534	gonadotropin inducible transcription factor	1	1	0	1	0	0	0	Transcription factor
supercont1.163	AAEL005579	developmentally regulated GTP-binding protein 1 (drg 1)	21	5	0	4	1	0	0	Transcription factor
supercont1.172	AAEL005742	transcription initiation factor TFIID subunit 10, putative	10	3	0	3	0	0	0	Transcription factor
supercont1.175	AAEL005796	eukaryotic translation initiation factor 4e type	6	4	2	2	0	0	0	Transcription factor
supercont1.185	AAEL006012	factor for adipocyte differentiation	2	1	0	1	0	0	0	Transcription factor
supercont1.199	AAEL006301	fruitless	42	6	0	3	0	0	3	Transcription factor
supercont1.225	AAEL006891	Protein prickle	4	3	0	3	0	0	0	Transcription factor
supercont1.229	AAEL006956	suppressor of ty	2	1	0	1	0	0	0	Transcription factor
supercont1.233	AAEL007042	far upstream (fuse) binding protein	60	6	3	3	0	0	0	Transcription factor
supercont1.234	AAEL007078	Eukaryotic translation initiation factor 3 subunit A (eIF3a)(Eukaryotic translation initiation factor 3 subunit 10)	16	5	0	5	0	0	0	Transcription factor
supercont1.246	AAEL007271	basic helix-loop-helix zip transcription factor	4	3	1	2	0	0	0	Transcription factor
supercont1.249	AAEL007326	ccr4-not transcription complex	11	9	0	7	0	2	0	Transcription factor
supercont1.257	AAEL007466	histone-fold protein CHRAC subunit, putative	3	1	0	1	0	0	0	Transcription factor
supercont1.268	AAEL007624	IMD pathway signalling NF-kappaB Relish-like transcription factor	27	2	2	0	0	0	0	Transcription factor
supercont1.324	AAEL008427	smad nuclear interacting protein	3	1	0	1	0	0	0	Transcription factor
supercont1.330	AAEL008508	translin	1	1	0	1	0	0	0	Transcription factor
supercont1.334	AAEL008591	zinc finger protein, putative	20	7	0	7	0	0	0	Transcription factor
supercont1.339	AAEL008662	mixed-lineage leukemia protein	9	3	2	1	0	0	0	Transcription factor
supercont1.342	AAEL008696	smad	14	7	0	5	0	2	0	Transcription factor
supercont1.369	AAEL009101	Eukaryotic translation initiation factor 3 subunit F (eIF3f)(Eukaryotic translation initiation factor 3 subunit 5)	12	6	0	3	0	3	0	Transcription factor
supercont1.390	AAEL009345	prohibitin	20	4	0	3	0	1	0	Transcription factor
supercont1.401	AAEL009508	zinc finger protein	1	1	0	1	0	0	0	Transcription factor
supercont1.412	AAEL009617	Eukaryotic translation initiation factor 3 subunit L (eIF3l)	4	1	0	1	0	0	0	Transcription factor
supercont1.437	AAEL009902	Eukaryotic translation initiation factor 3 subunit D (eIF3d)(Eukaryotic translation initiation factor 3 subunit 7)	3	2	1	0	1	0	0	Transcription factor
supercont1.455	AAEL010126	zinc finger protein	9	3	0	0	0	0	3	Transcription factor
supercont1.463	AAEL010222	transcription factor GATA-4 (GATA binding factor-4)	76	22	2	12	0	8	0	Transcription factor
supercont1.463	AAEL010224	transcription factor GATA-4 (GATA binding factor-4)	35	9	3	6	0	0	0	Transcription factor
supercont1.463	AAEL010225	GATA transcription factor (GATAc)	4	1	1	0	0	0	0	Transcription factor
supercont1.465	AAEL010258	zinc finger protein	15	3	0	0	2	0	1	Transcription factor
supercont1.470	AAEL010319	heat shock transcription factor (hsf)	7	2	1	1	0	0	0	Transcription factor
supercont1.481	AAEL010488	ets	21	1	0	1	0	0	0	Transcription factor
supercont1.481	AAEL010502	transcriptional regulator ATRX (X-linked helicase II)	19	1	0	1	0	0	0	Transcription factor
supercont1.487	AAEL010555	sterol regulatory element-binding protein	43	24	0	0	0	0	24	Transcription factor
supercont1.551	AAEL011202	bhlhzip transcription factor bigmax	6	2	0	0	2	0	0	Transcription factor
supercont1.588	AAEL011527	eukaryotic translation initiation factor	9	1	0	1	0	0	0	Transcription factor
supercont1.607	AAEL011742	eukaryotic peptide chain release factor subunit	37	3	0	1	0	2	0	Transcription factor
supercont1.647	AAEL012039	zinc finger protein	7	5	2	3	0	0	0	Transcription factor
supercont1.671	AAEL012250	developmentally regulated GTP-binding protein 2 (drg 2)	14	3	0	3	0	0	0	Transcription factor
supercont1.705	AAEL012523	transcription factor TFIIH-subunit, putative	8	5	0	4	0	0	1	Transcription factor
supercont1.734	AAEL012750	transcription factor TFIIH-subunit, putative	20	1	0	0	0	1	0	Transcription factor
supercont1.772	AAEL012995	enhancer of zeste, ezh	3	1	0	1	0	0	0	Transcription factor
supercont1.796	AAEL013144	Eukaryotic translation initiation factor 3 subunit I (eIF3i)	8	7	0	4	2	1	0	Transcription factor
supercont1.890	AAEL013653	tata-box binding protein	6	6	0	5	0	1	0	Transcription factor
supercont1.916	AAEL013767	ccr4-not transcription complex	19	16	0	14	0	2	0	Transcription factor
supercont1.967	AAEL013952	prohibitin	1	1	0	1	0	0	0	Transcription factor
supercont1.1132	AAEL014491	sin3b	8	1	0	0	0	1	0	Transcription factor
supercont1.1223	AAEL014695	zinc finger protein	5	2	0	2	0	0	0	Transcription factor
supercont1.1234	AAEL014715	Eukaryotic translation initiation factor 3 subunit L (eIF3l)	1	1	0	1	0	0	0	Transcription factor
supercont1.1	AAEL000055	conserved hypothetical protein	8	3	0	3	0	0	0	Unknown
supercont1.1	AAEL000093	conserved hypothetical protein	2	1	0	1	0	0	0	Unknown
supercont1.2	AAEL000102	conserved hypothetical protein	13	4	0	1	2	0	1	Unknown
supercont1.2	AAEL000143	conserved hypothetical protein	6	5	2	2	0	0	1	Unknown
supercont1.2	AAEL000153	conserved hypothetical protein	22	12	0	3	7	0	2	Unknown
supercont1.5	AAEL000262	conserved hypothetical protein	21	3	0	1	0	2	0	Unknown
supercont1.5	AAEL000269	conserved hypothetical protein	8	3	0	3	0	0	0	Unknown
supercont1.6	AAEL000304	conserved hypothetical protein	56	15	10	1	0	0	4	Unknown
supercont1.6	AAEL000310	hypothetical protein	8	5	0	5	0	0	0	Unknown
supercont1.6	AAEL000311	conserved hypothetical protein	40	20	9	10	1	0	0	Unknown
supercont1.6	AAEL000313	conserved hypothetical protein	2	1	0	1	0	0	0	Unknown
supercont1.6	AAEL000330	conserved hypothetical protein	5	3	0	0	0	2	1	Unknown
supercont1.6	AAEL000336	conserved hypothetical protein	9	3	0	3	0	0	0	Unknown
supercont1.8	AAEL000436	conserved hypothetical protein	9	1	0	1	0	0	0	Unknown
supercont1.8	AAEL000457	conserved hypothetical protein	2	2	0	2	0	0	0	Unknown
supercont1.9	AAEL000520	conserved hypothetical protein	3	1	1	0	0	0	0	Unknown
supercont1.9	AAEL000522	hypothetical protein	12	1	0	0	0	0	1	Unknown
supercont1.10	AAEL000562	conserved hypothetical protein	3	1	0	1	0	0	0	Unknown
supercont1.12	AAEL000626	hypothetical protein	7	2	2	0	0	0	0	Unknown
supercont1.15	AAEL000724	conserved hypothetical protein	12	6	4	2	0	0	0	Unknown
supercont1.15	AAEL000730	conserved hypothetical protein	17	5	0	5	0	0	0	Unknown
supercont1.15	AAEL000731	hypothetical protein	1	1	0	1	0	0	0	Unknown
supercont1.15	AAEL000738	conserved hypothetical protein	2	1	0	1	0	0	0	Unknown
supercont1.15	AAEL000750	hypothetical protein	12	6	0	6	0	0	0	Unknown
supercont1.16	AAEL000778	conserved hypothetical protein	12	2	0	2	0	0	0	Unknown
supercont1.17	AAEL000802	conserved hypothetical protein	7	2	0	2	0	0	0	Unknown
supercont1.17	AAEL000812	conserved hypothetical protein	25	7	2	3	0	2	0	Unknown
supercont1.17	AAEL000824	hypothetical protein	18	2	0	0	0	0	2	Unknown
supercont1.17	AAEL000838	hypothetical protein	6	1	1	0	0	0	0	Unknown
supercont1.17	AAEL000841	hypothetical protein	3	3	3	0	0	0	0	Unknown
supercont1.18	AAEL000859	hypothetical protein	39	1	1	0	0	0	0	Unknown
supercont1.18	AAEL000918		3	1	1	0	0	0	0	Unknown
supercont1.19	AAEL000949	conserved hypothetical protein	4	1	1	0	0	0	0	Unknown
supercont1.19	AAEL000950	conserved hypothetical protein	11	2	1	0	0	0	1	Unknown
supercont1.19	AAEL000953	conserved hypothetical protein	3	3	0	3	0	0	0	Unknown
supercont1.19	AAEL000956	conserved hypothetical protein	8	4	0	4	0	0	0	Unknown
supercont1.19	AAEL000965	conserved hypothetical protein	40	1	0	1	0	0	0	Unknown
supercont1.20	AAEL000977	hypothetical protein	11	1	0	1	0	0	0	Unknown
supercont1.20	AAEL000994	conserved hypothetical protein	12	2	0	2	0	0	0	Unknown
supercont1.21	AAEL001031	conserved hypothetical protein	20	1	0	1	0	0	0	Unknown
supercont1.21	AAEL001032	conserved hypothetical protein	78	11	5	5	0	1	0	Unknown
supercont1.21	AAEL001045	hypothetical protein	2	1	0	0	0	0	1	Unknown
supercont1.22	AAEL001056	hypothetical protein	15	8	0	8	0	0	0	Unknown
supercont1.22	AAEL001065	conserved hypothetical protein	2	1	0	1	0	0	0	Unknown
supercont1.22	AAEL001094	conserved hypothetical protein	20	8	0	2	0	4	2	Unknown
supercont1.23	AAEL001104	conserved hypothetical protein	15	4	1	1	0	2	0	Unknown
supercont1.23	AAEL001112	conserved hypothetical protein	14	5	1	4	0	0	0	Unknown
supercont1.23	AAEL001124	conserved hypothetical protein	9	6	0	6	0	0	0	Unknown
supercont1.23	AAEL001147	hypothetical protein	26	8	3	5	0	0	0	Unknown
supercont1.24	AAEL001154	conserved hypothetical protein	26	7	2	4	0	1	0	Unknown
supercont1.24	AAEL001156	conserved hypothetical protein	2	1	0	0	0	1	0	Unknown
supercont1.24	AAEL001184	conserved hypothetical protein	7	1	0	1	0	0	0	Unknown
supercont1.24	AAEL001188	conserved hypothetical protein	13	6	0	5	0	1	0	Unknown
supercont1.24	AAEL001190	conserved hypothetical protein	5	1	0	1	0	0	0	Unknown
supercont1.25	AAEL001201	hypothetical protein	8	3	0	3	0	0	0	Unknown
supercont1.25	AAEL001207	hypothetical protein	1	1	0	1	0	0	0	Unknown
supercont1.25	AAEL001215	hypothetical protein	9	5	0	2	0	3	0	Unknown
supercont1.27	AAEL001237	conserved hypothetical protein	6	5	1	2	2	0	0	Unknown
supercont1.28	AAEL001248	hypothetical protein	24	6	0	6	0	0	0	Unknown
supercont1.28	AAEL001250	conserved hypothetical protein	9	7	1	4	2	0	0	Unknown
supercont1.28	AAEL001255	hypothetical protein	8	3	0	3	0	0	0	Unknown
supercont1.28	AAEL001256	hypothetical protein	14	8	3	3	2	0	0	Unknown
supercont1.28	AAEL001258	hypothetical protein	7	3	0	2	0	1	0	Unknown
supercont1.28	AAEL001261	hypothetical protein	5	3	1	2	0	0	0	Unknown
supercont1.28	AAEL001263	predicted protein	5	1	1	0	0	0	0	Unknown
supercont1.28	AAEL001264	conserved hypothetical protein	6	2	0	2	0	0	0	Unknown
supercont1.28	AAEL001265	conserved hypothetical protein	5	2	0	2	0	0	0	Unknown
supercont1.28	AAEL001271	conserved hypothetical protein	3	2	1	1	0	0	0	Unknown
supercont1.28	AAEL001278	hypothetical protein	11	8	2	3	0	3	0	Unknown
supercont1.28	AAEL001286	predicted protein	8	1	1	0	0	0	0	Unknown
supercont1.29	AAEL001290	conserved hypothetical protein	10	3	0	0	0	3	0	Unknown
supercont1.29	AAEL001293	conserved hypothetical protein	66	6	0	4	0	0	2	Unknown
supercont1.29	AAEL001295	conserved hypothetical protein	34	2	0	1	0	1	0	Unknown
supercont1.29	AAEL001296	hypothetical protein	57	5	0	5	0	0	0	Unknown
supercont1.29	AAEL001319	hypothetical protein	10	3	0	3	0	0	0	Unknown
supercont1.29	AAEL001322	hypothetical protein	17	1	1	0	0	0	0	Unknown
supercont1.29	AAEL001323	conserved hypothetical protein	14	5	1	3	1	0	0	Unknown
supercont1.30	AAEL001325	conserved hypothetical protein	8	2	0	0	0	2	0	Unknown
supercont1.30	AAEL001341	conserved hypothetical protein	14	1	0	1	0	0	0	Unknown
supercont1.30	AAEL001343	conserved hypothetical protein	7	2	1	0	0	0	1	Unknown
supercont1.30	AAEL001351	hypothetical protein	3	1	0	0	0	0	1	Unknown
supercont1.30	AAEL001355	conserved hypothetical protein	5	1	0	1	0	0	0	Unknown
supercont1.32	AAEL001394	conserved hypothetical protein	17	3	0	1	0	2	0	Unknown
supercont1.32	AAEL001403	conserved hypothetical protein	2	2	0	2	0	0	0	Unknown
supercont1.32	AAEL001406	conserved hypothetical protein	6	1	0	0	0	0	1	Unknown
supercont1.32	AAEL001409	conserved hypothetical protein	10	1	0	0	0	1	0	Unknown
supercont1.32	AAEL001431	hypothetical protein	3	3	0	0	0	0	3	Unknown
supercont1.34	AAEL001471	hypothetical protein	10	4	3	1	0	0	0	Unknown
supercont1.34	AAEL001481	hypothetical protein	5	1	1	0	0	0	0	Unknown
supercont1.34	AAEL001498	hypothetical protein	9	8	3	1	0	3	1	Unknown
supercont1.36	AAEL001570	conserved hypothetical protein	42	2	0	2	0	0	0	Unknown
supercont1.37	AAEL001614	conserved hypothetical protein	7	3	0	1	0	2	0	Unknown
supercont1.38	AAEL001670	conserved hypothetical protein	6	5	1	4	0	0	0	Unknown
supercont1.39	AAEL001677	conserved hypothetical protein	11	2	0	2	0	0	0	Unknown
supercont1.39	AAEL001680	hypothetical protein	2	1	0	1	0	0	0	Unknown
supercont1.40	AAEL001709	hypothetical protein	7	2	0	1	0	1	0	Unknown
supercont1.40	AAEL001722	hypothetical protein	7	2	0	0	0	2	0	Unknown
supercont1.41	AAEL001747	conserved hypothetical protein	7	6	0	6	0	0	0	Unknown
supercont1.42	AAEL001760	conserved hypothetical protein	14	3	3	0	0	0	0	Unknown
supercont1.43	AAEL001799	conserved hypothetical protein	2	2	0	2	0	0	0	Unknown
supercont1.43	AAEL001810	conserved hypothetical protein	14	1	0	0	1	0	0	Unknown
supercont1.43	AAEL001817	conserved hypothetical protein	5	1	1	0	0	0	0	Unknown
supercont1.43	AAEL001834	hypothetical protein	18	2	0	0	0	2	0	Unknown
supercont1.44	AAEL001847	conserved hypothetical protein	14	9	1	6	0	2	0	Unknown
supercont1.44	AAEL001848	conserved hypothetical protein	1	1	0	0	1	0	0	Unknown
supercont1.44	AAEL001850	conserved hypothetical protein	2	2	0	0	0	2	0	Unknown
supercont1.44	AAEL001851	conserved hypothetical protein	6	3	0	2	1	0	0	Unknown
supercont1.44	AAEL001858	hypothetical protein	1	1	0	1	0	0	0	Unknown
supercont1.44	AAEL001866	hypothetical protein	2	2	1	0	0	0	1	Unknown
supercont1.46	AAEL001921	hypothetical protein	10	3	0	3	0	0	0	Unknown
supercont1.46	AAEL001939	hypothetical protein	14	1	0	1	0	0	0	Unknown
supercont1.47	AAEL001977	conserved hypothetical protein	2	1	0	1	0	0	0	Unknown
supercont1.47	AAEL001998	conserved hypothetical protein	34	4	0	4	0	0	0	Unknown
supercont1.47	AAEL002018	hypothetical protein	19	1	0	0	0	1	0	Unknown
supercont1.47	AAEL002037	hypothetical protein	60	4	1	3	0	0	0	Unknown
supercont1.48	AAEL002059	hypothetical protein	1	1	0	1	0	0	0	Unknown
supercont1.48	AAEL002070	conserved hypothetical protein	7	4	1	3	0	0	0	Unknown
supercont1.49	AAEL002101	hypothetical protein	4	1	0	1	0	0	0	Unknown
supercont1.50	AAEL002144	hypothetical protein	25	10	1	0	9	0	0	Unknown
supercont1.50	AAEL002165	conserved hypothetical protein	7	1	0	0	0	0	1	Unknown
supercont1.50	AAEL002168	conserved hypothetical protein	13	1	0	1	0	0	0	Unknown
supercont1.50	AAEL002169	conserved hypothetical protein	10	2	2	0	0	0	0	Unknown
supercont1.50	AAEL002178	conserved hypothetical protein	26	10	0	2	0	8	0	Unknown
supercont1.51	AAEL002187	conserved hypothetical protein	3	1	0	1	0	0	0	Unknown
supercont1.51	AAEL002201	hypothetical protein	5	1	0	1	0	0	0	Unknown
supercont1.51	AAEL002215	conserved hypothetical protein	3	1	0	1	0	0	0	Unknown
supercont1.52	AAEL002249	conserved hypothetical protein	7	4	1	3	0	0	0	Unknown
supercont1.52	AAEL002254	conserved hypothetical protein	36	3	0	3	0	0	0	Unknown
supercont1.52	AAEL002260	conserved hypothetical protein	8	6	3	3	0	0	0	Unknown
supercont1.52	AAEL002263	conserved hypothetical protein	12	2	0	2	0	0	0	Unknown
supercont1.53	AAEL002293	conserved hypothetical protein	2	1	0	1	0	0	0	Unknown
supercont1.53	AAEL002318	conserved hypothetical protein	26	4	0	2	0	0	2	Unknown
supercont1.54	AAEL002340	conserved hypothetical protein	45	16	0	8	0	0	8	Unknown
supercont1.54	AAEL002345	conserved hypothetical protein	16	4	1	3	0	0	0	Unknown
supercont1.54	AAEL002349	conserved hypothetical protein	1	1	1	0	0	0	0	Unknown
supercont1.54	AAEL002352	hypothetical protein	12	6	3	3	0	0	0	Unknown
supercont1.55	AAEL002386	conserved hypothetical protein	3	1	0	0	0	1	0	Unknown
supercont1.55	AAEL002392	conserved hypothetical protein	1	1	1	0	0	0	0	Unknown
supercont1.56	AAEL002420	conserved hypothetical protein	2	2	0	2	0	0	0	Unknown
supercont1.56	AAEL002432	conserved hypothetical protein	20	5	2	3	0	0	0	Unknown
supercont1.57	AAEL002435	conserved hypothetical protein	101	15	0	15	0	0	0	Unknown
supercont1.57	AAEL002436	conserved hypothetical protein	39	9	0	3	0	6	0	Unknown
supercont1.57	AAEL002449	conserved hypothetical protein	3	3	0	1	1	1	0	Unknown
supercont1.58	AAEL002463	hypothetical protein	9	1	0	0	0	0	1	Unknown
supercont1.58	AAEL002483	conserved hypothetical protein	2	1	0	1	0	0	0	Unknown
supercont1.59	AAEL002502	conserved hypothetical protein	1	1	0	1	0	0	0	Unknown
supercont1.59	AAEL002512	conserved hypothetical protein	8	1	0	1	0	0	0	Unknown
supercont1.59	AAEL002514	hypothetical protein	30	5	0	0	0	0	5	Unknown
supercont1.59	AAEL002526	conserved hypothetical protein	4	3	0	0	3	0	0	Unknown
supercont1.59	AAEL002527	conserved hypothetical protein	16	1	0	0	0	1	0	Unknown
supercont1.59	AAEL002532	conserved hypothetical protein	6	1	0	1	0	0	0	Unknown
supercont1.59	AAEL002537	conserved hypothetical protein	4	3	0	3	0	0	0	Unknown
supercont1.60	AAEL002543	conserved hypothetical protein	21	13	2	6	0	0	5	Unknown
supercont1.60	AAEL002548	conserved hypothetical protein	26	9	0	9	0	0	0	Unknown
supercont1.60	AAEL002559	conserved hypothetical protein	7	3	0	1	1	0	1	Unknown
supercont1.60	AAEL002560	conserved hypothetical protein	76	16	4	8	0	4	0	Unknown
supercont1.60	AAEL002562	conserved hypothetical protein	5	2	0	2	0	0	0	Unknown
supercont1.62	AAEL002644	conserved hypothetical protein	13	1	0	1	0	0	0	Unknown
supercont1.62	AAEL002648	conserved hypothetical protein	1	1	0	1	0	0	0	Unknown
supercont1.64	AAEL002691	conserved hypothetical protein	28	2	0	2	0	0	0	Unknown
supercont1.67	AAEL002767	conserved hypothetical protein	15	3	1	2	0	0	0	Unknown
supercont1.68	AAEL002776	conserved hypothetical protein	41	30	1	3	0	9	17	Unknown
supercont1.68	AAEL002788	conserved hypothetical protein	2	1	1	0	0	0	0	Unknown
supercont1.68	AAEL002791	conserved hypothetical protein	78	40	0	2	0	0	38	Unknown
supercont1.68	AAEL002794	hypothetical protein	8	5	0	4	0	0	1	Unknown
supercont1.68	AAEL002805	conserved hypothetical protein	7	7	1	2	0	4	0	Unknown
supercont1.68	AAEL002807	hypothetical protein	1	1	1	0	0	0	0	Unknown
supercont1.68	AAEL002812	conserved hypothetical protein	4	1	1	0	0	0	0	Unknown
supercont1.68	AAEL002815	conserved hypothetical protein	7	2	0	2	0	0	0	Unknown
supercont1.69	AAEL002823	conserved hypothetical protein	25	3	0	3	0	0	0	Unknown
supercont1.70	AAEL002857	conserved hypothetical protein	4	4	0	4	0	0	0	Unknown
supercont1.70	AAEL002860	conserved hypothetical protein	10	1	0	0	1	0	0	Unknown
supercont1.70	AAEL002861	conserved hypothetical protein	70	6	0	2	4	0	0	Unknown
supercont1.70	AAEL002869	conserved hypothetical protein	30	1	0	1	0	0	0	Unknown
supercont1.70	AAEL002882	conserved hypothetical protein	4	4	0	0	0	0	4	Unknown
supercont1.72	AAEL002924	conserved hypothetical protein	6	2	0	2	0	0	0	Unknown
supercont1.73	AAEL002962	conserved hypothetical protein	16	5	0	0	0	5	0	Unknown
supercont1.73	AAEL002963	conserved hypothetical protein	32	4	0	0	0	4	0	Unknown
supercont1.73	AAEL002965	conserved hypothetical protein	9	1	0	1	0	0	0	Unknown
supercont1.74	AAEL002988	conserved hypothetical protein	6	2	0	2	0	0	0	Unknown
supercont1.74	AAEL003005	hypothetical protein	5	1	0	1	0	0	0	Unknown
supercont1.75	AAEL003019	conserved hypothetical protein	1	1	0	1	0	0	0	Unknown
supercont1.75	AAEL003027	conserved hypothetical protein	13	1	0	0	0	1	0	Unknown
supercont1.75	AAEL003041	conserved hypothetical protein	14	3	0	0	3	0	0	Unknown
supercont1.76	AAEL003064	conserved hypothetical protein	1	1	1	0	0	0	0	Unknown
supercont1.76	AAEL003078	conserved hypothetical protein	18	10	5	3	0	0	2	Unknown
supercont1.77	AAEL003092	conserved hypothetical protein	37	7	0	7	0	0	0	Unknown
supercont1.78	AAEL003112	conserved hypothetical protein	8	6	0	4	2	0	0	Unknown
supercont1.78	AAEL003118	conserved hypothetical protein	13	6	0	0	0	0	6	Unknown
supercont1.79	AAEL003133	conserved hypothetical protein	11	2	0	2	0	0	0	Unknown
supercont1.80	AAEL003151	conserved hypothetical protein	2	1	0	1	0	0	0	Unknown
supercont1.80	AAEL003160	conserved hypothetical protein	3	2	0	0	1	1	0	Unknown
supercont1.82	AAEL003216	conserved hypothetical protein	16	6	0	3	0	3	0	Unknown
supercont1.82	AAEL003218	conserved hypothetical protein	11	6	1	5	0	0	0	Unknown
supercont1.82	AAEL003220	hypothetical protein	4	2	1	0	0	0	1	Unknown
supercont1.82	AAEL003222	conserved hypothetical protein	28	16	6	6	4	0	0	Unknown
supercont1.82	AAEL003225	conserved hypothetical protein	3	1	1	0	0	0	0	Unknown
supercont1.82	AAEL003241	conserved hypothetical protein	10	2	0	2	0	0	0	Unknown
supercont1.82	AAEL003256	conserved hypothetical protein	12	8	0	7	0	1	0	Unknown
supercont1.82	AAEL003267	hypothetical protein	16	4	0	0	0	4	0	Unknown
supercont1.82	AAEL003269	conserved hypothetical protein	3	2	0	0	0	2	0	Unknown
supercont1.82	AAEL003274	conserved hypothetical protein	5	1	1	0	0	0	0	Unknown
supercont1.82	AAEL003275	hypothetical protein	31	4	1	3	0	0	0	Unknown
supercont1.82	AAEL003276	hypothetical protein	8	2	0	2	0	0	0	Unknown
supercont1.83	AAEL003284	conserved hypothetical protein	15	1	0	1	0	0	0	Unknown
supercont1.83	AAEL003291	conserved hypothetical protein	21	6	0	1	0	4	1	Unknown
supercont1.83	AAEL003295	conserved hypothetical protein	10	4	0	4	0	0	0	Unknown
supercont1.83	AAEL003299	hypothetical protein	1	1	0	1	0	0	0	Unknown
supercont1.83	AAEL003316	hypothetical protein	24	1	0	1	0	0	0	Unknown
supercont1.83	AAEL003319	hypothetical protein	16	2	0	1	0	1	0	Unknown
supercont1.84	AAEL003348	hypothetical protein	72	9	3	3	0	3	0	Unknown
supercont1.85	AAEL003362	hypothetical protein	5	2	0	2	0	0	0	Unknown
supercont1.85	AAEL003364	hypothetical protein	31	4	0	2	0	2	0	Unknown
supercont1.85	AAEL003368	hypothetical protein	6	1	0	0	1	0	0	Unknown
supercont1.85	AAEL003385	conserved hypothetical protein	10	2	0	2	0	0	0	Unknown
supercont1.87	AAEL003459	hypothetical protein	5	1	0	1	0	0	0	Unknown
supercont1.88	AAEL003495	conserved hypothetical protein	2	1	0	1	0	0	0	Unknown
supercont1.89	AAEL003527	conserved hypothetical protein	3	2	1	0	0	0	1	Unknown
supercont1.89	AAEL003549	hypothetical protein	3	1	0	1	0	0	0	Unknown
supercont1.90	AAEL003551	hypothetical protein	10	8	2	2	0	3	1	Unknown
supercont1.90	AAEL003559	conserved hypothetical protein	1	1	0	0	0	0	1	Unknown
supercont1.91	AAEL003570	conserved hypothetical protein	2	1	0	0	0	1	0	Unknown
supercont1.93	AAEL003613	conserved hypothetical protein	2	1	0	0	0	1	0	Unknown
supercont1.93	AAEL003623	conserved hypothetical protein	4	2	0	2	0	0	0	Unknown
supercont1.94	AAEL003646	conserved hypothetical protein	36	1	0	1	0	0	0	Unknown
supercont1.94	AAEL003651	conserved hypothetical protein	4	1	0	1	0	0	0	Unknown
supercont1.94	AAEL003654	conserved hypothetical protein	2	2	0	2	0	0	0	Unknown
supercont1.94	AAEL003667	hypothetical protein	30	28	6	19	3	0	0	Unknown
supercont1.94	AAEL003671	hypothetical protein	61	3	1	2	0	0	0	Unknown
supercont1.94	AAEL003693	hypothetical protein	3	3	2	1	0	0	0	Unknown
supercont1.94	AAEL003698	conserved hypothetical protein	45	5	0	4	0	1	0	Unknown
supercont1.95	AAEL003733	hypothetical protein	6	2	2	0	0	0	0	Unknown
supercont1.95	AAEL003735	conserved hypothetical protein	2	2	1	1	0	0	0	Unknown
supercont1.96	AAEL003750	conserved hypothetical protein	26	4	0	0	0	2	2	Unknown
supercont1.96	AAEL003764	hypothetical protein	12	3	1	1	1	0	0	Unknown
supercont1.96	AAEL003768	hypothetical protein	4	1	0	0	1	0	0	Unknown
supercont1.97	AAEL003774	conserved hypothetical protein	5	3	0	3	0	0	0	Unknown
supercont1.97	AAEL003776	conserved hypothetical protein	9	9	1	8	0	0	0	Unknown
supercont1.97	AAEL003777	hypothetical protein	6	1	0	0	0	0	1	Unknown
supercont1.97	AAEL003779	hypothetical protein	8	3	0	3	0	0	0	Unknown
supercont1.97	AAEL003780	hypothetical protein	13	5	1	4	0	0	0	Unknown
supercont1.97	AAEL003788	conserved hypothetical protein	2	1	0	1	0	0	0	Unknown
supercont1.97	AAEL003791	conserved hypothetical protein	7	2	0	1	1	0	0	Unknown
supercont1.97	AAEL003798	hypothetical protein	11	4	1	2	0	1	0	Unknown
supercont1.97	AAEL003800	hypothetical protein	9	4	1	3	0	0	0	Unknown
supercont1.97	AAEL003807	conserved hypothetical protein	3	2	0	1	0	1	0	Unknown
supercont1.97	AAEL003812	hypothetical protein	10	2	0	2	0	0	0	Unknown
supercont1.97	AAEL003813	conserved hypothetical protein	6	5	0	0	0	5	0	Unknown
supercont1.99	AAEL003869	conserved hypothetical protein	16	1	1	0	0	0	0	Unknown
supercont1.99	AAEL003878	hypothetical protein	11	7	1	6	0	0	0	Unknown
supercont1.99	AAEL003882	conserved hypothetical protein	81	5	0	4	0	1	0	Unknown
supercont1.99	AAEL003883	conserved hypothetical protein	50	22	1	21	0	0	0	Unknown
supercont1.99	AAEL003898	conserved hypothetical protein	7	1	1	0	0	0	0	Unknown
supercont1.100	AAEL003909	conserved hypothetical protein	9	2	0	2	0	0	0	Unknown
supercont1.100	AAEL003911	conserved hypothetical protein	21	5	1	3	0	1	0	Unknown
supercont1.100	AAEL003922	conserved hypothetical protein	8	3	0	3	0	0	0	Unknown
supercont1.101	AAEL003930	hypothetical protein	4	2	1	1	0	0	0	Unknown
supercont1.101	AAEL003941	conserved hypothetical protein	16	3	1	2	0	0	0	Unknown
supercont1.102	AAEL003976	conserved hypothetical protein	45	2	0	2	0	0	0	Unknown
supercont1.105	AAEL004026	conserved hypothetical protein	6	1	0	1	0	0	0	Unknown
[truncated: 955 more rows]
