# Supplementary material for: Gene expression patterns and sequence polymorphisms associated with mosquito resistance to Bacillus thuringiensis israelensis toxins
Source: BMC Genomics. 2014 Oct 23;15(1):926. doi: 10.1186/1471-2164-15-926 (PMC4223840; doi:10.1186/1471-2164-15-926)
Supplement: Supplementary file 6 — Additional file 6: Table S6: List of genes with differential SNPs between LiTOX_N and LiTOX_S; non-synonymous changes are indicated. (XLSX 19 KB) [file 12864_2014_6627_MOESM6_ESM.xlsx]

## Sheet: Table S6
Table S6: list of genes with differential SNPs between LiTOX_N and LiTOX_S; non-synonymous changes are indicated
Gene ID	description	Supercontig	Non synonymous	exon	cDNA position	protein position	amino-acid change
AAEL000484	conserved hypothetical protein	supercont1.9
AAEL000575	apyrase, putative	supercont1.11	yes	1	26	9	M->T
AAEL000611	cecropin anti-microbial peptide	supercont1.12	yes	2	154	52	V->I
AAEL000855	mannosyltransferase 1,	supercont1.18
AAEL000871	conserved hypothetical protein	supercont1.18
AAEL001017	tyrosine-protein kinase	supercont1.21
AAEL001061	glutathione transferase	supercont1.22
AAEL001063	hypothetical protein	supercont1.22
AAEL001067	hypothetical protein	supercont1.22
AAEL001112	conserved hypothetical protein	supercont1.23
AAEL001113	inorganic phosphate cotransporter, putative	supercont1.23
AAEL001124	conserved hypothetical protein	supercont1.23
AAEL001237	conserved hypothetical protein	supercont1.27	yes	3	786	18	H->R
AAEL001553	conserved hypothetical protein	supercont1.36
AAEL001675	Clip-Domain Serine Protease family A. Protease homologue.	supercont1.39
AAEL001722	hypothetical protein	supercont1.40
AAEL001743	pupal cuticle protein 78E, putative	supercont1.41
AAEL001946	four and a half lim domains	supercont1.46
AAEL001965	imaginal disc growth factor	supercont1.47
AAEL002017	protein serine/threonine kinase, putative	supercont1.47
AAEL002417	troponin t, invertebrate	supercont1.56
AAEL002435	conserved hypothetical protein	supercont1.57
AAEL002483	conserved hypothetical protein	supercont1.58
AAEL002537	conserved hypothetical protein	supercont1.59
AAEL002548	conserved hypothetical protein	supercont1.60
AAEL002718	chitin synthase	supercont1.65
AAEL002761	tropomyosin invertebrate	supercont1.67
AAEL002776	conserved hypothetical protein	supercont1.68
AAEL002960	conserved hypothetical protein	supercont1.73
AAEL002965	conserved hypothetical protein	supercont1.73
AAEL003112	conserved hypothetical protein	supercont1.78
AAEL003345	argininosuccinate lyase	supercont1.84
AAEL003348	hypothetical protein	supercont1.84
AAEL003497	farnesyl-pyrophosphate synthetase	supercont1.88
AAEL003733	hypothetical protein	supercont1.95
AAEL003772	hypothetical protein	supercont1.96
AAEL004117	ATP-dependent RNA helicase	supercont1.107
AAEL004409	yellow protein, putative	supercont1.118
AAEL004500	eukaryotic translation elongation factor	supercont1.121
AAEL004564	conserved hypothetical protein	supercont1.123
AAEL004760	pupal cuticle protein, putative	supercont1.129
AAEL005416	oxidase/peroxidase	supercont1.155
AAEL005930	ubiquitin-protein ligase	supercont1.180
AAEL005960	conserved hypothetical protein	supercont1.182
AAEL005998	rap GTPase-activating protein	supercont1.185
AAEL006028	conserved hypothetical protein	supercont1.186
AAEL006371	oviductin	supercont1.202
AAEL006735	conserved hypothetical protein	supercont1.219
AAEL006909	hypothetical protein	supercont1.226
AAEL007256	DNA helicase recq1	supercont1.245	yes	3	2095	699	N->Y
AAEL007391	hypothetical protein	supercont1.253
AAEL007483	conserved hypothetical protein	supercont1.258
AAEL007589	Dedicator of cytokinesis protein 2	supercont1.265
AAEL007662	casein kinase	supercont1.271
AAEL007739	pupal cuticle protein, putative	supercont1.277
AAEL007883	fk506-binding protein	supercont1.287
AAEL007932	hypothetical protein	supercont1.290
AAEL007998	conserved hypothetical protein	supercont1.293
AAEL008185	conserved hypothetical protein	supercont1.304
AAEL008208	serine protease	supercont1.306	yes	1	622	110	S->T
AAEL008242	hook protein	supercont1.309
AAEL008257	heterogeneous nuclear ribonucleoprotein 27c	supercont1.309
AAEL008866	pupal cuticle protein 78E, putative	supercont1.353
AAEL008873	pupal cuticle protein 78E, putative	supercont1.353
AAEL008888	conserved hypothetical protein	supercont1.354	yes	2	234	78	K->N
AAEL008928	inward-rectifying potassium channel	supercont1.358
AAEL008959	ras-related protein Rab-39B, putative	supercont1.360
AAEL009183	cytochrome oxidase biogenesis protein (oxa1 mitochondrial)	supercont1.377
AAEL009246	glycoside hydrolases	supercont1.383
AAEL009607	Protein lingerer	supercont1.412
AAEL009633	conserved hypothetical protein	supercont1.414
AAEL009751	conserved hypothetical protein	supercont1.424	yes	3	337	75	T->I
AAEL010057	conserved hypothetical protein	supercont1.450	yes	3	1061	352	D->E
AAEL010095	conserved hypothetical protein	supercont1.453
AAEL010139	serine protease, putative	supercont1.456
AAEL010491	fk506-binding protein	supercont1.481
AAEL010500	glutathione transferase	supercont1.481
AAEL010619	conserved hypothetical protein	supercont1.490
AAEL010628	conserved hypothetical protein	supercont1.491
AAEL010743	cysteine desulfurylase	supercont1.504
AAEL010993	queuine tRNA-ribosyltransferase	supercont1.531
AAEL011063	tumor endothelial marker 7 precursor	supercont1.538
AAEL011251	RNA binding motif protein	supercont1.560
AAEL011551	conserved hypothetical protein	supercont1.589
AAEL011722	zinc carboxypeptidase	supercont1.606
AAEL011778	WD-repeat protein	supercont1.612
AAEL012013	hypothetical protein	supercont1.644
AAEL012164	spaetzle-like cytokine	supercont1.662
AAEL012232	hypothetical protein	supercont1.668
AAEL012268	brain chitinase and chia	supercont1.673	yes	4	2201	734	V->A
AAEL012297	sterol desaturase	supercont1.676
AAEL012357	conserved hypothetical protein	supercont1.683
AAEL012387	conserved hypothetical protein	supercont1.688
AAEL012394	glucosidase ii beta subunit	supercont1.688	yes	1	620	105	A->T
AAEL012440	sodium-bile acid cotransporter	supercont1.697
AAEL012467	brain chitinase and chia	supercont1.700
AAEL012621	arginine/serine-rich splicing factor	supercont1.718
AAEL012648	conserved hypothetical protein	supercont1.721
AAEL012841	conserved hypothetical protein	supercont1.748
AAEL012880	hypothetical protein	supercont1.753
AAEL013111	glutamate transporter	supercont1.791
AAEL013152	conserved hypothetical protein	supercont1.797
AAEL013252	hypothetical protein	supercont1.812	yes	3	560	58	Q->K
AAEL013255	conserved hypothetical protein	supercont1.812
AAEL013377	conserved hypothetical protein	supercont1.832
AAEL013608	sugar transporter	supercont1.885
AAEL013718	conserved hypothetical protein	supercont1.902
AAEL013837	conserved hypothetical protein	supercont1.937
AAEL013896	smad4	supercont1.956
AAEL014433	conserved hypothetical protein	supercont1.1116
AAEL014528	nuclear protein skip	supercont1.1152
AAEL014544	prophenoloxidase	supercont1.1157
AAEL014697	hypothetical protein	supercont1.1224
AAEL014727	conserved hypothetical protein	supercont1.1240
AAEL014994	conserved hypothetical protein	supercont1.1384
AAEL015458	transferrin	supercont1.2392
AAEL015460	conserved hypothetical protein	supercont1.2417
AAEL015534	conserved hypothetical protein	supercont1.3038
AAEL015559	zinc carboxypeptidase	supercont1.3272
AAEL017315		supercont1.143
AAEL017397		supercont1.39	yes	2	293	13	A->T
AAEL017414	GPCR Neurokinin/Tachykinin Family	supercont1.1157
AAEL017994		supercont1.415	yes	6	3642	999	S->L
AAEL018170		supercont1.369
AAEL018215		supercont1.560
AAEL018233		supercont1.672
AAEL018244		supercont1.714
AAEL018282		supercont1.47
AAEL018330		supercont1.10
AAEL018332		supercont1.143	yes	3	1590	217	R->K
AAEL018334		supercont1.147
